# Supplementary material for: Identification of predictive genetic signatures of Cytarabine responsiveness using a 3D acute myeloid leukaemia model
Source: J Cell Mol Med. 2019 Aug 26;23(10):7063–77. doi: 10.1111/jcmm.14608 (PMC6787505; doi:10.1111/jcmm.14608)
Supplement: Supplementary file 2 [file JCMM-23-7063-s002.zip]

Archive with 1 entries (1 files):
- jcmm14608-sup-0002.docx
