# Supplementary material for: Identification of predictive genetic signatures of Cytarabine responsiveness using a 3D acute myeloid leukaemia model
Source: J Cell Mol Med. 2019 Aug 26;23(10):7063–77. doi: 10.1111/jcmm.14608 (PMC6787505; doi:10.1111/jcmm.14608)
Supplement: Supplementary file 3 [file JCMM-23-7063-s003.zip]

Archive with 2 entries (2 files):
- 2019 June 22 AllSampe_variants_Geno_NonSyn.xlsx
- 2019-06-06_gene and GO_supplemental_files.xlsx
