# Supplementary material for: Identification of predictive genetic signatures of Cytarabine responsiveness using a 3D acute myeloid leukaemia model
Source: J Cell Mol Med. 2019 Aug 26;23(10):7063–77. doi: 10.1111/jcmm.14608 (PMC6787505; doi:10.1111/jcmm.14608)
Supplement: Supplementary file 3 [file JCMM-23-7063-s003.zip › 2019-06-06_gene and GO_supplemental_files.xlsx]

## Sheet: 3203
2D vs uncultured: 3202 genes
	Treatment	Donor_3_2D					Donor_3_3D					Donor_3_2D					Normalized Counts
	Baseline	Donor_3_uncultured					Donor_3_uncultured					Donor_3_3D					Donor_3
																	Uncultured	2D	3D
geneid	GeneName	Log2_FoldChange	FoldChange	Raw p	FDR_BH	NormalizedCounts_GrpMax	Log2_FoldChange	FoldChange	Raw p	FDR_BH	NormalizedCounts_GrpMax	Log2_FoldChange	FoldChange	Raw p	FDR_BH	NormalizedCounts_GrpMax	Uncultured	2D	3D	GeneDescription
ENSG00000118785	SPP1	10.7863	1766.07	4.0536e-250	1.1055e-246	18367.5	9.6227	788.37	2.1776e-199	6.1363e-196	8154.57	1.1636	2.2401	1.2052e-08	3.2514e-07	18367.5	9.6926	18367.5	8154.57	secreted phosphoprotein 1
ENSG00000100985	MMP9	8.796	444.473	3.0964e-53	4.5339e-51	1243.4	9.5436	746.277	2.0541e-62	3.7955e-60	2116.43	-0.7476	-1.679	0.0411	0.1449	2116.43	1.8997	1243.4	2116.43	matrix metallopeptidase 9
ENSG00000134028	ADAMDEC1	8.595	386.69	9.3279e-83	3.1798e-80	2038.35	8.2011	294.292	1.7607e-75	4.5623e-73	1545.29	0.3939	1.314	0.1849	0.4104	2038.35	4.1493	2038.35	1545.29	ADAM like decysin 1
ENSG00000108691	CCL2	8.3496	326.197	7.6145e-29	4.2487e-27	341.868	9.7902	885.427	3.8319e-39	2.9282e-37	950.867	-1.4406	-2.7144	0.0002	0.0021	950.867	0.3229	341.868	950.867	C-C motif chemokine ligand 2
ENSG00000258227	CLEC5A	8.2557	305.637	1.7901e-88	6.8518e-86	1589.74	8.5089	364.288	6.0568e-94	2.4382e-91	1896.22	-0.2533	-1.1919	0.2981	0.5437	1896.22	4.4344	1589.74	1896.22	C-type lectin domain family 5 member A
ENSG00000129538	RNASE1	8.0845	271.442	2.6445e-66	5.9479e-64	1305.83	8.2941	313.895	9.6998e-70	2.2777e-67	1515.95	-0.2096	-1.1564	0.5084	0.7303	1515.95	3.7619	1305.83	1515.95	ribonuclease A family member 1, pancreatic
ENSG00000155659	VSIG4	8.0649	267.778	7.7805e-178	1.1316e-174	4042.69	8.3211	319.815	2.5747e-189	5.2765e-186	4837.04	-0.2562	-1.1943	0.2003	0.43	4837.04	13.675	4042.69	4837.04	V-set and immunoglobulin domain containing 4
ENSG00000100024	UPB1	7.9135	241.105	6.3508e-35	4.6809e-33	548.708	5.3334	40.3195	1.7716e-16	3.3903e-15	86.5062	2.5801	5.9799	6.527e-09	1.8695e-07	548.708	1.2271	548.708	86.5062	beta-ureidopropionase 1
ENSG00000115590	IL1R2	7.8918	237.503	1.5304e-100	7.765e-98	2148.05	7.0827	135.55	3.3379e-81	1.0168e-78	1219.6	0.8091	1.7521	0.0024	0.016	2148.05	8.0293	2148.05	1219.6	interleukin 1 receptor type 2
ENSG00000136235	GPNMB	7.8607	232.435	5.0327e-100	2.4954e-97	2056.86	8.5814	383.043	5.1579e-119	4.4721e-116	3410.8	-0.7207	-1.648	0.0059	0.0327	3410.8	7.8197	2056.86	3410.8	glycoprotein nmb
ENSG00000260314	MRC1	7.8174	225.56	5.8874e-233	1.4272e-229	4739.56	9.0682	536.794	0	0	11332.9	-1.2509	-2.3798	6.1306e-14	4.1856e-12	11332.9	20.1651	4739.56	11332.9	mannose receptor, C type 1
ENSG00000137491	SLCO2B1	7.6499	200.834	1.8423e-77	5.2199e-75	1555.83	9.227	599.235	4.1381e-112	3.0092e-109	4725.05	-1.5771	-2.9837	1.3393e-07	2.8715e-06	4725.05	7.0178	1555.83	4725.05	solute carrier organic anion transporter family member 2B1
ENSG00000166033	HTRA1	7.4509	174.963	1.8281e-36	1.4503e-34	569.149	8.7173	420.879	2.0615e-49	2.6405e-47	1404.17	-1.2664	-2.4055	0.0027	0.0173	1404.17	2.4542	569.149	1404.17	HtrA serine peptidase 1
ENSG00000229988	HBBP1	7.2821	155.644	9.2292e-16	2.1307e-14	104.998	9.8862	946.35	6.1668e-28	2.5508e-26	700.479	-2.6041	-6.0802	5.9917e-06	8.6474e-05	700.479	0	104.998	700.479	hemoglobin subunit beta pseudogene 1
ENSG00000133048	CHI3L1	7.1747	144.475	1.2571e-208	2.2855e-205	8274.45	4.7689	27.2636	1.588e-92	5.9664e-90	1543.52	2.4058	5.2992	7.4671e-31	3.2026e-28	8274.45	55.7629	8274.45	1543.52	chitinase 3 like 1
ENSG00000189221	MAOA	6.9829	126.495	7.9121e-86	2.9257e-83	1785.52	5.3926	42.0092	1.4629e-51	2.0109e-49	584.305	1.5903	3.0111	3.9827e-08	9.6408e-07	1785.52	13.0072	1785.52	584.305	monoamine oxidase A
ENSG00000196415	PRTN3	6.9054	119.878	0	0	119096	5.2108	37.0346	8.5948e-260	3.2292e-256	36628.7	1.6946	3.2369	6.5755e-30	2.4442e-27	119096	975.301	119096	36628.7	proteinase 3
ENSG00000108688	CCL7	6.8861	118.285	6.272e-14	1.2088e-12	72.9805	8.447	348.99	2.3127e-20	5.9652e-19	224.32	-1.5609	-2.9504	0.0064	0.0348	224.32	0	72.9805	224.32	C-C motif chemokine ligand 7
ENSG00000095970	TREM2	6.8201	112.995	9.6805e-17	2.4332e-15	191.897	7.0668	134.064	6.9326e-18	1.487e-16	230.599	-0.2467	-1.1865	0.6974	0.8551	230.599	0.8396	191.897	230.599	triggering receptor expressed on myeloid cells 2
ENSG00000079156	OSBPL6	6.7668	108.899	1.6247e-20	5.3787e-19	138.39	9.1225	557.369	2.7536e-36	1.8257e-34	746.944	-2.3556	-5.1182	3.1763e-08	7.9181e-07	746.944	0.5813	138.39	746.944	oxysterol binding protein like 6
ENSG00000163993	S100P	6.7215	105.529	1.304e-81	4.3768e-79	1063.58	4.7534	26.9726	5.3913e-41	4.4682e-39	267.59	1.9681	3.9124	2.5179e-14	1.7999e-12	1063.58	8.7726	1063.58	267.59	S100 calcium binding protein P
ENSG00000168453	HR	6.7157	105.103	5.3105e-15	1.1359e-13	147.412	7.2466	151.863	2.9185e-17	5.9486e-16	219.17	-0.531	-1.4449	0.4205	0.6584	219.17	0.5813	147.412	219.17	HR, lysine demethylase and nuclear receptor corepressor
ENSG00000137558	PI15	6.7069	104.466	2.6389e-180	4.1123e-177	14083.2	6.2189	74.4856	2.9461e-155	3.7334e-152	10007.8	0.488	1.4025	0.0293	0.113	14083.2	128.762	14083.2	10007.8	peptidase inhibitor 15
ENSG00000173369	C1QB	6.6735	102.079	2.7709e-74	7.3723e-72	1856.78	6.8245	113.337	1.1906e-77	3.3974e-75	2068.1	-0.1509	-1.1103	0.6338	0.8163	2068.1	16.747	1856.78	2068.1	complement C1q B chain
ENSG00000196632	WNK3	6.6239	98.627	6.1537e-13	1.0978e-11	77.2068	9.7995	891.136	9.038e-27	3.4938e-25	789.549	-3.1756	-9.0354	4.0281e-07	7.6306e-06	789.549	0.3497	77.2068	789.549	WNK lysine deficient protein kinase 3
ENSG00000162493	PDPN	6.4179	85.5031	3.4044e-09	4.0126e-08	34.918	7.0366	131.293	7.8942e-11	8.5951e-10	55.7992	-0.6187	-1.5355	0.4726	0.7003	55.7992	0	34.918	55.7992	podoplanin
ENSG00000122641	INHBA	6.3716	82.8042	4.5042e-29	2.5262e-27	341.467	3.7293	13.2627	1.2779e-10	1.3557e-09	51.9396	2.6423	6.2434	5.6297e-09	1.6292e-07	341.467	3.0891	341.467	51.9396	inhibin beta A subunit
ENSG00000159189	C1QC	6.323	80.0593	5.7755e-45	6.3319e-43	844.198	7.1432	141.353	4.844e-57	7.4284e-55	1515.8	-0.8202	-1.7656	0.0317	0.1198	1515.8	8.9554	844.198	1515.8	complement C1q C chain
ENSG00000173372	C1QA	6.2965	78.6026	3.139e-125	2.0142e-122	3541.73	7.0899	136.231	1.5718e-158	2.2146e-155	6180.62	-0.7934	-1.7332	0.0008	0.0064	6180.62	42.8959	3541.73	6180.62	complement C1q A chain
ENSG00000113739	STC2	6.2779	77.5935	1.0303e-10	1.4568e-09	393.964	1.7855	3.4474	0.0719	0.1473	12.5047	4.4924	22.5079	1.382e-06	2.3558e-05	393.964	2.9062	393.964	12.5047	stanniocalcin 2
ENSG00000186417	GLDN	6.2739	77.3794	6.3563e-54	9.6303e-52	1426.34	5.7266	52.9515	3.6329e-45	3.7741e-43	968.005	0.5473	1.4613	0.1313	0.328	1426.34	16.2585	1426.34	968.005	gliomedin
ENSG00000056736	IL17RB	6.2569	76.4742	3.041e-08	3.1398e-07	98.9361	3.2435	9.4711	0.0046	0.014	8.8577	3.0134	8.0745	0.0039	.	98.9361	0.3229	98.9361	8.8577	interleukin 17 receptor B
ENSG00000173391	OLR1	6.2124	74.1491	1.254e-17	3.3734e-16	133.559	6.9084	120.124	1.5637e-21	4.3574e-20	220.5	-0.696	-1.62	0.1828	0.4074	220.5	0.9042	133.559	220.5	oxidized low density lipoprotein receptor 1
ENSG00000213931	HBE1	6.2031	73.6732	1.0699e-20	3.58e-19	153.907	9.0586	533.218	9.4972e-43	8.7744e-41	1178.15	-2.8555	-7.2376	1.1521e-10	4.6663e-09	1178.15	1.6682	153.907	1178.15	hemoglobin subunit epsilon 1
ENSG00000101210	EEF1A2	6.1341	70.2337	4.9403e-17	1.2785e-15	117.241	5.6157	49.034	1.8164e-14	2.8714e-13	81.5484	0.5184	1.4323	0.3176	0.5632	117.241	0.8664	117.241	81.5484	eukaryotic translation elongation factor 1 alpha 2
ENSG00000203446	AC004988.1	6.1321	70.1381	3.4421e-07	3.0087e-06	62.4403	6.6897	103.228	2.6457e-08	2.1157e-07	98.0573	-0.5576	-1.4718	0.6311	.	98.0573	0	62.4403	98.0573
ENSG00000176046	NUPR1	6.034	65.5255	7.6815e-12	1.217e-10	175.956	4.8663	29.167	3.7341e-08	2.9208e-07	72.8883	1.1677	2.2466	0.1334	0.3315	175.956	1.3563	175.956	72.8883	nuclear protein 1, transcriptional regulator
ENSG00000138772	ANXA3	6.0101	64.4483	1.407e-41	1.3953e-39	513.15	4.7299	26.536	4.0239e-26	1.5068e-24	207.018	1.2802	2.4287	0.0003	0.003	513.15	6.7059	513.15	207.018	annexin A3
ENSG00000135069	PSAT1	5.9936	63.7167	2.1036e-62	4.0977e-60	1752.43	4.6278	24.7229	1.0259e-37	7.3189e-36	668.7	1.3658	2.5772	3.1157e-05	0.0004	1752.43	25.578	1752.43	668.7	phosphoserine aminotransferase 1
ENSG00000152192	POU4F1	5.9534	61.9678	3.2964e-29	1.868e-27	158.438	4.6804	25.6409	3.1482e-18	6.9578e-17	64.4243	1.2731	2.4168	8.0467e-06	0.0001	158.438	2.0021	158.438	64.4243	POU class 4 homeobox 1
ENSG00000213949	ITGA1	5.9446	61.589	7.2787e-67	1.6542e-64	1988.06	4.6567	25.2235	1.5977e-41	1.3489e-39	801.864	1.2879	2.4417	4.4782e-05	0.0005	1988.06	30.0288	1988.06	801.864	integrin subunit alpha 1
ENSG00000173210	ABLIM3	5.8843	59.066	2.318e-13	4.2713e-12	106.776	7.3782	166.365	2.7797e-20	7.1371e-19	320.688	-1.4939	-2.8166	0.0177	0.0773	320.688	0.9578	106.776	320.688	actin binding LIM protein family member 3
ENSG00000077984	CST7	5.8798	58.8844	1.4451e-270	4.504e-267	7255.78	4.5316	23.1289	1.4258e-160	2.1427e-157	2838.89	1.3482	2.5459	7.3909e-19	9.8902e-17	7255.78	121.439	7255.78	2838.89	cystatin F
ENSG00000213934	HBG1	5.8229	56.6055	2.1799e-29	1.2417e-27	501.79	7.8824	235.964	1.1119e-52	1.5666e-50	2198.92	-2.0596	-4.1686	5.1748e-06	7.5663e-05	2198.92	7.0555	501.79	2198.92	hemoglobin subunit gamma 1
ENSG00000167210	LOXHD1	5.7867	55.2043	9.1388e-32	5.7293e-30	304.376	3.3575	10.2493	2.9952e-11	3.4292e-10	54.3574	2.4293	5.3862	6.1388e-10	2.1663e-08	304.376	4.6927	304.376	54.3574	lipoxygenase homology domains 1
ENSG00000134460	IL2RA	5.786	55.176	4.4099e-140	3.3176e-137	2915.38	4.3301	20.1141	1.3725e-78	3.9667e-76	1055.87	1.4558	2.7432	8.7484e-13	4.7645e-11	2915.38	51.4746	2915.38	1055.87	interleukin 2 receptor subunit alpha
ENSG00000102755	FLT1	5.7409	53.4791	2.7777e-14	5.5598e-13	209.758	2.9366	7.6561	0.0001	0.0006	25.803	2.8043	6.9851	3.7529e-05	0.0004	209.758	2.4164	209.758	25.803	fms related tyrosine kinase 1
ENSG00000137673	MMP7	5.7243	52.8675	2.2668e-24	9.5473e-23	508.314	4.1374	17.5988	2.3482e-13	3.3126e-12	161.351	1.5869	3.004	0.0018	0.0125	508.314	7.9587	508.314	161.351	matrix metallopeptidase 7
ENSG00000179914	ITLN1	5.6952	51.8101	1.3529e-13	2.5444e-12	80.447	9.3262	641.917	2.4253e-34	1.4282e-32	1128.07	-3.6311	-12.3898	4.028e-11	1.741e-09	1128.07	0.9042	80.447	1128.07	intelectin 1
ENSG00000130203	APOE	5.6869	51.5134	2.5203e-49	3.273e-47	6232.57	6.6325	99.2135	1.7832e-66	3.688e-64	12197.4	-0.9456	-1.926	0.0123	0.0584	12197.4	109.647	6232.57	12197.4	apolipoprotein E
ENSG00000205358	MT1H	5.6061	48.7088	1.2816e-06	1.0156e-05	46.0937	6.0306	65.3741	1.8374e-07	1.2976e-06	64.6672	-0.4245	-1.3421	0.69	.	64.6672	0	46.0937	64.6672	metallothionein 1H
ENSG00000146122	DAAM2	5.5805	47.8523	3.6272e-20	1.1655e-18	319.246	5.3175	39.8779	1.9168e-18	4.2995e-17	264.392	0.263	1.2	0.6215	0.8089	319.246	5.1559	319.246	264.392	dishevelled associated activator of morphogenesis 2
ENSG00000099250	NRP1	5.5745	47.654	4.3333e-54	6.6112e-52	982.966	6.2297	75.0475	2.6297e-67	5.6459e-65	1560.97	-0.6552	-1.5748	0.0383	0.1379	1560.97	19.089	982.966	1560.97	neuropilin 1
ENSG00000196565	HBG2	5.536	46.3974	3.7105e-50	4.9664e-48	11013.9	7.9197	242.14	9.2047e-101	4.2347e-98	59765.6	-2.3837	-5.2188	9.14e-11	3.7749e-09	59765.6	216.144	11013.9	59765.6	hemoglobin subunit gamma 2
ENSG00000115414	FN1	5.4885	44.8962	5.9032e-115	3.4808e-112	3360.5	3.2158	9.2911	4.7819e-40	3.7824e-38	686.515	2.2727	4.8322	7.7764e-24	1.6059e-21	3360.5	71.5277	3360.5	686.515	fibronectin 1
ENSG00000146070	PLA2G7	5.4863	44.8274	8.1764e-25	3.5748e-23	248.498	7.7322	212.636	4.2664e-48	5.062e-46	1234.4	-2.2459	-4.7434	1.5971e-07	3.3478e-06	1234.4	4.3699	248.498	1234.4	phospholipase A2 group VII
ENSG00000164935	DCSTAMP	5.4775	44.556	2.2114e-07	2.0002e-06	37.7192	4.7883	27.6319	6.3576e-06	3.5643e-05	21.8976	0.6893	1.6125	0.4491	.	37.7192	0	37.7192	21.8976	dendrocyte expressed seven transmembrane protein
ENSG00000259803	SLC22A31	5.3787	41.6067	2.1673e-11	3.3159e-10	126.642	3.1734	9.022	9.976e-05	0.0004	24.1831	2.2053	4.6117	0.0021	0.0138	126.642	1.7974	126.642	24.1831	solute carrier family 22 member 31
ENSG00000060656	PTPRU	5.3716	41.4001	5.6629e-24	2.3355e-22	540.348	3.82	14.1236	8.9494e-13	1.1959e-11	176.749	1.5515	2.9313	0.0016	0.0111	540.348	10.7638	540.348	176.749	protein tyrosine phosphatase, receptor type U
ENSG00000099194	SCD	5.3374	40.4308	2.1331e-155	2.1153e-152	17621.9	4.6302	24.7643	2.295e-117	1.9161e-114	10757.7	0.7072	1.6326	0.0003	0.003	17621.9	425.152	17621.9	10757.7	stearoyl-CoA desaturase
ENSG00000175832	ETV4	5.3301	40.2268	1.2709e-09	1.5898e-08	229.138	4.1447	17.688	2.4828e-06	1.4819e-05	92.7128	1.1854	2.2742	0.1504	0.359	229.138	3.4875	229.138	92.7128	ETS variant 4
ENSG00000256500	RP11-73M18.2	5.2805	38.8674	1.1576e-08	1.2666e-07	54.2934	6.5051	90.8292	1.733e-12	2.2595e-11	141.936	-1.2246	-2.3369	0.1251	0.317	141.936	0	54.2934	141.936
ENSG00000134363	FST	5.2791	38.8304	1.161e-08	1.2696e-07	53.3322	5.5571	47.0826	1.773e-09	1.6388e-08	66.242	-0.278	-1.2125	0.7168	0.8672	66.242	0.5167	53.3322	66.242	follistatin
ENSG00000152661	GJA1	5.2614	38.3565	1.5713e-18	4.5345e-17	181.738	6.7857	110.335	5.058e-30	2.3755e-28	541.737	-1.5243	-2.8766	0.0019	0.0132	541.737	3.5791	181.738	541.737	gap junction protein alpha 1
ENSG00000121769	FABP3	5.2357	37.6784	1.232e-09	1.5447e-08	189.492	4.7727	27.3357	3.1224e-08	2.4707e-07	133.614	0.463	1.3784	0.5602	0.7684	189.492	3.3207	189.492	133.614	fatty acid binding protein 3
ENSG00000019169	MARCO	5.1861	36.4052	1.6212e-54	2.5085e-52	1271.96	4.7832	27.5358	1.387e-46	1.5792e-44	960.062	0.4028	1.3221	0.1897	0.4163	1271.96	32.6826	1271.96	960.062	macrophage receptor with collagenous structure
ENSG00000074410	CA12	5.1765	36.1642	1.705e-05	0.0001	43.5808	3.5528	11.7351	0.0033	0.0103	10.6855	1.6237	3.0817	0.1608	.	43.5808	0	43.5808	10.6855	carbonic anhydrase 12
ENSG00000127533	F2RL3	5.169	35.9757	5.0897e-08	5.0704e-07	30.3707	6.6035	97.2435	2.271e-12	2.9339e-11	87.4605	-1.4346	-2.703	0.0504	0.1688	87.4605	0	30.3707	87.4605	F2R like thrombin/trypsin receptor 3
ENSG00000106688	SLC1A1	5.1476	35.446	1.0456e-06	8.4299e-06	84.4384	5.3459	40.6711	3.8797e-07	2.6211e-06	98.4283	-0.1984	-1.1474	0.8378	.	98.4283	1.2162	84.4384	98.4283	solute carrier family 1 member 1
ENSG00000171388	APLN	5.0982	34.2529	3.5033e-08	3.5782e-07	111.601	1.257	2.39	0.1906	0.3226	5.0647	3.8411	14.3316	1.5383e-05	0.0002	111.601	1.7219	111.601	5.0647	apelin
ENSG00000269711	CTD-3214H19.16	5.0816	33.8616	1.1841e-08	1.293e-07	238.855	4.3736	20.7287	9.3869e-07	5.9575e-06	135.346	0.708	1.6336	0.4088	0.649	238.855	2.9062	238.855	135.346
ENSG00000109107	ALDOC	5.0407	32.9148	1.0463e-60	1.9511e-58	3480.8	3.2778	9.6986	1.6376e-26	6.1837e-25	1006.1	1.7629	3.3938	3.2833e-09	9.8956e-08	3480.8	99.9054	3480.8	1006.1	aldolase, fructose-bisphosphate C
ENSG00000109099	PMP22	5.0374	32.8393	2.5752e-23	1.0197e-21	198.779	7.3852	167.176	7.2957e-49	9.0367e-47	1062.9	-2.3479	-5.0907	6.0661e-09	1.7464e-07	1062.9	5.2363	198.779	1062.9	peripheral myelin protein 22
ENSG00000184160	ADRA2C	5.0189	32.4223	9.1247e-19	2.6793e-17	243.377	3.1693	8.9959	3.5162e-08	2.758e-07	64.6227	1.8496	3.6041	0.0003	0.0024	243.377	6.522	243.377	64.6227	adrenoceptor alpha 2C
ENSG00000125533	BHLHE23	5.0162	32.3613	3.494e-06	2.5443e-05	22.6474	3.978	15.7581	0.0003	0.0011	9.7873	1.0382	2.0536	0.2689	0.5113	22.6474	0	22.6474	9.7873	basic helix-loop-helix family member e23
ENSG00000163710	PCOLCE2	5.015	32.3351	2.8879e-33	1.9446e-31	1110.85	3.8257	14.1796	6.0764e-20	1.5237e-18	477.131	1.1893	2.2804	0.0027	0.0173	1110.85	31.3213	1110.85	477.131	procollagen C-endopeptidase enhancer 2
ENSG00000063438	AHRR	4.9695	31.3301	1.698e-26	8.3247e-25	804.064	4.1755	18.0698	4.0095e-19	9.5343e-18	456.307	0.794	1.7338	0.0718	0.2173	804.064	22.8507	804.064	456.307	aryl-hydrocarbon receptor repressor
ENSG00000152463	OLAH	4.9587	31.0969	4.0623e-08	4.1202e-07	83.0655	2.7998	6.9633	0.0023	0.0076	15.9104	2.1589	4.4658	0.0087	0.0441	83.0655	1.6414	83.0655	15.9104	oleoyl-ACP hydrolase
ENSG00000115648	MLPH	4.9331	30.5502	4.5851e-05	0.0003	34.5208	5.6306	49.5414	3.2794e-06	1.9232e-05	62.7292	-0.6975	-1.6216	0.5572	.	62.7292	0	34.5208	62.7292	melanophilin
ENSG00000130208	APOC1	4.9235	30.3467	3.1933e-33	2.1371e-31	366.337	7.5461	186.898	1.3009e-76	3.4912e-74	2344.24	-2.6226	-6.1588	2.739e-14	1.9413e-12	2344.24	10.9893	366.337	2344.24	apolipoprotein C1
ENSG00000067798	NAV3	4.9136	30.1395	2.9703e-168	3.8119e-165	6991.67	4.0109	16.1214	1.9251e-112	1.4466e-109	3728.6	0.9027	1.8695	1.1672e-07	2.5319e-06	6991.67	227.932	6991.67	3728.6	neuron navigator 3
ENSG00000234147	RP3-460G2.2	4.8988	29.8326	7.7387e-08	7.4544e-07	25.3303	5.3479	40.7266	3.7582e-09	3.3566e-08	34.8039	-0.4491	-1.3652	0.5128	0.7336	34.8039	0	25.3303	34.8039
ENSG00000175772	LINC01106	4.8906	29.6628	1.8066e-06	1.3884e-05	24.8249	3.9655	15.6217	0.0001	0.0005	11.708	0.9251	1.8988	0.2902	0.5345	24.8249	0	24.8249	11.708	long intergenic non-protein coding RNA 1106
ENSG00000253230	LINC00599	4.8825	29.4975	3.7239e-06	2.6974e-05	59.5397	6.2838	77.9117	2.3727e-09	2.1585e-08	181.857	-1.4012	-2.6413	0.1494	0.3575	181.857	0.6995	59.5397	181.857	long intergenic non-protein coding RNA 599
ENSG00000159640	ACE	4.8754	29.3529	2.4603e-16	5.9246e-15	199.083	5.2796	38.8442	5.9315e-19	1.3856e-17	268.707	-0.4042	-1.3234	0.4425	0.6782	268.707	5.3763	199.083	268.707	angiotensin I converting enzyme
ENSG00000105048	TNNT1	4.8687	29.2166	5.0692e-17	1.3088e-15	85.112	3.5725	11.8968	1.5199e-09	1.4187e-08	34.3742	1.2962	2.4558	0.0027	0.0172	85.112	1.9644	85.112	34.3742	troponin T1, slow skeletal type
ENSG00000185640	KRT79	4.8674	29.1904	6.7205e-06	4.6517e-05	30.257	3.0957	8.5489	0.0048	0.0146	7.369	1.7717	3.4145	0.0695	0.2125	30.257	0.3229	30.257	7.369	keratin 79
ENSG00000166920	C15orf48	4.8459	28.7586	1.9638e-07	1.7911e-06	24.5871	4.8769	29.3834	1.5851e-07	1.1319e-06	24.6299	-0.031	-1.0217	0.9659	0.9902	24.6299	0	24.5871	24.6299	chromosome 15 open reading frame 48
ENSG00000165078	CPA6	4.8323	28.4891	2.3466e-08	2.4744e-07	46.5194	2.8685	7.3031	0.0012	0.0043	10.0818	1.9638	3.901	0.0089	0.0449	46.5194	0.6458	46.5194	10.0818	carboxypeptidase A6
ENSG00000198829	SUCNR1	4.8148	28.1454	8.0855e-80	2.5565e-77	4197.32	4.2889	19.5479	1.1842e-63	2.2434e-61	2900.58	0.5259	1.4398	0.0328	0.1231	4197.32	143.881	4197.32	2900.58	succinate receptor 1
ENSG00000082781	ITGB5	4.7907	27.6785	1.3582e-32	8.8719e-31	720.634	4.2277	18.736	1.0967e-25	3.9241e-24	484.293	0.563	1.4773	0.133	0.331	720.634	24.0926	720.634	484.293	integrin subunit beta 5
ENSG00000205300	RP11-352D3.2	4.7653	27.1962	2.3416e-05	0.0001	54.3091	2.9492	7.7232	0.0093	0.026	11.8159	1.8161	3.5214	0.0893	.	54.3091	0.5167	54.3091	11.8159
ENSG00000148483	TMEM236	4.761	27.115	2.0542e-19	6.3034e-18	243.556	5.9056	59.9484	3.2274e-29	1.4551e-27	553.629	-1.1446	-2.2109	0.0136	0.0631	553.629	7.5614	243.556	553.629	transmembrane protein 236
ENSG00000133110	POSTN	4.7405	26.7316	4.7682e-05	0.0003	40.0239	5.2358	37.6831	6.895e-06	3.8417e-05	58.8801	-0.4954	-1.4097	0.6519	.	58.8801	0.2584	40.0239	58.8801	periostin
ENSG00000189058	APOD	4.7377	26.6812	2.9023e-07	2.5813e-06	207.201	2.6078	6.0959	0.005	0.0152	40.2451	2.1299	4.3769	0.0164	0.0729	207.201	5.0643	207.201	40.2451	apolipoprotein D
ENSG00000006327	TNFRSF12A	4.7345	26.6218	1.1606e-58	2.0755e-56	510.53	4.1129	17.3021	2.4675e-44	2.4613e-42	330.858	0.6217	1.5386	0.0091	0.0459	510.53	18.2167	510.53	330.858	TNF receptor superfamily member 12A
ENSG00000137819	PAQR5	4.7265	26.4743	7.3438e-09	8.3102e-08	67.8942	2.3911	5.2455	0.0044	0.0136	11.5221	2.3354	5.0471	0.0015	0.0105	67.8942	1.5391	67.8942	11.5221	progestin and adipoQ receptor family member 5
ENSG00000138207	RBP4	4.6859	25.7384	7.8869e-12	1.2469e-10	354.897	2.8462	7.1913	3.6314e-05	0.0002	91.2258	1.8396	3.5791	0.0051	0.0289	354.897	10.9564	354.897	91.2258	retinol binding protein 4
ENSG00000105928	DFNA5	4.6841	25.7079	1.8451e-10	2.5381e-09	63.4391	6.5747	95.3199	1.8004e-19	4.3688e-18	252.474	-1.8906	-3.7078	0.0014	0.0103	252.474	1.6414	63.4391	252.474	DFNA5, deafness associated tumor suppressor
ENSG00000226268	RP11-61N20.3	4.6666	25.3967	1.0819e-07	1.0223e-06	21.6626	5.5601	47.1792	1.6617e-10	1.735e-09	42.7454	-0.8935	-1.8577	0.1628	0.3773	42.7454	0	21.6626	42.7454
ENSG00000109472	CPE	4.666	25.3864	2.6928e-08	2.8043e-07	83.8668	4.3808	20.8335	1.8178e-07	1.2842e-06	67.4627	0.2852	1.2185	0.7072	0.8612	83.8668	1.9266	83.8668	67.4627	carboxypeptidase E
ENSG00000167680	SEMA6B	4.6604	25.2888	1.7491e-27	9.1074e-26	501.13	4.5734	23.8085	1.5477e-26	5.8637e-25	472.927	0.087	1.0622	0.8253	0.926	501.13	17.7112	501.13	472.927	semaphorin 6B
ENSG00000151012	SLC7A11	4.6243	24.6627	2.0822e-49	2.7202e-47	1296.64	5.0609	33.3807	5.737e-59	9.5094e-57	1760.02	-0.4367	-1.3535	0.1372	0.3379	1760.02	49.8936	1296.64	1760.02	solute carrier family 7 member 11
ENSG00000196431	CRYBA4	4.6108	24.4342	1.4933e-05	9.6164e-05	42.1426	6.9407	122.846	5.6261e-11	6.2416e-10	258.163	-2.3299	-5.0276	0.0152	0.0689	258.163	1.0224	42.1426	258.163	crystallin beta A4
ENSG00000039560	RAI14	4.5949	24.1662	1.2479e-09	1.5628e-08	90.6019	4.2964	19.6494	1.3939e-08	1.1608e-07	72.6914	0.2985	1.2299	0.6564	0.8293	90.6019	2.6101	90.6019	72.6914	retinoic acid induced 14
ENSG00000260272	RP11-20I23.1	4.5793	23.9062	2.2743e-06	1.7092e-05	34.6389	4.7028	26.0427	1.1734e-06	7.3439e-06	39.2834	-0.1235	-1.0894	0.8876	0.9551	39.2834	0	34.6389	39.2834
ENSG00000168386	FILIP1L	4.5664	23.6929	1.1392e-12	1.9663e-11	152.8	4.7604	27.1034	1.1293e-13	1.6424e-12	176.045	-0.194	-1.1439	0.7362	0.877	176.045	4.9244	152.8	176.045	filamin A interacting protein 1 like
ENSG00000164070	HSPA4L	4.5511	23.4435	1.421e-24	6.1028e-23	288.926	5.5875	48.0843	1.6599e-36	1.1103e-34	601.581	-1.0364	-2.0511	0.0075	0.0394	601.581	11.3438	288.926	601.581	heat shock protein family A (Hsp70) member 4 like
ENSG00000182885	ADGRG3	4.5374	23.222	1.7154e-65	3.7425e-63	1598.96	0.9258	1.8998	0.0008	0.003	127.51	3.6116	12.2236	1.0541e-43	1.7633e-40	1598.96	66.7521	1598.96	127.51	adhesion G protein-coupled receptor G3
ENSG00000282608	ADORA3	4.5351	23.1845	2.2194e-20	7.2185e-19	436.92	6.0659	66.993	2.2325e-35	1.398e-33	1307.29	-1.5309	-2.8896	0.0008	0.0061	1307.29	16.5011	436.92	1307.29	adenosine A3 receptor
ENSG00000121933	TMIGD3	4.5301	23.1052	3.5163e-18	9.8859e-17	355.394	4.7463	26.8396	7.6729e-20	1.9113e-18	415.143	-0.2161	-1.1616	0.6549	0.8286	415.143	13.4375	355.394	415.143	transmembrane and immunoglobulin domain containing 3
ENSG00000247095	MIR210HG	4.5274	23.0606	2.674e-09	3.2019e-08	189.293	2.9554	7.7563	0.0001	0.0005	58.206	1.572	2.9732	0.0292	0.1128	189.293	6.0917	189.293	58.206	MIR210 host gene
ENSG00000120885	CLU	4.4931	22.5195	3.867e-177	5.273e-174	9495.68	3.5462	11.6817	9.0608e-111	6.0075e-108	4914.89	0.9469	1.9278	7.8374e-10	2.7198e-08	9495.68	416.407	9495.68	4914.89	clusterin
ENSG00000274615	CH17-258A22.4	4.4768	22.2666	4.6597e-07	3.9914e-06	115.207	3.3059	9.8895	0.0002	0.0009	45.4419	1.1709	2.2515	0.1643	0.3797	115.207	2.9062	115.207	45.4419
ENSG00000110002	VWA5A	4.4575	21.9707	1.1069e-99	5.3665e-97	2674.26	5.1196	34.7667	2.5446e-131	2.494e-128	4247.73	-0.6621	-1.5824	0.0008	0.0064	4247.73	119.578	2674.26	4247.73	von Willebrand factor A domain containing 5A
ENSG00000101955	SRPX	4.4466	21.8051	2.3154e-10	3.1318e-09	120.078	5.8388	57.2328	6.0764e-17	1.2101e-15	333.779	-1.3922	-2.6247	0.0262	0.104	333.779	4.4235	120.078	333.779	sushi repeat containing protein, X-linked
ENSG00000140479	PCSK6	4.4463	21.8013	1.3577e-14	2.7945e-13	206.175	3.8496	14.4164	2.9145e-11	3.3385e-10	134.151	0.5967	1.5123	0.2573	0.498	206.175	7.9756	206.175	134.151	proprotein convertase subtilisin/kexin type 6
ENSG00000182752	PAPPA	4.4299	21.5548	1.0198e-11	1.5983e-10	98.6606	6.19	73.007	9.6487e-22	2.7223e-20	351.533	-1.76	-3.387	0.0014	0.0102	351.533	3.5145	98.6606	351.533	pappalysin 1
ENSG00000092421	SEMA6A	4.4144	21.3234	9.9222e-06	6.628e-05	33.5793	4.3207	19.9824	1.5204e-05	7.9779e-05	30.8225	0.0937	1.0671	0.9162	.	33.5793	0.6081	33.5793	30.8225	semaphorin 6A
ENSG00000106178	CCL24	4.3861	20.9098	6.6587e-06	4.6118e-05	21.0413	2.4481	5.457	0.0151	0.0396	4.5328	1.938	3.8317	0.0237	0.0965	21.0413	0.2584	21.0413	4.5328	C-C motif chemokine ligand 24
ENSG00000072682	P4HA2	4.3761	20.7652	1.4235e-22	5.3637e-21	701.055	2.8141	7.033	4.0474e-10	4.0336e-09	229.434	1.562	2.9525	0.0003	0.0026	701.055	30.3747	701.055	229.434	prolyl 4-hydroxylase subunit alpha 2
ENSG00000133863	TEX15	4.3739	20.7338	2.2736e-09	2.7482e-08	325.914	2.96	7.7814	5.5916e-05	0.0003	113.964	1.4139	2.6645	0.0451	0.1551	325.914	12.4794	325.914	113.964	testis expressed 15
ENSG00000275385	CCL18	4.3738	20.7328	2.044e-06	1.5538e-05	53.9132	6.8536	115.652	6.732e-14	1.0037e-12	349.814	-2.4798	-5.5782	0.0025	0.0163	349.814	1.7487	53.9132	349.814	C-C motif chemokine ligand 18
ENSG00000136634	IL10	4.3712	20.6953	5.4132e-14	1.0545e-12	244.643	3.4228	10.724	4.4506e-09	3.9376e-08	122.856	0.9485	1.9298	0.0806	0.2357	244.643	9.9935	244.643	122.856	interleukin 10
ENSG00000279141	LINC01451	4.3708	20.6895	0.0002	0.0009	39.1396	2.7142	6.5624	0.0206	0.0516	9.2264	1.6566	3.1527	0.1389	.	39.1396	0.3229	39.1396	9.2264	long intergenic non-protein coding RNA 1451
ENSG00000111266	DUSP16	4.3665	20.628	6.8336e-35	5.0198e-33	722.216	3.45	10.928	3.0059e-22	8.8003e-21	378.069	0.9166	1.8876	0.0057	0.0319	722.216	32.9409	722.216	378.069	dual specificity phosphatase 16
ENSG00000197561	ELANE	4.3606	20.543	1.5413e-212	3.3626e-209	57224.6	3.5238	11.5016	1.9778e-139	2.0267e-136	31981.1	0.8368	1.7861	1.9339e-09	6.15e-08	57224.6	2757.05	57224.6	31981.1	elastase, neutrophil expressed
ENSG00000134202	GSTM3	4.3584	20.5119	4.787e-25	2.127e-23	650.407	5.7535	53.9485	1.3028e-42	1.1795e-40	1753.35	-1.3951	-2.6301	0.0005	0.0039	1753.35	28.8135	650.407	1753.35	glutathione S-transferase mu 3
ENSG00000128965	CHAC1	4.3405	20.2596	1.8391e-25	8.3942e-24	604.498	1.9599	3.8904	3.6323e-06	2.1158e-05	111.834	2.3806	5.2075	2.4404e-09	7.5594e-08	604.498	27.629	604.498	111.834	ChaC glutathione specific gamma-glutamylcyclotransferase 1
ENSG00000187474	FPR3	4.3299	20.1112	4.5074e-13	8.1406e-12	126.818	6.024	65.0745	3.588e-24	1.1895e-22	431.387	-1.6941	-3.2357	0.0011	0.0082	431.387	5.3436	126.818	431.387	formyl peptide receptor 3
ENSG00000152952	PLOD2	4.3283	20.0886	1.0966e-11	1.7113e-10	87.0571	4.0571	16.6456	2.0316e-10	2.0942e-09	71.3745	0.2712	1.2068	0.6162	0.8066	87.0571	3.5462	87.0571	71.3745	procollagen-lysine,2-oxoglutarate 5-dioxygenase 2
ENSG00000171657	GPR82	4.3199	19.9721	5.8123e-06	4.0696e-05	48.5092	5.2751	38.7236	2.7438e-08	2.1895e-07	101.118	-0.9552	-1.9389	0.2685	0.5109	101.118	1.2916	48.5092	101.118	G protein-coupled receptor 82
ENSG00000169439	SDC2	4.3069	19.7928	2.1571e-20	7.0451e-19	240.933	5.0572	33.2933	1.0498e-27	4.2796e-26	412.618	-0.7503	-1.6821	0.0697	0.213	412.618	10.9513	240.933	412.618	syndecan 2
ENSG00000120708	TGFBI	4.2919	19.588	2.8806e-83	1.0137e-80	1995.82	6.4011	84.511	3.3199e-184	5.7569e-181	8722.72	-2.1092	-4.3144	3.3319e-24	7.431e-22	8722.72	99.2168	1995.82	8722.72	transforming growth factor beta induced
ENSG00000168878	SFTPB	4.2541	19.0813	0.0002	0.0008	45.1552	3.1269	8.7355	0.0057	0.0169	17.625	1.1272	2.1843	0.2941	.	45.1552	0.7751	45.1552	17.625	surfactant protein B
ENSG00000168528	SERINC2	4.2473	18.9919	1.6263e-43	1.7059e-41	1039.07	4.2113	18.5242	7.7207e-43	7.1921e-41	1015.59	0.036	1.0253	0.9011	0.9615	1039.07	52.4432	1039.07	1015.59	serine incorporator 2
ENSG00000145777	TSLP	4.2371	18.8584	1.0187e-10	1.4431e-09	277.348	2.8439	7.1798	1.5895e-05	8.3058e-05	99.6608	1.3932	2.6266	0.0264	0.1047	277.348	12.0871	277.348	99.6608	thymic stromal lymphopoietin
ENSG00000118113	MMP8	4.2304	18.77	8.3739e-23	3.2108e-21	196.103	1.9501	3.8639	1.3471e-05	7.137e-05	38.9429	2.2803	4.8578	3.6642e-09	1.0945e-07	196.103	9.3856	196.103	38.9429	matrix metallopeptidase 8
ENSG00000016391	CHDH	4.2224	18.6671	8.9416e-08	8.564e-07	112.098	2.2226	4.6673	0.0055	0.0166	24.8345	1.9998	3.9995	0.0074	0.0389	112.098	4.4235	112.098	24.8345	choline dehydrogenase
ENSG00000175899	A2M	4.2164	18.5893	1.7148e-18	4.9291e-17	365.999	4.2727	19.3292	5.69e-19	1.3306e-17	382.588	-0.0563	-1.0398	0.9003	0.961	382.588	17.7587	365.999	382.588	alpha-2-macroglobulin
ENSG00000177469	PTRF	4.2112	18.5228	7.4725e-14	1.4301e-12	296.308	5.8919	59.3797	8.8761e-26	3.2118e-24	1010.53	-1.6807	-3.2058	0.0016	0.011	1010.53	13.4425	296.308	1010.53	polymerase I and transcript release factor
ENSG00000186529	CYP4F3	4.1936	18.2979	2.7098e-17	7.1058e-16	109.689	2.2415	4.7289	1.3889e-05	7.3428e-05	27.0405	1.9521	3.8694	4.2198e-06	6.3248e-05	109.689	5.1717	109.689	27.0405	cytochrome P450 family 4 subfamily F member 3
ENSG00000089199	CHGB	4.1901	18.2541	5.0688e-17	1.3088e-15	818.509	2.0028	4.0078	6.9526e-05	0.0003	170.472	2.1873	4.5547	7.6899e-06	0.0001	818.509	40.0871	818.509	170.472	chromogranin B
ENSG00000129226	CD68	4.1717	18.0218	1.9498e-166	2.2389e-163	3852	4.0273	16.3058	2.981e-155	3.7334e-152	3490.39	0.1444	1.1052	0.311	0.5562	3852	211.905	3852	3490.39	CD68 molecule
ENSG00000038945	MSR1	4.1713	18.0177	1.2499e-34	9.151e-33	229.068	4.9392	30.6796	1.4508e-48	1.7679e-46	394.702	-0.7679	-1.7028	0.0041	0.0243	394.702	11.7692	229.068	394.702	macrophage scavenger receptor 1
ENSG00000143333	RGS16	4.1616	17.8962	4.1284e-16	9.7478e-15	271.965	3.9171	15.1068	1.9609e-14	3.0895e-13	228.937	0.2445	1.1846	0.6068	0.8004	271.965	13.5666	271.965	228.937	regulator of G-protein signaling 16
ENSG00000134853	PDGFRA	4.1435	17.6729	2.3815e-08	2.5062e-07	90.2421	3.6023	12.1449	1.2959e-06	8.0567e-06	60.2554	0.5412	1.4552	0.4261	0.6639	90.2421	3.7349	90.2421	60.2554	platelet derived growth factor receptor alpha
ENSG00000171873	ADRA1D	4.1424	17.6595	0.0003	0.0013	64.1242	1.634	3.1036	0.1545	0.2737	7.7298	2.5084	5.6899	0.023	.	64.1242	1.5659	64.1242	7.7298	adrenoceptor alpha 1D
ENSG00000143344	RGL1	4.1325	17.5385	9.1728e-21	3.0883e-19	242.39	6.2121	74.1341	1.7428e-45	1.8445e-43	1060.12	-2.0796	-4.2269	1.0661e-07	2.3219e-06	1060.12	12.5175	242.39	1060.12	ral guanine nucleotide dissociation stimulator like 1
ENSG00000158270	COLEC12	4.1307	17.5176	9.1075e-14	1.7308e-12	341.211	4.6039	24.3178	8.8194e-17	1.7394e-15	481.482	-0.4732	-1.3882	0.3683	0.6116	481.482	17.0699	341.211	481.482	collectin subfamily member 12
ENSG00000133169	BEX1	4.1298	17.5062	6.2488e-37	5.0492e-35	389.435	5.399	42.1945	1.0091e-62	1.88e-60	948.591	-1.2692	-2.4103	6.246e-06	8.9756e-05	948.591	21.5203	389.435	948.591	brain expressed X-linked 1
ENSG00000146950	SHROOM2	4.1274	17.4768	8.2759e-05	0.0005	43.9404	3.1103	8.6355	0.0032	0.01	19.4754	1.0171	2.0238	0.302	.	43.9404	1.2539	43.9404	19.4754	shroom family member 2
ENSG00000131650	KREMEN2	4.1142	17.3179	0.0003	0.0013	25.5144	2.4175	5.3424	0.0334	0.078	5.8427	1.6967	3.2416	0.1117	.	25.5144	0.3497	25.5144	5.8427	kringle containing transmembrane protein 2
ENSG00000097096	SYDE2	4.0839	16.9583	2.3563e-08	2.4822e-07	45.4265	5.2467	37.9686	4.4502e-13	6.1172e-12	105.908	-1.1628	-2.2389	0.0539	0.1771	105.908	1.8888	45.4265	105.908	synapse defective Rho GTPase homolog 2
ENSG00000130513	GDF15	4.0777	16.8855	2.6959e-20	8.7008e-19	299.653	5.7716	54.6276	1.9803e-39	1.5288e-37	1002.68	-1.6938	-3.2352	2.5628e-05	0.0003	1002.68	16.2155	299.653	1002.68	growth differentiation factor 15
ENSG00000181374	CCL13	4.0641	16.7269	0.0008	0.0034	21.8282	5.6608	50.5898	2.9285e-06	1.7304e-05	87.6076	-1.5967	-3.0245	0.1794	.	87.6076	0	21.8282	87.6076	C-C motif chemokine ligand 13
ENSG00000185567	AHNAK2	4.0547	16.6185	5.2066e-10	6.7816e-09	237.288	3.7923	13.8544	6.3068e-09	5.4851e-08	196.556	0.2624	1.1995	0.6731	0.8403	237.288	11.791	237.288	196.556	AHNAK nucleoprotein 2
ENSG00000137801	THBS1	4.0518	16.5852	2.4614e-134	1.7323e-131	4829.1	4.8128	28.1067	2.4323e-189	5.2765e-186	8215.05	-0.761	-1.6947	1.4322e-06	2.4248e-05	8215.05	287.581	4829.1	8215.05	thrombospondin 1
ENSG00000162433	AK4	4.0484	16.5464	2.7755e-58	4.8059e-56	1645.99	3.2336	9.4059	1.26e-37	8.9601e-36	929.311	0.8149	1.7592	0.0007	0.0056	1645.99	96.0632	1645.99	929.311	adenylate kinase 4
ENSG00000103034	NDRG4	4.0474	16.5342	8.8824e-05	0.0005	22.3198	6.2419	75.685	1.036e-09	9.8499e-09	122.189	-2.1946	-4.5775	0.016	.	122.189	0.5813	22.3198	122.189	NDRG family member 4
ENSG00000167601	AXL	4.0468	16.5278	3.2841e-10	4.3768e-09	122.601	3.6569	12.6139	1.4267e-08	1.1846e-07	92.7842	0.3899	1.3103	0.5087	0.7306	122.601	6.194	122.601	92.7842	AXL receptor tyrosine kinase
ENSG00000183578	TNFAIP8L3	4.04	16.4493	1.6563e-05	0.0001	67.7964	4.1719	18.0244	8.5244e-06	4.6733e-05	75.0996	-0.1319	-1.0958	0.8808	.	75.0996	2.5238	67.7964	75.0996	TNF alpha induced protein 8 like 3
ENSG00000211448	DIO2	4.0244	16.2727	0.0004	0.0017	30.5286	2.9631	7.7982	0.0089	0.0249	12.2916	1.0613	2.0867	0.3204	.	30.5286	0.6727	30.5286	12.2916	iodothyronine deiodinase 2
ENSG00000116032	GRIN3B	4.0165	16.1835	9.7372e-05	0.0005	42.4778	3.0614	8.3476	0.0031	0.0099	19.6433	0.9551	1.9387	0.3252	.	42.4778	1.2271	42.4778	19.6433	glutamate ionotropic receptor NMDA type subunit 3B
ENSG00000088827	SIGLEC1	4.013	16.1452	5.3223e-11	7.8035e-10	77.4164	5.5728	47.5982	3.6387e-20	9.2687e-19	244.441	-1.5598	-2.9481	0.0028	0.0178	244.441	3.9336	77.4164	244.441	sialic acid binding Ig like lectin 1
ENSG00000157227	MMP14	3.9908	15.8977	3.3549e-42	3.4203e-40	1092.08	5.0486	33.0968	7.8269e-67	1.649e-64	2303.49	-1.0579	-2.0819	0.0001	0.0014	2303.49	66.1671	1092.08	2303.49	matrix metallopeptidase 14
ENSG00000166741	NNMT	3.9619	15.5828	1.386e-15	3.1499e-14	151.32	3.836	14.2808	1.0534e-14	1.7035e-13	138.817	0.1259	1.0912	0.7738	0.8973	151.32	8.557	151.32	138.817	nicotinamide N-methyltransferase
ENSG00000173930	SLCO4C1	3.9487	15.4416	1.6412e-42	1.689e-40	1314.76	3.33	10.0561	1.2528e-30	6.0734e-29	850.655	0.6188	1.5355	0.0258	0.103	1314.76	81.8004	1314.76	850.655	solute carrier organic anion transporter family member 4C1
ENSG00000205502	C2CD4B	3.9452	15.4031	3.2015e-06	2.3478e-05	35.8112	3.0149	8.0832	0.0004	0.0017	18.5263	0.9302	1.9056	0.211	0.4426	35.8112	1.6792	35.8112	18.5263	C2 calcium dependent domain containing 4B
ENSG00000136010	ALDH1L2	3.9321	15.2649	7.2277e-12	1.1476e-10	595.277	1.5984	3.0281	0.0057	0.017	108.387	2.3337	5.0411	3.6049e-05	0.0004	595.277	33.1562	595.277	108.387	aldehyde dehydrogenase 1 family member L2
ENSG00000268173	AC007192.4	3.9167	15.1025	0.0011	0.0048	197.933	2.456	5.487	0.0415	0.0935	44.2926	1.4607	2.7524	0.2147	0.4474	197.933	0	197.933	44.2926
ENSG00000171049	FPR2	3.9138	15.0723	3.1892e-35	2.3747e-33	524.474	3.2174	9.3008	3.7749e-24	1.2478e-22	321.356	0.6965	1.6205	0.0167	0.0739	524.474	33.3702	524.474	321.356	formyl peptide receptor 2
ENSG00000130822	PNCK	3.91	15.0324	0.001	0.0041	39.3553	3.3616	10.2788	0.0045	0.0139	24.5598	0.5484	1.4625	0.6308	.	39.3553	0.9042	39.3553	24.5598	pregnancy up-regulated nonubiquitous CaM kinase
ENSG00000125144	MT1G	3.8977	14.9051	1.1555e-07	1.0885e-06	62.4426	4.9379	30.6526	1.4055e-11	1.6676e-10	136.894	-1.0402	-2.0565	0.1117	0.2942	136.894	3.245	62.4426	136.894	metallothionein 1G
ENSG00000074181	NOTCH3	3.8641	14.5617	1.3479e-23	5.4255e-22	675.211	0.5277	1.4416	0.1871	0.318	63.8351	3.3364	10.1008	4.1156e-18	5.0994e-16	675.211	43.3976	675.211	63.8351	notch 3
ENSG00000186522	SEPT10	3.854	14.4596	2.8425e-07	2.5322e-06	83.1929	5.0341	32.7653	1.6106e-11	1.9e-10	199.306	-1.1801	-2.266	0.0884	0.2514	199.306	4.1492	83.1929	199.306	septin 10
ENSG00000172159	FRMD3	3.8496	14.416	2.4367e-45	2.6849e-43	1422.79	3.0065	8.0364	3.5817e-28	1.5067e-26	786.587	0.8431	1.7938	0.0013	0.0095	1422.79	95.4248	1422.79	786.587	FERM domain containing 3
ENSG00000171659	GPR34	3.8496	14.4158	1.363e-20	4.547e-19	744.955	4.3296	20.1064	1.1037e-25	3.9432e-24	1045.83	-0.48	-1.3947	0.2295	0.4653	1045.83	47.8202	744.955	1045.83	G protein-coupled receptor 34
ENSG00000086548	CEACAM6	3.8477	14.3973	1.4566e-08	1.5739e-07	29.1804	4.0341	16.3828	2.4352e-09	2.2136e-08	34.518	-0.1864	-1.1379	0.7112	0.8634	34.518	1.5123	29.1804	34.518	carcinoembryonic antigen related cell adhesion molecule 6
ENSG00000160200	CBS	3.8434	14.3542	3.1105e-08	3.1995e-07	204.488	2.3841	5.2203	0.0006	0.0024	69.7301	1.4593	2.7497	0.0294	0.1131	204.488	11.6291	204.488	69.7301	cystathionine-beta-synthase
ENSG00000138061	CYP1B1	3.8392	14.3127	1.8957e-57	3.1815e-55	1843.47	4.9266	30.4132	7.2252e-94	2.8575e-91	3946.04	-1.0874	-2.1249	2.3529e-06	3.7627e-05	3946.04	125.184	1843.47	3946.04	cytochrome P450 family 1 subfamily B member 1
ENSG00000233355	CHRM3-AS2	3.8387	14.307	7.5649e-07	6.2421e-06	99.3088	2.4852	5.5989	0.0015	0.0052	34.9711	1.3535	2.5553	0.0662	0.2052	99.3088	5.0693	99.3088	34.9711	CHRM3 antisense RNA 2
ENSG00000100003	SEC14L2	3.8268	14.1903	2.0502e-10	2.8026e-09	95.2327	6.6083	97.5644	1.3414e-28	5.8379e-27	716.362	-2.7814	-6.8754	1.6942e-07	3.5281e-06	716.362	5.7846	95.2327	716.362	SEC14 like lipid binding 2
ENSG00000123610	TNFAIP6	3.8259	14.1808	1.2535e-10	1.7575e-09	96.1655	2.4167	5.3395	6.4563e-05	0.0003	34.122	1.4092	2.6558	0.0095	0.0472	96.1655	5.602	96.1655	34.122	TNF alpha induced protein 6
ENSG00000172893	DHCR7	3.8159	14.0831	1.5303e-62	3.0078e-60	2571.26	2.5803	5.9807	2.571e-29	1.1661e-27	1085.01	1.2356	2.3548	2.8406e-08	7.1559e-07	2571.26	178.6	2571.26	1085.01	7-dehydrocholesterol reductase
ENSG00000092067	CEBPE	3.8062	13.9884	2.3753e-23	9.4223e-22	423.066	1.7626	3.393	6.2023e-06	3.4816e-05	99.6438	2.0436	4.1227	2.3579e-08	6.0306e-07	423.066	28.8113	423.066	99.6438	CCAAT/enhancer binding protein epsilon
ENSG00000139567	ACVRL1	3.8045	13.9726	6.4695e-11	9.3971e-10	109.136	3.4652	11.0443	2.859e-09	2.575e-08	86.2577	0.3393	1.2651	0.5208	0.739	109.136	6.4635	109.136	86.2577	activin A receptor like type 1
ENSG00000150471	ADGRL3	3.7976	13.9057	3.4728e-14	6.9066e-13	116.643	2.2797	4.8558	8.883e-06	4.851e-05	39.271	1.5179	2.8637	0.0007	0.0058	116.643	7.4589	116.643	39.271	adhesion G protein-coupled receptor L3
ENSG00000095739	BAMBI	3.7973	13.9023	3.9786e-14	7.8696e-13	182.692	3.2139	9.2783	1.798e-10	1.8696e-09	119.942	0.5834	1.4984	0.2077	0.4382	182.692	11.6779	182.692	119.942	BMP and activin membrane bound inhibitor
ENSG00000251442	LINC01094	3.7884	13.8173	1.788e-06	1.3765e-05	53.8218	4.4548	21.9288	1.695e-08	1.3895e-07	89.3394	-0.6664	-1.5871	0.3548	0.5989	89.3394	2.5993	53.8218	89.3394	long intergenic non-protein coding RNA 1094
ENSG00000254979	RP11-872D17.8	3.7844	13.7794	1.4159e-07	1.319e-06	148.089	4.3808	20.8327	1.036e-09	9.8499e-09	231.433	-0.5963	-1.5119	0.3856	0.628	231.433	8.0441	148.089	231.433
ENSG00000142192	APP	3.784	13.7753	5.7261e-84	2.0821e-81	1282.78	4.1451	17.6932	6.1556e-101	2.891e-98	1650.62	-0.3611	-1.2844	0.0426	0.1487	1650.62	91.7142	1282.78	1650.62	amyloid beta precursor protein
ENSG00000145362	ANK2	3.7788	13.7253	8.5978e-06	5.8164e-05	59.3854	2.6905	6.4553	0.0017	0.0057	25.5422	1.0883	2.1262	0.1716	0.3911	59.3854	2.949	59.3854	25.5422	ankyrin 2
ENSG00000164930	FZD6	3.7736	13.6759	2.4373e-15	5.3984e-14	106.32	4.8019	27.8949	2.5524e-24	8.5118e-23	216.564	-1.0284	-2.0397	0.0093	0.0469	216.564	6.7863	106.32	216.564	frizzled class receptor 6
ENSG00000162873	KLHDC8A	3.7627	13.5728	1.2017e-06	9.5926e-06	57.3262	6.0686	67.1176	2.7653e-15	4.7587e-14	325.13	-2.306	-4.945	0.001	0.0072	325.13	3.2232	57.3262	325.13	kelch domain containing 8A
ENSG00000215018	COL28A1	3.7599	13.5469	1.361e-07	1.2711e-06	143.906	3.271	9.653	4.6943e-06	2.6838e-05	100.106	0.4889	1.4034	0.4716	0.6998	143.906	8.4328	143.906	100.106	collagen type XXVIII alpha 1 chain
ENSG00000177575	CD163	3.7588	13.5365	5.1844e-109	2.8277e-106	6809.77	4.9103	30.0719	3.7141e-185	6.9773e-182	15197.2	-1.1516	-2.2215	3.8116e-12	1.9498e-10	15197.2	497.151	6809.77	15197.2	CD163 molecule
ENSG00000069482	GAL	3.751	13.4639	0.0004	0.0021	21.8644	3.8568	14.4881	0.0003	0.0012	23.9816	-0.1058	-1.0761	0.915	.	23.9816	0.5167	21.8644	23.9816	galanin and GMAP prepropeptide
ENSG00000124145	SDC4	3.7235	13.2095	2.3507e-72	6.0336e-70	947.949	4.3434	20.3004	1.1354e-98	5.0185e-96	1466.77	-0.6199	-1.5368	0.0009	0.0068	1466.77	70.6868	947.949	1466.77	syndecan 4
ENSG00000164211	STARD4	3.7071	13.0603	6.4111e-36	4.925e-34	1490.16	3.4938	11.265	4.3938e-32	2.3088e-30	1278.49	0.2133	1.1594	0.4587	0.6898	1490.16	109.695	1490.16	1278.49	StAR related lipid transfer domain containing 4
ENSG00000123838	C4BPA	3.6941	12.9431	3.3098e-06	2.4207e-05	154.58	3.4556	10.9707	1.3681e-05	7.2363e-05	129.139	0.2385	1.1798	0.7545	0.8862	154.58	9.337	154.58	129.139	complement component 4 binding protein alpha
ENSG00000258947	TUBB3	3.6914	12.9189	1.2229e-08	1.334e-07	85.7177	4.8245	28.3352	6.689e-14	9.9795e-13	198.884	-1.1331	-2.1933	0.0532	0.1752	198.884	5.4678	85.7177	198.884	tubulin beta 3 class III
ENSG00000169902	TPST1	3.6889	12.8964	6.4599e-31	3.9478e-29	767.324	3.4407	10.858	4.3475e-27	1.7194e-25	644.088	0.2482	1.1877	0.4148	0.6532	767.324	56.5723	767.324	644.088	tyrosylprotein sulfotransferase 1
ENSG00000198753	PLXNB3	3.6812	12.8279	2.5881e-06	1.9297e-05	26.3395	5.31	39.6703	5.9153e-12	7.3389e-11	89.4342	-1.6288	-3.0925	0.0119	0.0567	89.4342	1.2807	26.3395	89.4342	plexin B3
ENSG00000242550	SERPINB10	3.6802	12.8191	6.5035e-52	9.3347e-50	1188.83	3.3013	9.8577	5.1043e-42	4.4428e-40	909.465	0.379	1.3004	0.0999	0.2736	1188.83	90.0388	1188.83	909.465	serpin family B member 10
ENSG00000185352	HS6ST3	3.6799	12.8162	0.0003	0.0013	131.09	1.573	2.9752	0.1223	0.2268	24.2457	2.1069	4.3077	0.0332	.	131.09	6.4147	131.09	24.2457	heparan sulfate 6-O-sulfotransferase 3
ENSG00000185499	MUC1	3.6713	12.7397	1.6567e-16	4.034e-15	476.13	3.2622	9.5947	2.4978e-13	3.5105e-12	356.235	0.409	1.3278	0.3405	0.5861	476.13	34.19	476.13	356.235	mucin 1, cell surface associated
ENSG00000237311	RP6-159A1.3	3.6677	12.7086	6.7226e-05	0.0004	68.2312	3.5	11.3138	0.0001	0.0006	59.3464	0.1677	1.1233	0.8477	.	68.2312	3.5035	68.2312	59.3464
ENSG00000157168	NRG1	3.6592	12.6338	1.7526e-07	1.6066e-06	116.126	5.3427	40.5789	1.7247e-14	2.7341e-13	399.544	-1.6834	-3.2119	0.01	0.0493	399.544	7.5882	116.126	399.544	neuregulin 1
ENSG00000139269	INHBE	3.6499	12.5521	0.0025	0.0096	20.4459	1.0705	2.1002	0.3726	0.5343	1.1201	2.5793	5.9767	0.0286	.	20.4459	0	20.4459	1.1201	inhibin beta E subunit
ENSG00000172572	PDE3A	3.6496	12.5501	9.3768e-10	1.1913e-08	131.256	1.8935	3.7155	0.0018	0.0062	36.2997	1.7561	3.3778	0.0019	0.0132	131.256	8.9653	131.256	36.2997	phosphodiesterase 3A
ENSG00000114480	GBE1	3.6357	12.4294	8.6605e-118	5.3984e-115	8047.09	1.6018	3.0352	5.5733e-24	1.8288e-22	1952.18	2.0339	4.0951	6.0862e-39	5.9884e-36	8047.09	640.152	8047.09	1952.18	1,4-alpha-glucan branching enzyme 1
ENSG00000276289	KCNE1B	3.635	12.4236	0.0001	0.0005	103.38	1.9518	3.8687	0.038	0.0868	26.7365	1.6832	3.2113	0.0643	0.2006	103.38	5.2461	103.38	26.7365	potassium voltage-gated channel subfamily E regulatory subunit 1B
ENSG00000186431	FCAR	3.6325	12.4022	5.4841e-20	1.7416e-18	79.0459	0.4384	1.3551	0.3676	0.5286	7.0151	3.1941	9.1519	7.926e-16	7.2845e-14	79.0459	5.4568	79.0459	7.0151	Fc fragment of IgA receptor
ENSG00000184500	PROS1	3.6297	12.378	7.6797e-18	2.1075e-16	248.851	5.3889	41.9004	6.7083e-38	4.894e-36	873.498	-1.7592	-3.3851	5.3344e-06	7.7658e-05	873.498	18.776	248.851	873.498	protein S (alpha)
ENSG00000123342	MMP19	3.6163	12.2639	6.028e-25	2.6622e-23	371.8	3.7451	13.4089	1.0201e-26	3.9243e-25	407.548	-0.1288	-1.0934	0.691	0.8508	407.548	28.737	371.8	407.548	matrix metallopeptidase 19
ENSG00000128165	ADM2	3.6127	12.233	3.4429e-10	4.5746e-09	329.445	0.6465	1.5654	0.2729	0.4243	38.0087	2.9662	7.8147	2.0834e-07	4.2343e-06	329.445	23.4213	329.445	38.0087	adrenomedullin 2
ENSG00000105641	SLC5A5	3.6013	12.1364	1.365e-06	1.0747e-05	72.0194	-0.2281	-1.1713	0.7796	0.8793	4.3272	3.8294	14.2156	6.1583e-07	1.1209e-05	72.0194	4.3272	72.0194	3.4986	solute carrier family 5 member 5
ENSG00000187017	ESPN	3.5981	12.1096	2.5235e-08	2.6418e-07	37.1075	5.4606	44.0371	6.5122e-18	1.4021e-16	139.619	-1.8626	-3.6365	0.0002	0.0022	139.619	2.2605	37.1075	139.619	espin
ENSG00000179431	FJX1	3.5693	11.87	0.0001	0.0008	34.6066	3.638	12.4495	0.0001	0.0005	36.83	-0.0688	-1.0488	0.9371	.	36.83	1.6415	34.6066	36.83	four jointed box 1
ENSG00000172232	AZU1	3.5633	11.821	2.6427e-147	2.3063e-144	62706.2	2.3282	5.0217	6.3216e-64	1.2285e-61	26566	1.2351	2.354	2.6753e-19	3.8248e-17	62706.2	5262.9	62706.2	26566	azurocidin 1
ENSG00000175445	LPL	3.5418	11.6462	1.4309e-26	7.0472e-25	1088.92	2.6764	6.3924	8.8864e-16	1.6103e-14	591.672	0.8654	1.8219	0.0075	0.0394	1088.92	89.0822	1088.92	591.672	lipoprotein lipase
ENSG00000263535	AK4P1	3.5356	11.5967	8.3075e-06	5.641e-05	98.1986	2.4527	5.4743	0.0021	0.007	42.6408	1.083	2.1184	0.1549	0.3656	98.1986	6.2001	98.1986	42.6408	adenylate kinase 4 pseudogene 1
ENSG00000116991	SIPA1L2	3.5326	11.5719	1.4515e-35	1.1034e-33	510.571	3.441	10.8601	7.5366e-34	4.3012e-32	479.139	0.0916	1.0655	0.726	0.8723	510.571	42.6863	510.571	479.139	signal induced proliferation associated 1 like 2
ENSG00000213853	EMP2	3.5272	11.5289	1.896e-14	3.8658e-13	480.77	2.0231	4.0644	1.2967e-05	6.8896e-05	163.959	1.5041	2.8365	0.0008	0.0063	480.77	38.2261	480.77	163.959	epithelial membrane protein 2
ENSG00000162520	SYNC	3.5244	11.5067	0.0004	0.0017	22.3415	3.8486	14.4059	9.1121e-05	0.0004	28.2949	-0.3242	-1.252	0.7199	.	28.2949	0.7751	22.3415	28.2949	syncoilin, intermediate filament protein
ENSG00000104611	SH2D4A	3.5064	11.3638	9.5137e-08	9.0796e-07	126.597	3.2475	9.4973	7.8727e-07	5.0505e-06	105.121	0.2588	1.1965	0.6775	0.8426	126.597	9.3369	126.597	105.121	SH2 domain containing 4A
ENSG00000168938	PPIC	3.4948	11.2733	9.148e-05	0.0005	50.5691	4.0937	17.0738	4.2773e-06	2.4585e-05	80.0972	-0.5989	-1.5145	0.4745	0.7018	80.0972	2.9709	50.5691	80.0972	peptidylprolyl isomerase C
ENSG00000250986	AC141928.1	3.4929	11.2582	8.181e-06	5.569e-05	50.4832	1.913	3.7659	0.0167	0.0433	15.6386	1.5799	2.9895	0.0314	0.1189	50.4832	3.6484	50.4832	15.6386
ENSG00000106031	HOXA13	3.4898	11.2337	6.3705e-06	4.4263e-05	68.8791	2.1418	4.4132	0.0062	0.0182	24.6917	1.348	2.5455	0.0658	0.2043	68.8791	4.7464	68.8791	24.6917	homeobox A13
ENSG00000164120	HPGD	3.4752	11.1208	4.8796e-11	7.2029e-10	66.773	5.5341	46.3358	1.5836e-26	5.99e-25	284.494	-2.0589	-4.1666	2.2307e-06	3.5947e-05	284.494	4.9135	66.773	284.494	hydroxyprostaglandin dehydrogenase 15-(NAD)
ENSG00000104327	CALB1	3.4718	11.095	0.0014	0.0057	21.8983	5.3968	42.1305	5.7639e-07	3.7794e-06	101.187	-1.925	-3.7972	0.0564	0.1828	101.187	1.0334	21.8983	101.187	calbindin 1
ENSG00000078053	AMPH	3.463	11.0271	2.6782e-06	1.9935e-05	59.3973	4.3109	19.8483	4.1882e-09	3.7156e-08	111.535	-0.848	-1.8	0.21	0.4412	111.535	4.1383	59.3973	111.535	amphiphysin
ENSG00000130707	ASS1	3.4582	10.9904	1.2484e-22	4.7367e-21	427.956	0.0043	1.003	0.9909	1	37.651	3.4539	10.9576	1.0499e-21	1.9089e-19	427.956	37.3803	427.956	37.651	argininosuccinate synthase 1
ENSG00000108821	COL1A1	3.4558	10.9721	4.7117e-09	5.462e-08	467.599	1.2813	2.4306	0.0313	0.0737	95.4261	2.1745	4.5142	0.0002	0.0019	467.599	36.8744	467.599	95.4261	collagen type I alpha 1 chain
ENSG00000107317	PTGDS	3.4466	10.9025	1.3438e-18	3.9038e-17	763.674	1.0912	2.1305	0.006	0.0178	143.36	2.3554	5.1175	1.1548e-09	3.8554e-08	763.674	66.011	763.674	143.36	prostaglandin D2 synthase
ENSG00000167772	ANGPTL4	3.4435	10.8792	6.906e-07	5.7332e-06	71.5744	3.8632	14.5527	2.2853e-08	1.8432e-07	97.985	-0.4197	-1.3377	0.5114	0.7324	97.985	5.3763	71.5744	97.985	angiopoietin like 4
ENSG00000259171	RP11-903H12.5	3.4374	10.8331	8.9665e-05	0.0005	34.0574	3.1679	8.9875	0.0003	0.0013	27.9528	0.2694	1.2053	0.7404	0.8794	34.0574	2.018	34.0574	27.9528
ENSG00000105464	GRIN2D	3.4324	10.7955	1.8075e-05	0.0001	89.1876	1.0797	2.1136	0.1869	0.3178	14.6083	2.3527	5.1076	0.0027	0.0172	89.1876	6.2317	89.1876	14.6083	glutamate ionotropic receptor NMDA type subunit 2D
ENSG00000183019	MCEMP1	3.4215	10.7143	9.1736e-31	5.575e-29	587.555	2.6164	6.1321	1.7609e-18	3.9578e-17	333.692	0.8051	1.7472	0.0042	0.0252	587.555	52.7295	587.555	333.692	mast cell expressed membrane protein 1
ENSG00000129521	EGLN3	3.4213	10.7132	1.7349e-05	0.0001	80.6454	4.3292	20.1015	4.8367e-08	3.7276e-07	161.819	-0.9079	-1.8763	0.2281	0.4637	161.819	5.6885	80.6454	161.819	egl-9 family hypoxia inducible factor 3
ENSG00000108846	ABCC3	3.4047	10.5904	4.0389e-11	6.015e-10	105.518	4.0018	16.0203	5.9605e-15	9.9237e-14	163.881	-0.5971	-1.5127	0.1991	0.4282	163.881	8.847	105.518	163.881	ATP binding cassette subfamily C member 3
ENSG00000165178	NCF1C	3.3898	10.482	3.0349e-40	2.8788e-38	945.02	1.737	3.3335	1.9208e-11	2.2518e-10	297.687	1.6528	3.1445	2.2993e-11	1.0395e-09	945.02	87.4646	945.02	297.687	neutrophil cytosolic factor 1C pseudogene
ENSG00000166068	SPRED1	3.3893	10.4779	1.4952e-20	4.9726e-19	421.907	4.682	25.6697	4.1996e-38	3.0838e-36	1054.44	-1.2927	-2.4499	0.0002	0.0017	1054.44	38.355	421.907	1054.44	sprouty related EVH1 domain containing 1
ENSG00000133477	FAM83F	3.3807	10.4159	1.225e-11	1.9049e-10	108.221	5.6438	49.9969	2.0113e-30	9.6264e-29	549.064	-2.263	-4.8	2.9719e-07	5.8005e-06	549.064	9.6219	108.221	549.064	family with sequence similarity 83 member F
ENSG00000092758	COL9A3	3.3795	10.4071	1.0594e-16	2.6536e-15	684.267	1.5618	2.9523	0.0001	0.0006	187.857	1.8176	3.5251	5.6823e-06	8.2293e-05	684.267	61.8812	684.267	187.857	collagen type IX alpha 3 chain
ENSG00000233922	AL133493.2	3.3768	10.3874	5.961e-09	6.8161e-08	53.4962	0.5522	1.4663	0.3907	0.5532	6.5051	2.8246	7.0841	8.0855e-07	1.4403e-05	53.4962	4.4772	53.4962	6.5051
ENSG00000147614	ATP6V0D2	3.373	10.3604	7.905e-06	5.3962e-05	99.3701	4.9754	31.46	3.4576e-11	3.9267e-10	325.781	-1.6024	-3.0366	0.0246	0.0994	325.781	7.8841	99.3701	325.781	ATPase H+ transporting V0 subunit d2
ENSG00000101255	TRIB3	3.3515	10.2073	2.5388e-64	5.2255e-62	3312.29	1.4854	2.7999	9.9428e-14	1.4555e-12	902.252	1.8662	3.6456	1.2458e-21	2.2406e-19	3312.29	320.024	3312.29	902.252	tribbles pseudokinase 3
ENSG00000173926	MARCH3	3.3485	10.186	4.7944e-26	2.2892e-24	682.225	3.3967	10.5321	8.5379e-27	3.3127e-25	707.388	-0.0482	-1.034	0.874	0.9489	707.388	64.6068	682.225	707.388	membrane associated ring-CH-type finger 3
ENSG00000272398	CD24	3.3384	10.1151	1.7356e-23	6.9479e-22	277.316	2.856	7.2398	1.781e-17	3.6867e-16	195.352	0.4825	1.3972	0.1145	0.2993	277.316	25.7564	277.316	195.352	CD24 molecule
ENSG00000205038	PKHD1L1	3.3359	10.0973	2.6545e-05	0.0002	44.4195	3.8594	14.5148	1.0457e-06	6.583e-06	65.1163	-0.5235	-1.4375	0.4726	0.7003	65.1163	3.0892	44.4195	65.1163	polycystic kidney and hepatic disease 1 (autosomal recessive)-like 1
ENSG00000050820	BCAR1	3.3323	10.0723	2.8204e-06	2.0958e-05	82.4048	4.7852	27.5726	1.3053e-11	1.5528e-10	244.076	-1.4528	-2.7375	0.029	0.1122	244.076	6.6731	82.4048	244.076	BCAR1, Cas family scaffolding protein
ENSG00000130164	LDLR	3.3289	10.0484	1.2393e-78	3.7038e-76	3715.67	2.6011	6.0676	1.5733e-48	1.9068e-46	2241.22	0.7278	1.6561	2.7359e-05	0.0003	3715.67	365.942	3715.67	2241.22	low density lipoprotein receptor
ENSG00000125148	MT2A	3.3111	9.9254	8.7818e-60	1.5966e-57	1084.03	2.4005	5.2797	8.6065e-32	4.4601e-30	576.349	0.9107	1.8799	2.1677e-06	3.5101e-05	1084.03	107.959	1084.03	576.349	metallothionein 2A
ENSG00000162551	ALPL	3.306	9.8902	5.5496e-07	4.6856e-06	88.876	3.9991	15.9904	1.1804e-09	1.1138e-08	149.727	-0.6931	-1.6168	0.2612	0.5024	149.727	7.4968	88.876	149.727	alkaline phosphatase, liver/bone/kidney
ENSG00000227051	C14orf132	3.3033	9.8718	0.0009	0.004	27.5501	2.2304	4.6925	0.0268	0.0646	11.6822	1.073	2.1037	0.2574	.	27.5501	1.6573	27.5501	11.6822	chromosome 14 open reading frame 132
ENSG00000107821	KAZALD1	3.302	9.8631	4.676e-05	0.0003	36.2668	4.0752	16.8562	4.28e-07	2.8767e-06	66.3403	-0.7732	-1.709	0.2968	0.542	66.3403	2.6529	36.2668	66.3403	Kazal type serine peptidase inhibitor domain 1
ENSG00000116133	DHCR24	3.2984	9.8381	5.1e-93	2.2254e-90	7450.07	2.8473	7.1968	1.0158e-69	2.3607e-67	5445.25	0.451	1.367	0.0046	0.0267	7450.07	749.803	7450.07	5445.25	24-dehydrocholesterol reductase
ENSG00000104055	TGM5	3.296	9.8221	9.0289e-17	2.2746e-15	346.877	3.4059	10.599	7.5917e-18	1.6206e-16	374.868	-0.1098	-1.0791	0.7702	0.895	374.868	33.414	346.877	374.868	transglutaminase 5
ENSG00000249464	LINC01091	3.2909	9.7871	0.001	0.0044	32.2127	1.8791	3.6784	0.0641	0.1338	10.1638	1.4118	2.6607	0.1419	.	32.2127	1.9643	32.2127	10.1638	long intergenic non-protein coding RNA 1091
ENSG00000179593	ALOX15B	3.2869	9.7603	4.155e-05	0.0002	24.4296	4.687	25.7589	3.201e-09	2.8749e-08	71.6579	-1.4001	-2.6392	0.0458	0.1568	71.6579	1.6682	24.4296	71.6579	arachidonate 15-lipoxygenase, type B
ENSG00000138829	FBN2	3.2815	9.7233	5.3224e-61	1.0097e-58	650.814	4.201	18.3917	1.3835e-100	6.2376e-98	1239.52	-0.9195	-1.8915	1.8128e-07	3.7298e-06	1239.52	65.7419	650.814	1239.52	fibrillin 2
ENSG00000152377	SPOCK1	3.2787	9.7051	3.5657e-09	4.196e-08	237.162	3.1953	9.1598	8.7036e-09	7.4433e-08	223.437	0.0834	1.0595	0.8763	0.9495	237.162	21.4621	237.162	223.437	SPARC/osteonectin, cwcv and kazal like domains proteoglycan 1
ENSG00000134256	CD101	3.2697	9.6444	6.7004e-29	3.7483e-27	579.33	3.0725	8.4121	1.0838e-25	3.8845e-24	505.914	0.1972	1.1465	0.4781	0.7049	579.33	58.1369	579.33	505.914	CD101 molecule
ENSG00000135636	DYSF	3.2683	9.6349	2.6957e-79	8.2835e-77	3060.14	2.1201	4.3473	4.6433e-34	2.6978e-32	1378.57	1.1482	2.2163	1.2006e-11	5.689e-10	3060.14	314.33	3060.14	1378.57	dysferlin
ENSG00000151468	CCDC3	3.2473	9.4958	4.7489e-15	1.0228e-13	317.746	2.1411	4.4111	2.9983e-07	2.0513e-06	145.186	1.1061	2.1527	0.0055	0.031	317.746	31.6114	317.746	145.186	coiled-coil domain containing 3
ENSG00000146416	AIG1	3.2406	9.4517	3.2827e-48	4.0925e-46	2001.83	1.4864	2.802	3.4508e-11	3.9209e-10	587.157	1.7541	3.3732	1.0073e-15	8.9149e-14	2001.83	207.747	2001.83	587.157	androgen induced 1
ENSG00000166165	CKB	3.2399	9.4471	5.8473e-17	1.4991e-15	333.655	1.3573	2.562	0.0006	0.0023	87.6492	1.8826	3.6874	5.7238e-07	1.051e-05	333.655	33.4676	333.655	87.6492	creatine kinase B
ENSG00000268220	RP11-379K17.12	3.2393	9.4433	0.0009	0.0038	25.4661	2.0133	4.037	0.0408	0.0922	8.8429	1.226	2.3392	0.1865	0.4124	25.4661	1.3076	25.4661	8.8429
ENSG00000185070	FLRT2	3.2341	9.4093	0.0007	0.0031	25.6721	5.5026	45.3369	5.4843e-09	4.8106e-08	147.529	-2.2685	-4.8183	0.0093	.	147.529	1.7974	25.6721	147.529	fibronectin leucine rich transmembrane protein 2
ENSG00000178860	MSC	3.2338	9.4073	1.8665e-05	0.0001	39.3351	3.0572	8.3233	5.2684e-05	0.0003	34.1235	0.1766	1.1302	0.7979	0.9122	39.3351	3.1428	39.3351	34.1235	musculin
ENSG00000119608	PROX2	3.2225	9.3342	0.0004	0.0017	48.8509	3.0047	8.0258	0.0009	0.0033	41.3051	0.2179	1.163	0.8005	.	48.8509	3.4658	48.8509	41.3051	prospero homeobox 2
ENSG00000136379	ABHD17C	3.2225	9.3339	1.0416e-28	5.7387e-27	578.181	2.3688	5.1651	4.6271e-16	8.5711e-15	317.294	0.8537	1.8071	0.002	0.0138	578.181	59.8329	578.181	317.294	abhydrolase domain containing 17C
ENSG00000091129	NRCAM	3.222	9.331	0.0002	0.0011	83.7792	2.4023	5.2865	0.006	0.0178	44.599	0.8197	1.7651	0.3301	.	83.7792	6.7377	83.7792	44.599	neuronal cell adhesion molecule
ENSG00000118257	NRP2	3.2182	9.3062	9.1408e-10	1.1649e-08	99.1844	4.3128	19.874	1.2407e-16	2.4152e-15	218.714	-1.0946	-2.1356	0.0215	0.0899	218.714	9.5525	99.1844	218.714	neuropilin 2
ENSG00000137331	IER3	3.2128	9.2716	2.474e-36	1.9486e-34	707.876	2.8748	7.3351	2.4248e-29	1.1043e-27	560.097	0.338	1.264	0.1626	0.3771	707.876	74.8787	707.876	560.097	immediate early response 3
ENSG00000169385	RNASE2	3.2113	9.2618	1.3135e-125	8.684e-123	12624	3.0684	8.3884	7.491e-115	5.8231e-112	11422.2	0.1429	1.1041	0.2834	0.5274	12624	1352.74	12624	11422.2	ribonuclease A family member 2
ENSG00000260001	TGFBR3L	3.2112	9.2615	0.0007	0.0029	32.2471	1.4478	2.7279	0.1324	0.2421	7.8712	1.7635	3.3951	0.052	.	32.2471	2.3031	32.2471	7.8712	transforming growth factor beta receptor 3 like
ENSG00000105492	SIGLEC6	3.2077	9.2389	1.066e-24	4.6147e-23	1075.14	2.8902	7.4137	2.4861e-20	6.4049e-19	860.73	0.3175	1.2462	0.2982	0.5438	1075.14	112.352	1075.14	860.73	sialic acid binding Ig like lectin 6
ENSG00000173890	GPR160	3.1961	9.165	2.9195e-23	1.1482e-21	454.129	2.2998	4.9238	1.239e-12	1.6363e-11	240.032	0.8964	1.8614	0.0036	0.0218	454.129	47.1059	454.129	240.032	G protein-coupled receptor 160
ENSG00000136999	NOV	3.1785	9.0534	3.3039e-30	1.9641e-28	585.527	2.5151	5.7162	2.3583e-19	5.692e-18	367.308	0.6634	1.5838	0.0122	0.0579	585.527	62.638	585.527	367.308	nephroblastoma overexpressed
ENSG00000147852	VLDLR	3.1745	9.0287	6.5876e-47	7.7269e-45	1276.05	1.1661	2.244	2.2291e-07	1.5562e-06	313.54	2.0085	4.0235	1.873e-20	3.0716e-18	1276.05	138.716	1276.05	313.54	very low density lipoprotein receptor
ENSG00000214110	LDHAP4	3.1734	9.0214	5.6821e-07	4.7882e-06	76.4831	2.61	6.1051	4.2078e-05	0.0002	50.5831	0.5633	1.4777	0.3441	0.589	76.4831	6.9533	76.4831	50.5831	lactate dehydrogenase A pseudogene 4
ENSG00000166866	MYO1A	3.1584	8.9284	5.7132e-05	0.0003	79.5773	0.975	1.9656	0.2243	0.3658	14.8567	2.1834	4.5423	0.0046	0.0267	79.5773	6.8777	79.5773	14.8567	myosin IA
ENSG00000176788	BASP1	3.1537	8.8993	1.1992e-47	1.4536e-45	843.956	2.1256	4.364	3.8311e-22	1.1087e-20	411.677	1.028	2.0393	6.6422e-07	1.1998e-05	843.956	93.3538	843.956	411.677	brain abundant membrane attached signal protein 1
ENSG00000184005	ST6GALNAC3	3.1503	8.8786	0.0002	0.001	30.6486	2.9145	7.5395	0.0006	0.0022	25.1643	0.2359	1.1776	0.7638	0.8916	30.6486	2.1582	30.6486	25.1643	ST6 N-acetylgalactosaminide alpha-2,6-sialyltransferase 3
ENSG00000147408	CSGALNACT1	3.1437	8.8381	1.2856e-33	8.9042e-32	828.172	2.0874	4.2498	1.6703e-15	2.9462e-14	395.21	1.0564	2.0797	2.6064e-05	0.0003	828.172	91.7073	828.172	395.21	chondroitin sulfate N-acetylgalactosaminyltransferase 1
ENSG00000122862	SRGN	3.1418	8.826	1.0313e-191	1.7308e-188	119762	2.3221	5.0006	1.3526e-105	7.2601e-103	67771.1	0.8197	1.765	1.1832e-14	8.8356e-13	119762	13514.1	119762	67771.1	serglycin
ENSG00000154734	ADAMTS1	3.1395	8.8124	6.7262e-33	4.4334e-31	1017.78	0.1247	1.0903	0.6488	0.7837	123.264	3.0148	8.0824	6.3255e-30	2.4047e-27	1017.78	113.281	1017.78	123.264	ADAM metallopeptidase with thrombospondin type 1 motif 1
ENSG00000065833	ME1	3.1156	8.6676	7.1585e-08	6.9227e-07	79.4933	3.7808	13.7449	4.7124e-11	5.272e-10	127.463	-0.6652	-1.5858	0.2088	0.4397	127.463	7.8197	79.4933	127.463	malic enzyme 1
ENSG00000198142	SOWAHC	3.0917	8.5248	9.6383e-07	7.82e-06	118.975	3.5526	11.734	1.6474e-08	1.3525e-07	167.561	-0.4609	-1.3764	0.4437	0.6793	167.561	12.0275	118.975	167.561	sosondowah ankyrin repeat domain family member C
ENSG00000115594	IL1R1	3.0874	8.4995	4.8153e-32	3.0898e-30	773.033	2.8175	7.0493	6.406e-27	2.5115e-25	638.714	0.2699	1.2057	0.2824	0.5262	773.033	88.3507	773.033	638.714	interleukin 1 receptor type 1
ENSG00000153993	SEMA3D	3.0867	8.4954	0.0016	0.0066	60.7417	2.9062	7.4962	0.003	0.0097	52.3671	0.1805	1.1333	0.8489	.	60.7417	4.806	60.7417	52.3671	semaphorin 3D
ENSG00000169397	RNASE3	3.0725	8.4122	1.6627e-58	2.9254e-56	2105.13	3.2119	9.2658	6.631e-64	1.2776e-61	2316.54	-0.1394	-1.1015	0.4503	0.6837	2316.54	246.874	2105.13	2316.54	ribonuclease A family member 3
ENSG00000114268	PFKFB4	3.0616	8.3492	3.2165e-24	1.3392e-22	1315.9	1.6877	3.2215	2.5824e-08	2.0673e-07	500.541	1.3739	2.5917	3.8939e-06	5.8838e-05	1315.9	152.634	1315.9	500.541	6-phosphofructo-2-kinase/fructose-2,6-biphosphatase 4
ENSG00000179403	VWA1	3.0579	8.3278	5.3979e-08	5.3492e-07	93.2233	2.0261	4.0731	0.0004	0.0015	44.4788	1.0318	2.0446	0.0528	0.1744	93.2233	10.0632	93.2233	44.4788	von Willebrand factor A domain containing 1
ENSG00000115457	IGFBP2	3.0547	8.3093	4.271e-79	1.2942e-76	28602.6	1.0439	2.0617	1.3312e-10	1.4056e-09	7052.75	2.0109	4.0303	2.2188e-35	1.5464e-32	28602.6	3407.72	28602.6	7052.75	insulin like growth factor binding protein 2
ENSG00000257335	MGAM	3.0511	8.2886	7.0348e-32	4.4616e-30	367.521	2.0672	4.1906	4.4651e-15	7.5503e-14	185.376	0.984	1.9779	4.435e-05	0.0005	367.521	43.2577	367.521	185.376	maltase-glucoamylase
ENSG00000247982	LINC00926	3.0486	8.2739	5.1465e-36	3.9816e-34	2373.91	1.5546	2.9375	2.0733e-10	2.1342e-09	834.503	1.494	2.8167	5.4662e-10	1.9467e-08	2373.91	280.861	2373.91	834.503	long intergenic non-protein coding RNA 926
ENSG00000166592	RRAD	3.0482	8.272	3.0696e-08	3.163e-07	51.8403	4.3416	20.2751	1.1998e-15	2.1449e-14	137.633	-1.2934	-2.4511	0.0069	0.0368	137.633	5.586	51.8403	137.633	RRAD, Ras related glycolysis inhibitor and calcium channel regulator
ENSG00000274276	CBSL	3.0469	8.2646	0.0009	0.0039	240.581	0.9422	1.9215	0.3075	0.464	46.3317	2.1047	4.3012	0.0204	0.086	240.581	21.3131	240.581	46.3317	cystathionine-beta-synthase like
ENSG00000136231	IGF2BP3	3.0446	8.2513	8.8374e-09	9.842e-08	80.8157	3.957	15.5297	4.5377e-14	6.9024e-13	153.713	-0.9123	-1.8821	0.0565	0.1831	153.713	8.2719	80.8157	153.713	insulin like growth factor 2 mRNA binding protein 3
ENSG00000162512	SDC3	3.039	8.2191	2.3189e-09	2.7983e-08	117.715	4.5049	22.7049	4.0539e-19	9.6198e-18	342.429	-1.4659	-2.7625	0.0019	0.0129	342.429	12.7928	117.715	342.429	syndecan 3
ENSG00000156113	KCNMA1	3.0351	8.1972	0.0002	0.0009	59.911	3.0416	8.2343	0.0002	0.0008	60.2984	-0.0065	-1.0045	0.9933	1	60.2984	5.597	59.911	60.2984	potassium calcium-activated channel subfamily M alpha 1
ENSG00000110881	ASIC1	3.0331	8.1858	5.9831e-05	0.0003	111.793	1.5622	2.953	0.0405	0.0917	36.7059	1.471	2.7721	0.0463	0.1581	111.793	10.9307	111.793	36.7059	acid sensing ion channel subunit 1
ENSG00000122884	P4HA1	3.0296	8.166	3.1291e-72	7.9381e-70	7280.88	0.6047	1.5207	0.0004	0.0015	1342.8	2.4249	5.3699	4.6718e-47	9.7681e-44	7280.88	881.869	7280.88	1342.8	prolyl 4-hydroxylase subunit alpha 1
ENSG00000071575	TRIB2	3.0166	8.0924	3.6771e-21	1.2856e-19	231.547	3.9284	15.2255	2.1392e-35	1.3433e-33	442.743	-0.9119	-1.8815	0.0015	0.0108	442.743	27.9033	231.547	442.743	tribbles pseudokinase 2
ENSG00000102471	NDFIP2	3.008	8.0447	4.5648e-14	8.9721e-13	247.245	4.0788	16.898	7.2954e-25	2.4806e-23	527.263	-1.0708	-2.1005	0.0043	0.0254	527.263	29.0232	247.245	527.263	Nedd4 family interacting protein 2
ENSG00000158714	SLAMF8	2.995	7.9723	7.3994e-07	6.1195e-06	154.349	4.0295	16.33	2.2454e-11	2.6105e-10	329.598	-1.0345	-2.0483	0.0746	0.2233	329.598	17.231	154.349	329.598	SLAM family member 8
ENSG00000145569	FAM105A	2.9907	7.9485	1.9217e-35	1.4407e-33	546.76	3.1839	9.0875	3.6791e-40	2.9307e-38	622.637	-0.1932	-1.1433	0.3888	0.631	622.637	66.4578	546.76	622.637	family with sequence similarity 105 member A
ENSG00000158470	B4GALT5	2.9719	7.8455	4.5715e-143	3.562e-140	9181.29	2.5959	6.0457	1.7495e-109	1.0659e-106	7073.51	0.376	1.2977	0.0011	0.0079	9181.29	1164.73	9181.29	7073.51	beta-1,4-galactosyltransferase 5
ENSG00000164125	FAM198B	2.9683	7.826	6.8481e-51	9.5163e-49	1310.09	2.7854	6.8941	5.3705e-45	5.5282e-43	1153.08	0.1829	1.1352	0.3359	0.5812	1310.09	164.967	1310.09	1153.08	family with sequence similarity 198 member B
ENSG00000204161	C10orf128	2.9675	7.8218	8.0913e-34	5.6219e-32	1094.71	1.9296	3.8094	4.7828e-15	8.0283e-14	529.268	1.0379	2.0533	1.3707e-05	0.0002	1094.71	137.246	1094.71	529.268	chromosome 10 open reading frame 128
ENSG00000012223	LTF	2.9592	7.7767	6.9474e-08	6.7455e-07	21.6386	3.8795	14.7183	4.3615e-13	6.0025e-12	45.6894	-0.9204	-1.8926	0.0174	0.0763	45.6894	2.2873	21.6386	45.6894	lactotransferrin
ENSG00000029993	HMGB3	2.959	7.7759	5.2093e-112	2.9908e-109	8811.5	1.4341	2.7021	2.1231e-27	8.4859e-26	3051.81	1.5249	2.8777	1.4978e-31	6.9592e-29	8811.5	1126.09	8811.5	3051.81	high mobility group box 3
ENSG00000125730	C3	2.9566	7.7629	1.3097e-12	2.2428e-11	109.064	5.6185	49.1302	5.5229e-43	5.2312e-41	725.643	-2.6619	-6.3289	3.7144e-13	2.1955e-11	725.643	13.061	109.064	725.643	complement C3
ENSG00000118898	PPL	2.9559	7.7591	0.0012	0.0048	34.4249	2.1269	4.3679	0.0203	0.051	18.2311	0.8289	1.7764	0.3398	0.5856	34.4249	3.2987	34.4249	18.2311	periplakin
ENSG00000197506	SLC28A3	2.954	7.7488	3.6488e-15	7.951e-14	505.352	1.3893	2.6194	0.0003	0.001	166.826	1.5647	2.9582	2.2248e-05	0.0003	505.352	61.9007	505.352	166.826	solute carrier family 28 member 3
ENSG00000059804	SLC2A3	2.9519	7.7374	5.6827e-61	1.0688e-58	6936.53	2.5818	5.9867	4.95e-47	5.7519e-45	5360.33	0.3701	1.2924	0.0372	0.1348	6936.53	887.474	6936.53	5360.33	solute carrier family 2 member 3
ENSG00000274536	MIR223	2.9492	7.723	1.197e-51	1.6957e-49	5451.62	2.1184	4.3421	2.0977e-27	8.3996e-26	3050.6	0.8308	1.7786	1.7427e-05	0.0002	5451.62	695.37	5451.62	3050.6	microRNA 223
ENSG00000164825	DEFB1	2.9479	7.716	1.0754e-19	3.3518e-18	937.464	2.6099	6.1045	9.4148e-16	1.7034e-14	737.413	0.338	1.264	0.288	0.5319	937.464	116.638	937.464	737.413	defensin beta 1
ENSG00000135838	NPL	2.9475	7.7143	4.2979e-30	2.5343e-28	346.133	4.3462	20.3387	5.5676e-65	1.1107e-62	926.793	-1.3986	-2.6365	1.8901e-09	6.0335e-08	926.793	43.6134	346.133	926.793	N-acetylneuraminate pyruvate lyase
ENSG00000188157	AGRN	2.947	7.7112	3.352e-37	2.7492e-35	3779.79	2.2655	4.8083	1.2794e-22	3.8869e-21	2350.2	0.6814	1.6037	0.0029	0.0187	3779.79	481.978	3779.79	2350.2	agrin
ENSG00000147206	NXF3	2.9375	7.661	1.8021e-10	2.4836e-09	116.756	3.6717	12.7433	9.5844e-16	1.7313e-14	199.183	-0.7341	-1.6634	0.0825	0.2398	199.183	14.4487	116.756	199.183	nuclear RNA export factor 3
ENSG00000260196	RP1-239B22.5	2.9359	7.6521	3.1985e-08	3.2854e-07	238.88	2.6442	6.2516	6.4497e-07	4.2071e-06	193.254	0.2916	1.224	0.5718	0.777	238.88	28.3592	238.88	193.254
ENSG00000077782	FGFR1	2.9337	7.6408	4.8504e-40	4.5416e-38	598.412	3.1418	8.8261	6.0149e-46	6.5189e-44	696.597	-0.208	-1.1551	0.3119	0.557	696.597	77.6929	598.412	696.597	fibroblast growth factor receptor 1
ENSG00000196083	IL1RAP	2.9304	7.6234	1.4993e-89	5.8411e-87	7215.58	1.8512	3.6079	1.2896e-36	8.6777e-35	3402.61	1.0793	2.1129	8.3548e-14	5.502e-12	7215.58	938.513	7215.58	3402.61	interleukin 1 receptor accessory protein
ENSG00000280604	PCBP3-OT1	2.9281	7.6112	1.9889e-05	0.0001	98.2132	0.3664	1.2892	0.6066	0.7498	14.5223	2.5617	5.904	0.0002	0.0018	98.2132	11.0209	98.2132	14.5223	PCBP3 overlapping transcript 1
ENSG00000185436	IFNLR1	2.9269	7.605	5.8862e-05	0.0003	36.3467	2.3572	5.1237	0.0013	0.0046	24.0761	0.5698	1.4843	0.4011	0.6421	36.3467	3.7886	36.3467	24.0761	interferon lambda receptor 1
ENSG00000151726	ACSL1	2.9247	7.5934	2.6593e-159	2.9009e-156	13021.4	1.8372	3.5731	1.1639e-63	2.2236e-61	6116.06	1.0876	2.1252	5.5415e-24	1.1717e-21	13021.4	1706.81	13021.4	6116.06	acyl-CoA synthetase long-chain family member 1
ENSG00000132965	ALOX5AP	2.9213	7.5753	2.1789e-55	3.4699e-53	2233.78	2.939	7.6686	4.1618e-56	6.2966e-54	2263.08	-0.0176	-1.0123	0.9226	0.9716	2263.08	291.007	2233.78	2263.08	arachidonate 5-lipoxygenase activating protein
ENSG00000156535	CD109	2.9137	7.5356	3.1724e-38	2.7356e-36	828.972	3.2282	9.3709	8.5706e-47	9.9081e-45	1029.96	-0.3145	-1.2436	0.142	0.3455	1029.96	108.094	828.972	1029.96	CD109 molecule
ENSG00000188211	NCR3LG1	2.9114	7.5237	2.1145e-48	2.6821e-46	1852.42	2.5215	5.7416	1.1852e-36	8.0722e-35	1411.42	0.39	1.3104	0.0445	0.1538	1852.42	242.883	1852.42	1411.42	natural killer cell cytotoxicity receptor 3 ligand 1
ENSG00000163071	SPATA18	2.9082	7.5069	1.6733e-05	0.0001	143.133	2.1626	4.4773	0.0014	0.005	82.2624	0.7456	1.6767	0.257	0.4976	143.133	16.2306	143.133	82.2624	spermatogenesis associated 18
ENSG00000103855	CD276	2.8999	7.4639	5.1937e-24	2.1501e-22	1228.2	2.2742	4.8375	2.5536e-15	4.4112e-14	793.204	0.6257	1.5429	0.0265	0.105	1228.2	160.441	1228.2	793.204	CD276 molecule
ENSG00000184838	PRR16	2.8842	7.3829	3.0823e-07	2.7215e-06	229.253	1.1378	2.2005	0.0461	0.1019	64.5492	1.7464	3.3551	0.0017	0.0116	229.253	27.8231	229.253	64.5492	proline rich 16
ENSG00000105376	ICAM5	2.8793	7.3579	2.8458e-10	3.8161e-09	97.7502	4.0024	16.0262	6.9925e-19	1.6201e-17	220.193	-1.1231	-2.1781	0.0062	0.0339	220.193	12.4211	97.7502	220.193	intercellular adhesion molecule 5
ENSG00000163577	EIF5A2	2.8716	7.3187	9.9168e-11	1.4095e-09	101.845	3.5296	11.5485	1.0575e-15	1.9025e-14	161.87	-0.658	-1.5779	0.1008	0.2751	161.87	12.6953	101.845	161.87	eukaryotic translation initiation factor 5A2
ENSG00000105220	GPI	2.8665	7.2931	1.1606e-156	1.2057e-153	30011.5	1.6864	3.2185	2.6374e-55	3.8859e-53	13225.2	1.1802	2.266	2.9838e-28	9.598e-26	30011.5	4100.33	30011.5	13225.2	glucose-6-phosphate isomerase
ENSG00000115828	QPCT	2.8639	7.2798	2.4924e-12	4.1669e-11	179.367	2.907	7.5004	1.0782e-12	1.4315e-11	184.036	-0.0431	-1.0303	0.9107	0.9657	184.036	22.8133	179.367	184.036	glutaminyl-peptide cyclotransferase
ENSG00000061676	NCKAP1	2.8593	7.2566	1.86e-07	1.7008e-06	62.3803	5.5581	47.1156	5.1859e-25	1.7903e-23	436.644	-2.6988	-6.4928	3.1637e-08	7.9077e-07	436.644	7.8087	62.3803	436.644	NCK associated protein 1
ENSG00000142173	COL6A2	2.8562	7.241	1.5611e-13	2.9159e-12	195.456	1.5102	2.8486	0.0001	0.0006	76.2267	1.346	2.542	0.0003	0.0027	195.456	25.7563	195.456	76.2267	collagen type VI alpha 2 chain
ENSG00000260386	LINC01225	2.8523	7.2216	1.0769e-05	7.1456e-05	160.898	1.7529	3.3703	0.0072	0.0207	71.6621	1.0995	2.1427	0.0828	0.2403	160.898	19.4436	160.898	71.6621	long intergenic non-protein coding RNA 1225
ENSG00000277117	CH507-9B2.1	2.851	7.2148	4.2794e-13	7.748e-12	436.448	1.5204	2.8687	0.0001	0.0006	170.462	1.3306	2.5151	0.0006	0.0047	436.448	57.5625	436.448	170.462
ENSG00000135047	CTSL	2.8444	7.1823	8.7721e-58	1.4952e-55	1178.05	4.6111	24.4384	1.5553e-151	1.8453e-148	4045.54	-1.7666	-3.4026	3.6924e-26	1.0125e-23	4045.54	162.215	1178.05	4045.54	cathepsin L
ENSG00000112715	VEGFA	2.8382	7.1515	2.174e-41	2.1365e-39	1074.08	3.4591	10.9976	4.3198e-61	7.7286e-59	1656.23	-0.6209	-1.5378	0.0021	0.014	1656.23	148.112	1074.08	1656.23	vascular endothelial growth factor A
ENSG00000272405	RP11-284F21.10	2.8286	7.1036	0.0008	0.0034	71.8443	1.8651	3.6429	0.0274	0.0659	34.3906	0.9635	1.95	0.2391	0.4774	71.8443	7.8841	71.8443	34.3906
ENSG00000037042	TUBG2	2.814	7.0323	1.0887e-11	1.7014e-10	323.797	4.4953	22.5539	9.4848e-28	3.8805e-26	1074.32	-1.6813	-3.2072	2.459e-05	0.0003	1074.32	43.7679	323.797	1074.32	tubulin gamma 2
ENSG00000224916	APOC4-APOC2	2.801	6.9693	3.3138e-10	4.4138e-09	85.65	2.5005	5.6589	2.2899e-08	1.8462e-07	71.0878	0.3005	1.2316	0.4587	0.6898	85.65	11.8664	85.65	71.0878	APOC4-APOC2 readthrough (NMD candidate)
ENSG00000001630	CYP51A1	2.7991	6.9601	1.4243e-64	2.9879e-62	3048.64	2.5331	5.7882	3.696e-53	5.2402e-51	2529.75	0.266	1.2025	0.0996	0.2729	3048.64	434.03	3048.64	2529.75	cytochrome P450 family 51 subfamily A member 1
ENSG00000259207	ITGB3	2.7972	6.9511	0.0002	0.0012	30.4533	6.4918	89.9943	6.1471e-18	1.3248e-16	537.878	-3.6945	-12.9467	1.7828e-07	3.6815e-06	537.878	3.0672	30.4533	537.878	integrin subunit beta 3
ENSG00000154229	PRKCA	2.7941	6.936	9.5224e-47	1.1051e-44	1574.54	2.1042	4.2997	4.6284e-27	1.8241e-25	974.239	0.6899	1.6131	0.0003	0.0025	1574.54	224.462	1574.54	974.239	protein kinase C alpha
ENSG00000069974	RAB27A	2.783	6.8827	4.3451e-46	4.8865e-44	5189.1	1.7677	3.4051	1.6473e-19	4.0059e-18	2553.19	1.0153	2.0213	1.643e-07	3.4354e-06	5189.1	743.558	5189.1	2553.19	RAB27A, member RAS oncogene family
ENSG00000068137	PLEKHH3	2.7811	6.8739	6.0904e-17	1.5577e-15	406.076	4.183	18.1635	9.5101e-37	6.4966e-35	1102.08	-1.4018	-2.6424	1.0318e-05	0.0001	1102.08	57.4859	406.076	1102.08	pleckstrin homology, MyTH4 and FERM domain containing H3
ENSG00000136404	TM6SF1	2.7711	6.8261	3.9673e-10	5.2331e-09	199.655	3.0704	8.4	3.6351e-12	4.6115e-11	246.808	-0.2993	-1.2306	0.4796	0.7059	246.808	27.2249	199.655	246.808	transmembrane 6 superfamily member 1
ENSG00000257017	HP	2.7641	6.7934	1.1326e-29	6.5716e-28	1109.45	2.6265	6.1751	5.9533e-27	2.3381e-25	1008.53	0.1377	1.1001	0.563	0.771	1109.45	160.266	1109.45	1008.53	haptoglobin
ENSG00000135919	SERPINE2	2.7618	6.7826	1.2181e-09	1.5291e-08	156.897	0.7974	1.7379	0.0897	0.1765	37.8635	1.9645	3.9027	1.1427e-05	0.0002	156.897	21.5263	156.897	37.8635	serpin family E member 2
ENSG00000256664	RP11-611O2.3	2.7526	6.7391	1.3476e-09	1.6819e-08	245.491	3.4859	11.2039	1.2922e-14	2.0718e-13	411.474	-0.7334	-1.6625	0.0939	0.2623	411.474	33.3508	245.491	411.474
ENSG00000170801	HTRA3	2.7525	6.7388	1.5839e-23	6.3637e-22	568.871	1.6289	3.0928	4.8089e-09	4.2396e-08	260.443	1.1236	2.1789	2.7051e-05	0.0003	568.871	83.0967	568.871	260.443	HtrA serine peptidase 3
ENSG00000168615	ADAM9	2.7473	6.7145	1.515e-57	2.5622e-55	1670.53	3.2624	9.596	6.0296e-81	1.8123e-78	2391.51	-0.5152	-1.4292	0.0018	0.0126	2391.51	246.445	1670.53	2391.51	ADAM metallopeptidase domain 9
ENSG00000273149	RP11-290D2.6	2.7472	6.7141	7.0922e-06	4.8857e-05	91.6381	1.6748	3.1927	0.0067	0.0196	41.0535	1.0724	2.103	0.0701	0.2139	91.6381	11.5548	91.6381	41.0535
ENSG00000180066	C10orf91	2.7423	6.6914	0.0002	0.0008	81.2042	0.7	1.6245	0.3466	0.5067	17.3655	2.0423	4.119	0.0045	0.0265	81.2042	10.0096	81.2042	17.3655	chromosome 10 open reading frame 91
ENSG00000104267	CA2	2.741	6.6853	3.3567e-65	7.1101e-63	5382.82	1.9795	3.9436	9.9779e-35	5.9822e-33	3165.8	0.7615	1.6952	1.6971e-06	2.8275e-05	5382.82	797.827	5382.82	3165.8	carbonic anhydrase 2
ENSG00000237803	LINC00211	2.7329	6.6478	5.4574e-05	0.0003	66.1901	2.0177	4.0492	0.0031	0.0098	38.8288	0.7152	1.6417	0.2713	0.514	66.1901	8.4754	66.1901	38.8288	long intergenic non-protein coding RNA 211
ENSG00000072310	SREBF1	2.7317	6.6426	2.983e-46	3.4073e-44	4540.95	2.2616	4.7951	3.3733e-32	1.7851e-30	3275.78	0.4702	1.3853	0.0131	0.0612	4540.95	676.545	4540.95	3275.78	sterol regulatory element binding transcription factor 1
ENSG00000087116	ADAMTS2	2.7309	6.6386	6.463e-33	4.2728e-31	2680.1	1.8357	3.5693	1.1075e-15	1.9877e-14	1435.41	0.8952	1.8599	7.6359e-05	0.0008	2680.1	397.843	2680.1	1435.41	ADAM metallopeptidase with thrombospondin type 1 motif 2
ENSG00000185624	P4HB	2.729	6.6302	3.6903e-168	4.4729e-165	50396.2	1.6616	3.1637	1.9273e-63	3.6206e-61	24020.5	1.0674	2.0957	2.2612e-27	6.8769e-25	50396.2	7579.32	50396.2	24020.5	prolyl 4-hydroxylase subunit beta
ENSG00000172243	CLEC7A	2.7234	6.6045	3.5879e-25	1.6073e-23	785.623	3.785	13.7847	1.7543e-47	2.0597e-45	1648.76	-1.0615	-2.0872	2.8475e-05	0.0003	1648.76	115.433	785.623	1648.76	C-type lectin domain family 7 member A
ENSG00000261438	RP11-399O19.9	2.7215	6.5955	0.0005	0.0025	43.5467	1.9904	3.9734	0.012	0.0324	24.8603	0.7311	1.6599	0.3327	0.578	43.5467	5.2253	43.5467	24.8603
ENSG00000101384	JAG1	2.7188	6.5831	8.7789e-96	3.9902e-93	5418.47	1.8728	3.6625	3.9959e-46	4.4156e-44	3011.03	0.8459	1.7974	5.5377e-11	2.3391e-09	5418.47	819.044	5418.47	3011.03	jagged 1
ENSG00000169715	MT1E	2.7181	6.5802	3.2286e-10	4.3055e-09	145.596	3.2506	9.5179	3.9479e-14	6.0543e-13	211.331	-0.5325	-1.4464	0.1887	0.4153	211.331	20.5258	145.596	211.331	metallothionein 1E
ENSG00000134278	SPIRE1	2.7176	6.5778	2.0957e-16	5.0632e-15	358.215	2.8242	7.0823	1.1906e-17	2.5106e-16	386.271	-0.1066	-1.0767	0.7363	0.877	386.271	52.3374	358.215	386.271	spire type actin nucleation factor 1
ENSG00000009950	MLXIPL	2.7153	6.5675	0.0009	0.0038	65.7626	0.7917	1.7311	0.3419	0.5011	15.1027	1.9236	3.7937	0.0169	0.0746	65.7626	7.938	65.7626	15.1027	MLX interacting protein like
ENSG00000132793	LPIN3	2.7153	6.5673	0.0014	0.0056	28.8226	4.7032	26.0503	1.9864e-08	1.6137e-07	131.25	-1.9879	-3.9667	0.0115	0.0554	131.25	3.3206	28.8226	131.25	lipin 3
ENSG00000125430	HS3ST3B1	2.7122	6.553	1.8772e-26	9.162e-25	1115.08	2.1766	4.5209	1.5432e-17	3.2181e-16	766.908	0.5355	1.4495	0.0319	0.1205	1115.08	167.021	1115.08	766.908	heparan sulfate-glucosamine 3-sulfotransferase 3B1
ENSG00000118523	CTGF	2.711	6.5476	0.0003	0.0015	26.9522	-0.3229	-1.2509	0.7014	0.8236	2.9331	3.0339	8.1902	0.0001	0.0012	26.9522	2.9331	26.9522	1.8903	connective tissue growth factor
ENSG00000072694	FCGR2B	2.6957	6.4786	1.0619e-39	9.8166e-38	1663.34	1.5359	2.8996	8.6568e-14	1.2755e-12	741.533	1.1598	2.2343	8.1613e-09	2.279e-07	1663.34	253.715	1663.34	741.533	Fc fragment of IgG receptor IIb
ENSG00000170379	TCAF2	2.6951	6.4758	1.2759e-12	2.1901e-11	461.099	1.4226	2.6806	0.0002	0.0009	186.902	1.2725	2.4158	0.0007	0.0053	461.099	67.8737	461.099	186.902	TRPM8 channel associated factor 2
ENSG00000170425	ADORA2B	2.6947	6.4741	3.5863e-12	5.8785e-11	335.525	2.6912	6.4586	3.6772e-12	4.6623e-11	334.014	0.0035	1.0024	0.9926	1	335.525	49.2639	335.525	334.014	adenosine A2b receptor
ENSG00000061656	SPAG4	2.6809	6.4126	7.8543e-07	6.4687e-06	200.849	0.8353	1.7842	0.1298	0.2383	52.3055	1.8456	3.5941	0.0006	0.0048	200.849	28.5491	200.849	52.3055	sperm associated antigen 4
ENSG00000214049	UCA1	2.6767	6.3938	0.002	0.0079	28.2812	6	63.9987	2.0825e-12	2.6949e-11	345.664	-3.3233	-10.0094	3.2547e-05	0.0004	345.664	3.5144	28.2812	345.664	urothelial cancer associated 1 (non-protein coding)
ENSG00000139572	GPR84	2.6633	6.3348	1.1474e-08	1.256e-07	68.5474	3.8345	14.2663	6.8013e-17	1.3485e-15	158.229	-1.1712	-2.252	0.0047	0.0272	158.229	9.6709	68.5474	158.229	G protein-coupled receptor 84
ENSG00000166825	ANPEP	2.6535	6.2919	3.0275e-60	5.5505e-58	4087.84	2.5834	5.9936	3.1672e-57	4.9582e-55	3900.15	0.0701	1.0498	0.6608	0.8319	4087.84	645.277	4087.84	3900.15	alanyl aminopeptidase, membrane
ENSG00000171860	C3AR1	2.6521	6.286	4.8886e-51	6.8368e-49	3070.52	1.4814	2.7922	6.8197e-17	1.3509e-15	1357.01	1.1707	2.2513	1.9949e-11	9.0923e-10	3070.52	483.443	3070.52	1357.01	complement C3a receptor 1
ENSG00000184371	CSF1	2.6501	6.277	5.2829e-17	1.3592e-15	226.897	4.2845	19.4876	6.1018e-43	5.7314e-41	724.579	-1.6344	-3.1046	1.9496e-08	5.0639e-07	724.579	35.1906	226.897	724.579	colony stimulating factor 1
ENSG00000114023	FAM162A	2.6488	6.2713	7.6235e-25	3.3398e-23	980.913	1.3246	2.5047	3.394e-07	2.308e-06	385.959	1.3241	2.5038	1.7922e-07	3.6964e-06	980.913	152.553	980.913	385.959	family with sequence similarity 162 member A
ENSG00000126458	RRAS	2.646	6.2594	7.1246e-07	5.908e-06	89.9939	1.5347	2.8972	0.0046	0.014	40.156	1.1114	2.1605	0.0307	0.1168	89.9939	12.8354	89.9939	40.156	related RAS viral (r-ras) oncogene homolog
ENSG00000131187	F12	2.6449	6.2547	1.7101e-08	1.8325e-07	182.143	0.6603	1.5805	0.1705	0.2961	43.803	1.9846	3.9575	2.002e-05	0.0003	182.143	27.2953	182.143	43.803	coagulation factor XII
ENSG00000107249	GLIS3	2.6448	6.2539	0.0002	0.0009	48.1216	1.6939	3.2352	0.0173	0.0446	23.6582	0.9509	1.9331	0.1581	0.3706	48.1216	6.4743	48.1216	23.6582	GLIS family zinc finger 3
ENSG00000134333	LDHA	2.6416	6.2404	8.7959e-155	8.3435e-152	24579.7	2.0419	4.1179	3.8745e-93	1.4804e-90	16203.5	0.5997	1.5154	1.4402e-09	4.6779e-08	24579.7	3925.58	24579.7	16203.5	lactate dehydrogenase A
ENSG00000170017	ALCAM	2.6289	6.1856	7.272e-68	1.7826e-65	5543.68	2.6854	6.4327	8.3801e-71	2.0313e-68	5763.31	-0.0565	-1.04	0.7047	0.8598	5763.31	889.199	5543.68	5763.31	activated leukocyte cell adhesion molecule
ENSG00000223764	RP11-54O7.3	2.6283	6.183	0.0008	0.0033	33.6695	1.8719	3.6601	0.0175	0.0449	18.9692	0.7564	1.6893	0.308	0.5532	33.6695	4.2895	33.6695	18.9692
ENSG00000144681	STAC	2.6272	6.1782	4.4511e-07	3.8293e-06	120.101	3.4039	10.5847	4.5993e-11	5.1583e-10	208.828	-0.7767	-1.7132	0.1151	0.3003	208.828	18.0328	120.101	208.828	SH3 and cysteine rich domain
ENSG00000145730	PAM	2.6116	6.1118	1.4965e-51	2.1064e-49	2760.91	2.3638	5.1472	1.6251e-42	1.4537e-40	2320.94	0.2478	1.1874	0.1445	0.3495	2760.91	447.467	2760.91	2320.94	peptidylglycine alpha-amidating monooxygenase
ENSG00000115523	GNLY	2.5895	6.019	3.7663e-28	2.0239e-26	1818.18	1.5526	2.9335	5.0527e-11	5.6443e-10	880.31	1.0369	2.0518	8.4984e-06	0.0001	1818.18	297.081	1818.18	880.31	granulysin
ENSG00000154783	FGD5	2.5847	5.9988	1.1569e-05	7.644e-05	20.2481	4.2797	19.4225	4.5987e-14	6.9905e-13	69.5913	-1.695	-3.2377	0.0002	0.0018	69.5913	3.1159	20.2481	69.5913	FYVE, RhoGEF and PH domain containing 5
ENSG00000168685	IL7R	2.5826	5.9901	6.0898e-25	2.6841e-23	823.041	3.5533	11.7393	3.8455e-46	4.2704e-44	1621.16	-0.9707	-1.9598	6.0896e-05	0.0007	1621.16	134.566	823.041	1621.16	interleukin 7 receptor
ENSG00000132386	SERPINF1	2.5755	5.9606	2.7689e-13	5.0806e-12	99.5024	4.4168	21.3596	7.9798e-38	5.7657e-36	370.835	-1.8413	-3.5834	1.1588e-09	3.8556e-08	370.835	15.8065	99.5024	370.835	serpin family F member 1
ENSG00000103257	SLC7A5	2.5648	5.9166	8.3653e-73	2.1727e-70	7635.84	1.9508	3.866	8.7882e-43	8.1528e-41	4988.7	0.6139	1.5304	1.3304e-05	0.0002	7635.84	1284.35	7635.84	4988.7	solute carrier family 7 member 5
ENSG00000166482	MFAP4	2.5642	5.9143	1.5834e-19	4.907e-18	1239.08	0.7503	1.6821	0.0089	0.0249	346.952	1.8139	3.516	1.3544e-10	5.3812e-09	1239.08	204.357	1239.08	346.952	microfibrillar associated protein 4
ENSG00000170525	PFKFB3	2.5599	5.8966	1.6304e-67	3.8247e-65	3900.17	1.9537	3.8738	6.5802e-40	5.1506e-38	2563.87	0.6061	1.5222	3.0272e-05	0.0004	3900.17	658.719	3900.17	2563.87	6-phosphofructo-2-kinase/fructose-2,6-biphosphatase 3
ENSG00000175592	FOSL1	2.5586	5.8915	2.3777e-16	5.7319e-15	225.375	1.932	3.816	8.3051e-10	8.0043e-09	145.15	0.6266	1.5439	0.0338	0.1258	225.375	37.0583	225.375	145.15	FOS like 1, AP-1 transcription factor subunit
ENSG00000186868	MAPT	2.5474	5.8458	0.0003	0.0015	69.475	1.3915	2.6236	0.0516	0.112	29.6447	1.1559	2.2282	0.0929	0.2601	69.475	10.3167	69.475	29.6447	microtubule associated protein tau
ENSG00000185339	TCN2	2.545	5.8359	1.7661e-35	1.3332e-33	1215.69	2.0707	4.2008	6.1293e-24	2.0054e-22	875.464	0.4743	1.3893	0.0175	0.0766	1215.69	206.585	1215.69	875.464	transcobalamin 2
ENSG00000163815	CLEC3B	2.5382	5.8085	0.0001	0.0007	131.898	0.6107	1.527	0.3677	0.5286	31.3654	1.9274	3.8038	0.0036	0.0221	131.898	19.6705	131.898	31.3654	C-type lectin domain family 3 member B
ENSG00000176171	BNIP3	2.5356	5.7983	2.0143e-25	9.1554e-24	2562.59	0.5376	1.4515	0.0284	0.068	632.484	1.998	3.9946	2.0324e-16	2.0604e-14	2562.59	434.033	2562.59	632.484	BCL2 interacting protein 3
ENSG00000147889	CDKN2A	2.5348	5.7951	5.3105e-17	1.3647e-15	1129.61	2.0062	4.0173	3.5214e-11	3.9931e-10	780.067	0.5286	1.4425	0.0769	0.228	1129.61	190.108	1129.61	780.067	cyclin dependent kinase inhibitor 2A
ENSG00000134830	C5AR2	2.5323	5.7851	1.4253e-10	1.9882e-09	186.462	1.4386	2.7107	0.0003	0.0013	85.7899	1.0937	2.1342	0.0043	0.0254	186.462	30.8152	186.462	85.7899	complement component 5a receptor 2
ENSG00000261218	RP11-960L18.1	2.526	5.7599	0.0007	0.003	63.4051	1.1668	2.2451	0.1208	0.2246	22.6084	1.3593	2.5655	0.0616	0.195	63.4051	9.0895	63.4051	22.6084
ENSG00000183762	KREMEN1	2.5254	5.7572	8.4171e-11	1.2105e-09	195.845	4.9412	30.7211	7.207e-38	5.2409e-36	1098.63	-2.4158	-5.3361	4.4262e-11	1.9033e-09	1098.63	33.0154	195.845	1098.63	kringle containing transmembrane protein 1
ENSG00000101307	SIRPB1	2.5252	5.7564	4.1603e-37	3.3868e-35	1038.28	1.6963	3.2407	2.0815e-17	4.2892e-16	582.538	0.8289	1.7763	1.7946e-05	0.0002	1038.28	178.603	1038.28	582.538	signal regulatory protein beta 1
ENSG00000088992	TESC	2.5248	5.7548	9.1755e-44	9.7176e-42	1122.74	3.1793	9.0586	4.7041e-69	1.0605e-66	1779.06	-0.6545	-1.5741	0.0002	0.0017	1779.06	194.006	1122.74	1779.06	tescalcin
ENSG00000117115	PADI2	2.5223	5.7449	3.8183e-30	2.2637e-28	778.013	2.4326	5.3987	3.5825e-28	1.5067e-26	734.136	0.0897	1.0641	0.6739	0.8405	778.013	133.776	778.013	734.136	peptidyl arginine deiminase 2
ENSG00000105374	NKG7	2.5216	5.7423	1.97e-57	3.2808e-55	2831.28	1.4199	2.6756	4.019e-19	9.547e-18	1316.35	1.1018	2.1462	1.5505e-12	8.1299e-11	2831.28	489.774	2831.28	1316.35	natural killer cell granule protein 7
ENSG00000247134	RP11-11N9.4	2.5209	5.7394	0.0005	0.0023	83.9551	1.6761	3.1957	0.0211	0.0528	43.0852	0.8448	1.796	0.232	0.4681	83.9551	11.9568	83.9551	43.0852
ENSG00000172780	RAB43	2.5141	5.7124	2.7455e-11	4.1625e-10	413.531	2.0332	4.0931	7.659e-08	5.7114e-07	296.005	0.4809	1.3956	0.1936	0.4215	413.531	69.9476	413.531	296.005	RAB43, member RAS oncogene family
ENSG00000102144	PGK1	2.5066	5.6827	1.4837e-135	1.079e-132	37517.5	1.2713	2.4138	3.957e-36	2.6006e-34	15911.3	1.2352	2.3542	1.9593e-34	1.2605e-31	37517.5	6582.85	37517.5	15911.3	phosphoglycerate kinase 1
ENSG00000164742	ADCY1	2.5046	5.675	1.9983e-08	2.1236e-07	430.992	1.8575	3.6237	3.2883e-05	0.0002	271.718	0.6471	1.5661	0.1411	0.3441	430.992	71.6123	430.992	271.718	adenylate cyclase 1
ENSG00000150337	FCGR1A	2.5032	5.6696	1.1627e-41	1.1636e-39	2278.53	1.441	2.715	9.8396e-15	1.5969e-13	1085.79	1.0623	2.0882	6.397e-09	1.8354e-07	2278.53	397.671	2278.53	1085.79	Fc fragment of IgG receptor Ia
ENSG00000103740	ACSBG1	2.4994	5.6546	0.0001	0.0007	23.0027	3.5464	11.6838	2.9745e-08	2.3644e-07	46.1082	-1.047	-2.0663	0.0619	0.1955	46.1082	3.245	23.0027	46.1082	acyl-CoA synthetase bubblegum family member 1
ENSG00000143847	PPFIA4	2.4966	5.6436	1.5651e-07	1.4463e-06	358.347	-0.1733	-1.1277	0.7226	0.8392	59.3203	2.67	6.3641	2.715e-08	6.8497e-07	358.347	59.3203	358.347	52.1548	PTPRF interacting protein alpha 4
ENSG00000166265	CYYR1	2.4955	5.6392	0.0024	0.0092	20.4176	4.1065	17.226	3.6797e-07	2.4925e-06	65.6428	-1.611	-3.0547	0.0308	0.1173	65.6428	2.7979	20.4176	65.6428	cysteine and tyrosine rich 1
ENSG00000160307	S100B	2.4938	5.6328	1.7313e-09	2.1352e-08	125.307	3.765	13.5948	3.3605e-20	8.5696e-19	304.777	-1.2711	-2.4135	0.0009	0.007	304.777	20.5312	125.307	304.777	S100 calcium binding protein B
ENSG00000162747	FCGR3B	2.4912	5.6223	0.0005	0.0025	46.9474	1.6611	3.1627	0.0223	0.0554	25.4969	0.83	1.7777	0.2332	0.4698	46.9474	6.9106	46.9474	25.4969	Fc fragment of IgG receptor IIIb
ENSG00000111674	ENO2	2.4855	5.6003	7.3091e-14	1.4025e-12	949.334	1.5406	2.9092	3.7947e-06	2.2019e-05	487.111	0.9449	1.925	0.0041	0.0244	949.334	163.871	949.334	487.111	enolase 2
ENSG00000108641	B9D1	2.485	5.5983	8.2691e-07	6.7823e-06	170.755	1.6522	3.1431	0.0011	0.004	93.3724	0.8328	1.7811	0.0908	0.2559	170.755	28.1786	170.755	93.3724	B9 domain containing 1
ENSG00000113552	GNPDA1	2.4837	5.5934	1.4967e-26	7.3545e-25	593.646	3.7059	13.0494	5.4511e-58	8.7775e-56	1395.43	-1.2222	-2.333	3.3366e-08	8.2682e-07	1395.43	104.098	593.646	1395.43	glucosamine-6-phosphate deaminase 1
ENSG00000052802	MSMO1	2.4793	5.5764	2.5177e-15	5.5596e-14	903.088	2.5056	5.6789	1.2315e-15	2.198e-14	916.971	-0.0263	-1.0184	0.9321	0.9762	916.971	156.692	903.088	916.971	methylsterol monooxygenase 1
ENSG00000229754	CXCR2P1	2.4771	5.5679	0.0009	0.004	26.5613	3.8037	13.9647	2.6524e-07	1.8263e-06	73.6122	-1.3266	-2.5081	0.0547	0.1788	73.6122	3.7728	26.5613	73.6122	C-X-C motif chemokine receptor 2 pseudogene 1
ENSG00000181577	C6orf223	2.4751	5.5601	0.0015	0.0061	54.0354	3.8396	14.3165	7.3035e-07	4.7243e-06	152.52	-1.3645	-2.5749	0.0682	0.2093	152.52	7.9973	54.0354	152.52	chromosome 6 open reading frame 223
ENSG00000092068	SLC7A8	2.4744	5.5573	3.3356e-05	0.0002	44.0564	4.4472	21.8147	3.0126e-14	4.6676e-13	188.245	-1.9728	-3.9254	0.0003	0.0025	188.245	7.0983	44.0564	188.245	solute carrier family 7 member 8
ENSG00000151490	PTPRO	2.4721	5.5486	8.1444e-10	1.044e-08	258.97	2.9833	7.9081	1.001e-13	1.4643e-12	371.705	-0.5112	-1.4252	0.1884	0.415	371.705	44.3605	258.97	371.705	protein tyrosine phosphatase, receptor type O
ENSG00000174705	SH3PXD2B	2.4641	5.518	2.9251e-16	6.9975e-15	957.843	2.9531	7.7441	9.4285e-23	2.8723e-21	1353.26	-0.489	-1.4034	0.0987	0.271	1353.26	169.261	957.843	1353.26	SH3 and PX domains 2B
ENSG00000117318	ID3	2.4597	5.5009	0.0002	0.0009	111.651	4.0184	16.2058	6.6284e-10	6.4546e-09	357.261	-1.5588	-2.946	0.0139	0.0641	357.261	18.0068	111.651	357.261	inhibitor of DNA binding 3, HLH protein
ENSG00000170458	CD14	2.4587	5.4971	6.5633e-25	2.8869e-23	1669.78	2.2179	4.6522	1.4814e-20	3.8696e-19	1416.18	0.2408	1.1816	0.3065	0.5518	1669.78	300.039	1669.78	1416.18	CD14 molecule
ENSG00000123552	USP45	2.4546	5.4816	5.1089e-10	6.6623e-09	183.905	2.9241	7.5898	9.8348e-14	1.4406e-12	254.168	-0.4695	-1.3846	0.2114	0.4432	254.168	31.4399	183.905	254.168	ubiquitin specific peptidase 45
ENSG00000117090	SLAMF1	2.4525	5.4738	4.6308e-07	3.9697e-06	99.9067	1.6138	3.0606	0.001	0.0037	53.8402	0.8387	1.7884	0.0731	0.2202	99.9067	16.6398	99.9067	53.8402	signaling lymphocytic activation molecule family member 1
ENSG00000064886	CHI3L2	2.4498	5.4634	3.2541e-06	2.3843e-05	110.276	1.9545	3.8759	0.0002	0.0009	76.865	0.4953	1.4096	0.3296	0.5749	110.276	18.4483	110.276	76.865	chitinase 3 like 2
ENSG00000283528	RP11-298A10.1	2.4448	5.4447	0.0018	0.0071	114.133	0.6052	1.5211	0.4443	0.6057	27.702	1.8397	3.5793	0.0178	0.0775	114.133	17.1349	114.133	27.702
ENSG00000134470	IL15RA	2.4431	5.4382	1.9259e-16	4.6634e-15	423.504	2.1629	4.4782	3.5143e-13	4.8692e-12	349.122	0.2802	1.2144	0.3296	0.5749	423.504	76.2571	423.504	349.122	interleukin 15 receptor subunit alpha
ENSG00000126264	HCST	2.4402	5.4272	1.52e-64	3.1582e-62	3387.11	0.973	1.9629	2.1598e-11	2.5175e-10	1220.01	1.4672	2.7649	8.8558e-25	2.1468e-22	3387.11	620.699	3387.11	1220.01	hematopoietic cell signal transducer
ENSG00000007866	TEAD3	2.4386	5.4212	2.4858e-05	0.0002	293.526	1.2204	2.3301	0.0358	0.0827	120.857	1.2182	2.3266	0.0334	0.1247	293.526	49.0474	293.526	120.857	TEA domain transcription factor 3
ENSG00000272602	ZNF595	2.4309	5.3924	1.4708e-05	9.4824e-05	30.5286	3.9795	15.7738	2.8846e-13	4.0289e-12	88.1778	-1.5485	-2.9252	0.0011	0.0082	88.1778	4.5369	30.5286	88.1778	zinc finger protein 595
ENSG00000183307	CECR6	2.425	5.3702	6.0154e-11	8.7608e-10	371.134	2.3468	5.0868	2.3814e-10	2.4314e-09	351.681	0.0782	1.0557	0.8287	0.9278	371.134	66.3443	371.134	351.681	cat eye syndrome chromosome region, candidate 6
ENSG00000172318	B3GALT1	2.4228	5.3623	0.0002	0.0009	178.34	0.0952	1.0682	0.8849	0.9478	31.6677	2.3276	5.0198	0.0003	0.0028	178.34	29.1685	178.34	31.6677	beta-1,3-galactosyltransferase 1
ENSG00000197208	SLC22A4	2.4228	5.3621	2.0727e-20	6.7898e-19	348.134	2.0965	4.2767	1.383e-15	2.4606e-14	276.305	0.3263	1.2538	0.1899	0.4165	348.134	63.4914	348.134	276.305	solute carrier family 22 member 4
ENSG00000161647	MPP3	2.4129	5.3255	0.0002	0.0008	94.2455	2.0022	4.0062	0.0017	0.0059	69.6513	0.4107	1.3293	0.508	0.7301	94.2455	15.6868	94.2455	69.6513	membrane palmitoylated protein 3
ENSG00000067225	PKM	2.4122	5.3229	1.7204e-91	7.0251e-89	42220	1.9069	3.7501	7.539e-58	1.2053e-55	29726.1	0.5053	1.4194	2.0679e-05	0.0003	42220	7903.45	42220	29726.1	pyruvate kinase, muscle
ENSG00000160161	CILP2	2.4097	5.3137	7.1846e-07	5.9486e-06	185.624	0.9374	1.915	0.0575	0.1225	64.7087	1.4724	2.7747	0.0022	0.0145	185.624	32.8229	185.624	64.7087	cartilage intermediate layer protein 2
ENSG00000130821	SLC6A8	2.4077	5.3061	1.6992e-10	2.3477e-09	335.092	3.506	11.3612	8.7099e-21	2.2911e-19	733.794	-1.0984	-2.1412	0.0026	0.0172	733.794	60.8453	335.092	733.794	solute carrier family 6 member 8
ENSG00000163359	COL6A3	2.4042	5.2935	4.6661e-08	4.6805e-07	252.631	1.2076	2.3095	0.0066	0.0192	107.797	1.1966	2.292	0.0058	0.0321	252.631	45.3439	252.631	107.797	collagen type VI alpha 3 chain
ENSG00000142156	COL6A1	2.4015	5.2836	1.9243e-10	2.6387e-09	183.517	2.1664	4.4891	9.7172e-09	8.2537e-08	156.93	0.2351	1.177	0.5147	0.7348	183.517	33.9351	183.517	156.93	collagen type VI alpha 1 chain
ENSG00000108932	SLC16A6	2.4008	5.281	1.2344e-05	8.1046e-05	33.4858	4.7345	26.6204	6.614e-19	1.5371e-17	185.707	-2.3336	-5.0408	9.9774e-07	1.7438e-05	185.707	5.5216	33.4858	185.707	solute carrier family 16 member 6
ENSG00000158825	CDA	2.3859	5.2266	2.2642e-11	3.4593e-10	264.612	0.7339	1.6631	0.0446	0.0993	81.7931	1.652	3.1427	2.9593e-06	4.6391e-05	264.612	48.7203	264.612	81.7931	cytidine deaminase
ENSG00000141655	TNFRSF11A	2.3849	5.223	4.3561e-07	3.7564e-06	105.582	3.874	14.6617	9.9483e-17	1.9535e-15	311.516	-1.4891	-2.8071	0.0008	0.0063	311.516	19.1208	105.582	311.516	TNF receptor superfamily member 11a
ENSG00000165168	CYBB	2.3835	5.2182	1.1339e-67	2.7185e-65	6535.66	2.871	7.3157	1.3477e-97	5.8427e-95	9173.98	-0.4875	-1.402	0.0003	0.0029	9173.98	1245.66	6535.66	9173.98	cytochrome b-245 beta chain
ENSG00000065911	MTHFD2	2.3784	5.1995	2.0585e-65	4.4465e-63	5398.9	1.9687	3.9142	2.6434e-45	2.7588e-43	4054.63	0.4097	1.3284	0.0029	0.0187	5398.9	1031.48	5398.9	4054.63	methylenetetrahydrofolate dehydrogenase (NADP+ dependent) 2, methenyltetrahydrofolate cyclohydrolase
ENSG00000248905	FMN1	2.3764	5.1922	4.7778e-12	7.7385e-11	216.264	4.1983	18.3572	3.7125e-35	2.2934e-33	787.46	-1.8219	-3.5355	1.806e-08	4.7201e-07	787.46	40.4746	216.264	787.46	formin 1
ENSG00000184916	JAG2	2.3756	5.1894	0.0004	0.0018	97.2609	0.6371	1.5552	0.3499	0.5105	26.6022	1.7384	3.3367	0.0089	0.0451	97.2609	16.3607	97.2609	26.6022	jagged 2
ENSG00000142512	SIGLEC10	2.3752	5.1879	6.4538e-24	2.6417e-22	1179.01	2.9394	7.671	6.1649e-36	4.005e-34	1755.8	-0.5643	-1.4786	0.0144	0.066	1755.8	224.713	1179.01	1755.8	sialic acid binding Ig like lectin 10
ENSG00000162366	PDZK1IP1	2.3714	5.1745	1.3612e-05	8.8359e-05	75.6995	3.4115	10.6404	2.5859e-10	2.6294e-09	159.892	-1.04	-2.0563	0.0426	0.1487	159.892	13.3628	75.6995	159.892	PDZK1 interacting protein 1
ENSG00000081377	CDC14B	2.3683	5.1635	0.0001	0.0007	50.0518	2.8324	7.1227	4.1211e-06	2.3803e-05	70.8583	-0.4641	-1.3794	0.4255	0.6633	70.8583	8.5033	50.0518	70.8583	cell division cycle 14B
ENSG00000186480	INSIG1	2.3672	5.1595	5.0352e-66	1.1096e-63	5451.61	1.5473	2.9227	4.7213e-29	2.1202e-27	3081.99	0.8199	1.7653	2.0181e-09	6.3932e-08	5451.61	1050.62	5451.61	3081.99	insulin induced gene 1
ENSG00000235169	SMIM1	2.3635	5.1461	9.5263e-10	1.2083e-08	156.116	4.4525	21.8949	1.3253e-31	6.7899e-30	695.863	-2.089	-4.2547	7.723e-09	2.1639e-07	695.863	29.7592	156.116	695.863	small integral membrane protein 1 (Vel blood group)
ENSG00000130766	SESN2	2.3626	5.1431	1.4373e-33	9.9234e-32	1266.85	1.5196	2.867	1.179e-14	1.8979e-13	705.089	0.8431	1.7939	1.1504e-05	0.0002	1266.85	244.282	1266.85	705.089	sestrin 2
ENSG00000198682	PAPSS2	2.3527	5.1078	4.8718e-08	4.8644e-07	117.755	2.4358	5.4106	1.4935e-08	1.2341e-07	123.88	-0.0831	-1.0593	0.8388	0.9325	123.88	21.5482	117.755	123.88	3'-phosphoadenosine 5'-phosphosulfate synthase 2
ENSG00000171314	PGAM1	2.3449	5.0802	5.6278e-103	2.9234e-100	12965.2	1.6139	3.0608	1.3202e-49	1.7104e-47	7806.78	0.731	1.6597	1.4091e-11	6.5839e-10	12965.2	2545.37	12965.2	7806.78	phosphoglycerate mutase 1
ENSG00000168994	PXDC1	2.3373	5.0537	0.001	0.0042	35.154	3.2418	9.46	3.9929e-06	2.3098e-05	70.962	-0.9045	-1.8719	0.175	0.3963	70.962	6.0163	35.154	70.962	PX domain containing 1
ENSG00000140379	BCL2A1	2.3348	5.0447	4.3876e-24	1.8199e-22	498.781	1.3025	2.4666	2.6541e-08	2.1209e-07	242.353	1.0322	2.0452	4.2692e-06	6.3817e-05	498.781	97.8668	498.781	242.353	BCL2 related protein A1
ENSG00000198019	FCGR1B	2.3316	5.0338	1.298e-16	3.1961e-15	478.153	1.311	2.4811	4.1376e-06	2.3892e-05	233.443	1.0207	2.0289	0.0002	0.0021	478.153	92.7998	478.153	233.443	Fc fragment of IgG receptor Ib
ENSG00000129038	LOXL1	2.325	5.0108	0.0014	0.0057	25.1608	1.5511	2.9304	0.0358	0.0827	14.2279	0.7739	1.7099	0.2645	0.5063	25.1608	4.0689	25.1608	14.2279	lysyl oxidase like 1
ENSG00000158517	NCF1	2.32	4.9933	4.0392e-35	2.9872e-33	1569.38	1.2353	2.3543	6.4818e-11	7.1487e-10	738.938	1.0847	2.121	4.8532e-09	1.4192e-07	1569.38	312.592	1569.38	738.938	neutrophil cytosolic factor 1
ENSG00000073464	CLCN4	2.3178	4.9858	2.3015e-10	3.1187e-09	119.246	4.7791	27.4564	7.4245e-41	6.1308e-39	672.15	-2.4612	-5.5069	1.0198e-13	6.6637e-12	672.15	22.7487	119.246	672.15	chloride voltage-gated channel 4
ENSG00000117595	IRF6	2.316	4.9795	0.0003	0.0014	43.7767	5.533	46.303	1.1771e-18	2.6777e-17	463.323	-3.217	-9.2986	5.5564e-08	1.2927e-06	463.323	7.8464	43.7767	463.323	interferon regulatory factor 6
ENSG00000235823	OLMALINC	2.3137	4.9714	0.0004	0.0018	166.325	-0.0655	-1.0464	0.9215	0.9694	29.63	2.3791	5.2022	0.0003	0.0025	166.325	29.63	166.325	28.2363	oligodendrocyte maturation-associated long intergenic non-coding RNA
ENSG00000150510	FAM124A	2.3113	4.9633	2.0688e-09	2.5186e-08	581.931	0.8047	1.7468	0.0386	0.0879	199.797	1.5066	2.8414	8.6356e-05	0.0009	581.931	112.646	581.931	199.797	family with sequence similarity 124 member A
ENSG00000105352	CEACAM4	2.3111	4.9627	3.8907e-12	6.3535e-11	233.871	2.3242	5.0079	2.7382e-12	3.5092e-11	238.201	-0.0131	-1.0091	0.9673	0.991	238.201	46.1678	233.871	238.201	carcinoembryonic antigen related cell adhesion molecule 4
ENSG00000135077	HAVCR2	2.3103	4.9599	1.5263e-24	6.5066e-23	517.621	3.0157	8.0876	3.0873e-41	2.5872e-39	850.338	-0.7054	-1.6306	0.001	0.0076	850.338	103.214	517.621	850.338	hepatitis A virus cellular receptor 2
ENSG00000169442	CD52	2.3093	4.9564	2.7533e-29	1.5643e-27	335.003	3.0268	8.1499	2.2498e-50	3.0189e-48	559.13	-0.7175	-1.6443	0.0001	0.0012	559.13	67.3288	335.003	559.13	CD52 molecule
ENSG00000145555	MYO10	2.3081	4.9523	0.0002	0.0009	61.1695	3.0264	8.1478	6.5254e-07	4.2527e-06	103.348	-0.7183	-1.6453	0.2171	0.4502	103.348	11.0378	61.1695	103.348	myosin X
ENSG00000075213	SEMA3A	2.3034	4.9363	3.7843e-05	0.0002	164.934	1.7249	3.3055	0.0021	0.007	107.697	0.5786	1.4934	0.2916	0.5362	164.934	30.3419	164.934	107.697	semaphorin 3A
ENSG00000132170	PPARG	2.3022	4.9322	8.182e-08	7.8568e-07	217.05	1.8381	3.5755	1.9557e-05	0.0001	155.329	0.4641	1.3794	0.2681	0.5105	217.05	41.6528	217.05	155.329	peroxisome proliferator activated receptor gamma
ENSG00000100292	HMOX1	2.2992	4.9217	4.7953e-26	2.2892e-24	613.155	3.3963	10.5288	8.7565e-56	1.316e-53	1330.95	-1.0971	-2.1393	1.2682e-07	2.7336e-06	1330.95	124.201	613.155	1330.95	heme oxygenase 1
ENSG00000072840	EVC	2.2976	4.9165	1.2489e-06	9.9306e-06	152.939	2.3908	5.2444	4.3386e-07	2.9117e-06	162.577	-0.0931	-1.0667	0.8388	0.9325	162.577	29.0878	152.939	162.577	EvC ciliary complex subunit 1
ENSG00000181856	SLC2A4	2.2962	4.9116	7.4741e-06	5.1294e-05	62.1006	3.7207	13.1841	1.5709e-13	2.2542e-12	174.193	-1.4245	-2.6843	0.0025	0.0165	174.193	11.8129	62.1006	174.193	solute carrier family 2 member 4
ENSG00000153904	DDAH1	2.2949	4.9072	0.0004	0.0021	96.7622	1.6031	3.0379	0.0146	0.0385	57.0288	0.6918	1.6153	0.2796	0.5227	96.7622	17.1406	96.7622	57.0288	dimethylarginine dimethylaminohydrolase 1
ENSG00000196562	SULF2	2.2907	4.893	2.9052e-40	2.7678e-38	1668.34	-3.1529	-8.8945	4.3464e-44	4.26e-42	338.636	5.4436	43.5203	5.0099e-131	8.3801e-127	1668.34	338.636	1668.34	37.5291	sulfatase 2
ENSG00000005243	COPZ2	2.287	4.8805	0.001	0.0042	56.9963	1.3549	2.5579	0.0533	0.115	28.1606	0.9321	1.908	0.1694	0.3882	56.9963	10.1008	56.9963	28.1606	coatomer protein complex subunit zeta 2
ENSG00000183032	SLC25A21	2.2832	4.8675	0.0008	0.0034	40.9911	5.0162	32.3623	5.5705e-14	8.3997e-13	300.359	-2.7331	-6.6487	1.5019e-05	0.0002	300.359	7.2493	40.9911	300.359	solute carrier family 25 member 21
ENSG00000182534	MXRA7	2.2822	4.8642	4.249e-16	1.0005e-14	412.075	1.4524	2.7367	2.9079e-07	1.9931e-06	230.484	0.8298	1.7774	0.0025	0.0161	412.075	82.594	412.075	230.484	matrix remodeling associated 7
ENSG00000162746	FCRLB	2.2818	4.863	0.0004	0.0021	74.5816	1.7383	3.3364	0.0078	0.0222	50.2081	0.5436	1.4576	0.3905	0.6331	74.5816	13.6848	74.5816	50.2081	Fc receptor like B
ENSG00000115112	TFCP2L1	2.2816	4.8621	6.8266e-05	0.0004	92.1541	2.8598	7.2593	5.2281e-07	3.4482e-06	140.889	-0.5783	-1.493	0.2935	0.5383	140.889	17.4147	92.1541	140.889	transcription factor CP2 like 1
ENSG00000133216	EPHB2	2.2788	4.8526	1.0257e-05	6.8392e-05	92.2379	3.116	8.6698	1.1932e-09	1.1246e-08	169.222	-0.8372	-1.7866	0.0886	0.2517	169.222	17.6353	92.2379	169.222	EPH receptor B2
ENSG00000112053	SLC26A8	2.2773	4.8475	3.4792e-05	0.0002	69.0388	1.4376	2.7087	0.0098	0.0273	37.3291	0.8396	1.7896	0.1144	0.2992	69.0388	12.9585	69.0388	37.3291	solute carrier family 26 member 8
ENSG00000184785	SMIM10	2.2767	4.8457	7.6478e-08	7.3763e-07	149.605	3.0922	8.5281	1.8722e-13	2.6678e-12	266.839	-0.8155	-1.7599	0.0435	0.1509	266.839	29.0939	149.605	266.839	small integral membrane protein 10
ENSG00000121552	CSTA	2.2734	4.8347	7.4015e-51	1.022e-48	9507.25	1.8776	3.6746	3.2503e-35	2.0185e-33	7213.2	0.3959	1.3157	0.0087	0.0442	9507.25	1953.27	9507.25	7213.2	cystatin A
ENSG00000124762	CDKN1A	2.2688	4.8193	8.4325e-57	1.3832e-54	2469.63	2.0863	4.2466	2.8159e-48	3.3765e-46	2181.18	0.1825	1.1349	0.192	0.4194	2469.63	511.366	2469.63	2181.18	cyclin dependent kinase inhibitor 1A
ENSG00000102265	TIMP1	2.2662	4.8106	1.2535e-12	2.1551e-11	5507.64	2.5328	5.7868	2.089e-15	3.6534e-14	6649.16	-0.2665	-1.2029	0.4024	0.6428	6649.16	1113.83	5507.64	6649.16	TIMP metallopeptidase inhibitor 1
ENSG00000188582	PAQR9	2.2635	4.8016	1.9646e-06	1.4987e-05	55.8477	4.4972	22.5836	2.8415e-22	8.3407e-21	282.159	-2.2337	-4.7033	1.4821e-07	3.146e-06	282.159	11.2476	55.8477	282.159	progestin and adipoQ receptor family member 9
ENSG00000162745	OLFML2B	2.2616	4.7952	7.9263e-09	8.923e-08	286.02	3.6012	12.1355	2.2598e-20	5.8419e-19	741.633	-1.3396	-2.5308	0.0004	0.0036	741.633	57.448	286.02	741.633	olfactomedin like 2B
ENSG00000173482	PTPRM	2.2609	4.793	3.0627e-08	3.1578e-07	60.1386	2.939	7.6687	2.4964e-13	3.5105e-12	96.8676	-0.678	-1.6	0.0589	0.1889	96.8676	11.6998	60.1386	96.8676	protein tyrosine phosphatase, receptor type M
ENSG00000225101	OR52K3P	2.2593	4.7875	0.0003	0.0014	88.5919	1.4017	2.6421	0.0253	0.0617	47.0009	0.8575	1.812	0.1593	0.3722	88.5919	16.5911	88.5919	47.0009	olfactory receptor family 52 subfamily K member 3 pseudogene
ENSG00000073711	PPP2R3A	2.2541	4.7703	4.2586e-05	0.0003	128.145	1.2261	2.3393	0.0274	0.0659	60.468	1.028	2.0392	0.0575	0.1857	128.145	24.562	128.145	60.468	protein phosphatase 2 regulatory subunit B''alpha
ENSG00000143627	PKLR	2.2534	4.7682	4.2242e-08	4.2725e-07	129.722	5.3935	42.0354	1.0173e-40	8.3696e-39	1217.83	-3.1401	-8.8158	2.9895e-16	2.925e-14	1217.83	26.3811	129.722	1217.83	pyruvate kinase, liver and RBC
ENSG00000174600	CMKLR1	2.252	4.7636	3.0206e-08	3.1203e-07	157.111	3.4344	10.8109	1.392e-17	2.9164e-16	364.385	-1.1824	-2.2695	0.0022	0.0147	364.385	31.665	157.111	364.385	chemerin chemokine-like receptor 1
ENSG00000069399	BCL3	2.2507	4.759	1.695e-16	4.1225e-15	582.975	1.0458	2.0645	0.0002	0.0007	251.889	1.2049	2.3052	7.9973e-06	0.0001	582.975	120.871	582.975	251.889	B-cell CLL/lymphoma 3
ENSG00000149925	ALDOA	2.2497	4.7558	2.3776e-71	5.9622e-69	46929.7	1.2098	2.313	8.0505e-22	2.2914e-20	22782.2	1.0399	2.0561	1.4061e-16	1.47e-14	46929.7	9829.36	46929.7	22782.2	aldolase, fructose-bisphosphate A
ENSG00000249992	TMEM158	2.244	4.737	0.001	0.0044	30.4449	2.1396	4.4063	0.0018	0.006	28.166	0.1044	1.0751	0.8714	0.9474	30.4449	5.4569	30.4449	28.166	transmembrane protein 158 (gene/pseudogene)
ENSG00000125266	EFNB2	2.2349	4.7074	0.002	0.0077	55.7497	1.2636	2.4009	0.0833	0.1664	26.9787	0.9714	1.9607	0.1694	0.3882	55.7497	10.1657	55.7497	26.9787	ephrin B2
ENSG00000163376	KBTBD8	2.2347	4.7066	8.5163e-14	1.6227e-12	397.628	2.832	7.1208	1.9988e-21	5.5153e-20	599.413	-0.5974	-1.5129	0.039	0.1395	599.413	81.4988	397.628	599.413	kelch repeat and BTB domain containing 8
ENSG00000140044	JDP2	2.2342	4.7051	3.8087e-33	2.5411e-31	1472.11	1.6478	3.1335	1.1876e-18	2.6987e-17	979.433	0.5865	1.5015	0.0014	0.0098	1472.11	310.736	1472.11	979.433	Jun dimerization protein 2
ENSG00000165886	UBTD1	2.2285	4.6866	5.5839e-08	5.5149e-07	201.27	2.1174	4.339	2.4516e-07	1.6994e-06	187.754	0.1112	1.0801	0.7803	0.9008	201.27	41.3369	201.27	187.754	ubiquitin domain containing 1
ENSG00000133101	CCNA1	2.2256	4.6771	1.4015e-31	8.7116e-30	1235.33	2.6727	6.3761	4.3707e-45	4.5196e-43	1686.44	-0.4471	-1.3633	0.0158	0.071	1686.44	261.365	1235.33	1686.44	cyclin A1
ENSG00000203747	FCGR3A	2.2243	4.6727	1.7944e-31	1.1122e-29	1250.39	1.3142	2.4867	7.6533e-12	9.3898e-11	664.384	0.91	1.8791	1.2507e-06	2.1436e-05	1250.39	265.077	1250.39	664.384	Fc fragment of IgG receptor IIIa
ENSG00000135842	FAM129A	2.2232	4.6692	1.7032e-78	5.0215e-76	4219.87	1.7949	3.47	1.268e-51	1.7537e-49	3134.78	0.4283	1.3456	0.0002	0.0023	4219.87	900.927	4219.87	3134.78	family with sequence similarity 129 member A
ENSG00000100558	PLEK2	2.217	4.6493	8.8773e-05	0.0005	52.707	4.9901	31.7817	2.1286e-19	5.1542e-18	397.45	-2.7731	-6.8358	1.1437e-07	2.4846e-06	397.45	10.5321	52.707	397.45	pleckstrin 2
ENSG00000120262	CCDC170	2.2167	4.6482	4.1607e-05	0.0002	68.891	2.2109	4.6297	4.255e-05	0.0002	68.1211	0.0057	1.004	0.9911	1	68.891	13.4057	68.891	68.1211	coiled-coil domain containing 170
ENSG00000102575	ACP5	2.2122	4.6337	2.4565e-10	3.3164e-09	505.166	2.8428	7.1742	3.3719e-16	6.3449e-15	794.082	-0.6307	-1.5483	0.0657	0.2041	794.082	106.195	505.166	794.082	acid phosphatase 5, tartrate resistant
ENSG00000155307	SAMSN1	2.2107	4.6291	1.0707e-59	1.9306e-57	3551.22	1.839	3.5777	9.3477e-42	8.0429e-40	2740.69	0.3717	1.2939	0.0055	0.0308	3551.22	762.758	3551.22	2740.69	SAM domain, SH3 domain and nuclear localization signals 1
ENSG00000247774	PCED1B-AS1	2.2092	4.6242	2.085e-09	2.537e-08	222.799	2.6333	6.2044	7.2717e-13	9.7984e-12	298.948	-0.4241	-1.3417	0.2324	0.4686	298.948	46.1638	222.799	298.948	PCED1B antisense RNA 1
ENSG00000198848	CES1	2.2053	4.6118	1.1341e-15	2.5965e-14	362.155	2.2322	4.6984	4.6017e-16	8.531e-15	368.813	-0.0268	-1.0188	0.9194	0.9703	368.813	76.0979	362.155	368.813	carboxylesterase 1
ENSG00000123131	PRDX4	2.2013	4.599	1.1958e-26	5.9295e-25	1157.95	2.1288	4.3735	4.7878e-25	1.6588e-23	1101.5	0.0725	1.0516	0.7192	0.8684	1157.95	249.311	1157.95	1101.5	peroxiredoxin 4
ENSG00000118242	MREG	2.2013	4.5989	0.0004	0.0018	23.4745	3.6149	12.2514	2.1955e-09	2.0071e-08	66.3523	-1.4136	-2.664	0.0097	0.0484	66.3523	4.3431	23.4745	66.3523	melanoregulin
ENSG00000100448	CTSG	2.1988	4.5909	1.8403e-76	5.0823e-74	22174.3	2.446	5.4492	3.043e-94	1.2473e-91	26339	-0.2473	-1.1869	0.0367	0.1337	26339	4814.68	22174.3	26339	cathepsin G
ENSG00000151491	EPS8	2.1986	4.5905	2.3825e-08	2.5062e-07	126.273	3.2509	9.5195	6.5915e-17	1.3103e-15	266.14	-1.0522	-2.0737	0.0045	0.0262	266.14	26.1714	126.273	266.14	epidermal growth factor receptor pathway substrate 8
ENSG00000253882	RP11-61L23.2	2.1951	4.5792	1.6958e-06	1.3133e-05	253.715	0.0466	1.0328	0.921	0.9692	53.949	2.1485	4.4338	3.2159e-06	4.9578e-05	253.715	52.4861	253.715	53.949
ENSG00000080561	MID2	2.1927	4.5716	0.0017	0.0067	60.3562	1.4077	2.6532	0.0453	0.1006	33.0815	0.785	1.723	0.2498	0.4893	60.3562	11.3071	60.3562	33.0815	midline 2
ENSG00000160213	CSTB	2.1924	4.5708	6.1192e-17	1.5614e-15	683.861	2.1636	4.4804	1.4729e-16	2.8525e-15	671.352	0.0288	1.0202	0.9106	0.9657	683.861	147.023	683.861	671.352	cystatin B
ENSG00000101425	BPI	2.1876	4.5556	2.4468e-12	4.0937e-11	160.316	0.3232	1.2511	0.3311	0.4897	43.5506	1.8645	3.6414	3.0512e-09	9.2458e-08	160.316	34.05	160.316	43.5506	bactericidal/permeability-increasing protein
ENSG00000215417	MIR17HG	2.1804	4.5327	1.988e-09	2.427e-08	762.059	1.465	2.7606	5.7824e-05	0.0003	457.344	0.7154	1.6419	0.0472	0.1606	762.059	161.609	762.059	457.344	miR-17-92a-1 cluster host gene
ENSG00000081181	ARG2	2.1795	4.53	7.3011e-06	5.0185e-05	78.8592	4.1542	17.8046	3.5054e-18	7.7095e-17	333.256	-1.9747	-3.9304	1.3833e-05	0.0002	333.256	16.779	78.8592	333.256	arginase 2
ENSG00000204186	ZDBF2	2.1775	4.5235	0.0007	0.0033	25.66	3.0685	8.3887	1.3624e-06	8.4284e-06	47.8374	-0.891	-1.8545	0.1283	0.3229	47.8374	4.7087	25.66	47.8374	zinc finger DBF-type containing 2
ENSG00000171208	NETO2	2.1766	4.521	3.5447e-18	9.953e-17	685.396	2.8106	7.0156	1.7461e-29	7.9844e-28	1064.52	-0.6339	-1.5518	0.0093	0.0465	1064.52	148.475	685.396	1064.52	neuropilin and tolloid like 2
ENSG00000012779	ALOX5	2.1737	4.5117	3.0879e-31	1.9031e-29	834.451	2.1941	4.576	6.9549e-32	3.6209e-30	848.165	-0.0204	-1.0143	0.9099	0.9656	848.165	183.11	834.451	848.165	arachidonate 5-lipoxygenase
ENSG00000179542	SLITRK4	2.1718	4.5059	1.6856e-13	3.1432e-12	406.034	1.6658	3.1728	1.7813e-08	1.4549e-07	282.599	0.5061	1.4202	0.0787	0.2318	406.034	87.7767	406.034	282.599	SLIT and NTRK like family member 4
ENSG00000067064	IDI1	2.1707	4.5025	4.3451e-34	3.0779e-32	1489.36	2.3918	5.248	3.4477e-41	2.8785e-39	1732.66	-0.221	-1.1656	0.2047	0.4348	1732.66	327.094	1489.36	1732.66	isopentenyl-diphosphate delta isomerase 1
ENSG00000065485	PDIA5	2.1706	4.5021	5.0795e-21	1.7479e-19	1144.18	1.0772	2.11	3.5676e-06	2.0797e-05	533.658	1.0934	2.1337	1.7561e-06	2.9026e-05	1144.18	251.267	1144.18	533.658	protein disulfide isomerase family A member 5
ENSG00000160223	ICOSLG	2.167	4.4908	5.9943e-18	1.6575e-16	1048.28	0.3396	1.2654	0.183	0.3124	292.345	1.8274	3.549	3.5768e-13	2.1216e-11	1048.28	229.913	1048.28	292.345	inducible T-cell costimulator ligand
ENSG00000087086	FTL	2.158	4.463	9.9707e-80	3.1076e-77	72618.1	2.1445	4.4213	9.2209e-79	2.6996e-76	71949.1	0.0135	1.0094	0.9055	0.9639	72618.1	16223.2	72618.1	71949.1	ferritin light chain
ENSG00000139289	PHLDA1	2.158	4.4629	2.3968e-26	1.1646e-24	277.305	2.673	6.3775	1.6411e-40	1.3308e-38	398.922	-0.515	-1.429	0.0049	0.0282	398.922	61.7968	277.305	398.922	pleckstrin homology like domain family A member 1
ENSG00000231205	ZNF826P	2.1554	4.455	0.0018	0.007	21.962	2.1225	4.3545	0.0021	0.0069	20.886	0.0329	1.0231	0.959	0.9875	21.962	3.9983	21.962	20.886	zinc finger protein 826, pseudogene
ENSG00000154269	ENPP3	2.1544	4.4518	0.0002	0.0011	87.6334	4.5534	23.4813	3.1799e-15	5.4472e-14	505.073	-2.399	-5.2745	1.7863e-05	0.0002	505.073	18.1205	87.6334	505.073	ectonucleotide pyrophosphatase/phosphodiesterase 3
ENSG00000137198	GMPR	2.1515	4.4428	1.0754e-09	1.3554e-08	233.523	4.416	21.3473	8.2075e-37	5.6637e-35	1164.55	-2.2645	-4.8049	1.845e-11	8.4552e-10	1164.55	51.4742	233.523	1164.55	guanosine monophosphate reductase
ENSG00000163191	S100A11	2.1464	4.4271	1.4706e-22	5.5127e-21	1098.42	2.1351	4.3926	2.2768e-22	6.7803e-21	1091.4	0.0113	1.0079	0.9582	0.987	1098.42	245.169	1098.42	1091.4	S100 calcium binding protein A11
ENSG00000175197	DDIT3	2.1407	4.4098	2.7409e-36	2.151e-34	892.605	1.2566	2.3894	3.0489e-13	4.2504e-12	484.197	0.8841	1.8456	1.0455e-07	2.2829e-06	892.605	201.375	892.605	484.197	DNA damage inducible transcript 3
ENSG00000169710	FASN	2.1385	4.4031	1.2024e-29	6.9031e-28	18792.8	1.1518	2.2219	1.1526e-09	1.0889e-08	9446.85	0.9867	1.9817	1.7582e-07	3.6397e-06	18792.8	4229.69	18792.8	9446.85	fatty acid synthase
ENSG00000116016	EPAS1	2.1379	4.4011	3.5277e-10	4.6787e-09	250.854	3.6039	12.1585	1.1734e-26	4.4834e-25	709.082	-1.466	-2.7626	7.0576e-06	0.0001	709.082	55.742	250.854	709.082	endothelial PAS domain protein 1
ENSG00000109321	AREG	2.137	4.3985	1.3874e-46	1.5931e-44	1519.46	1.5583	2.945	2.572e-25	9.0594e-24	1018.84	0.5788	1.4936	7.1831e-05	0.0008	1519.46	344.336	1519.46	1018.84	amphiregulin
ENSG00000141526	SLC16A3	2.1296	4.3758	1.8754e-32	1.2177e-30	5737.48	0.99	1.9862	3.7959e-08	2.9681e-07	2596.38	1.1396	2.2031	1.9694e-10	7.5555e-09	5737.48	1302.78	5737.48	2596.38	solute carrier family 16 member 3
ENSG00000151929	BAG3	2.1286	4.3729	3.521e-07	3.0752e-06	64.9555	3.3696	10.3363	1.734e-16	3.3267e-15	158.358	-1.241	-2.3637	0.001	0.0074	158.358	13.9602	64.9555	158.358	BCL2 associated athanogene 3
ENSG00000122035	RASL11A	2.1276	4.37	4.1748e-07	3.6129e-06	81.7077	2.0493	4.139	1.0865e-06	6.8247e-06	78.5952	0.0784	1.0558	0.843	0.9344	81.7077	18.0658	81.7077	78.5952	RAS like family 11 member A
ENSG00000155966	AFF2	2.1264	4.3664	1.3831e-36	1.1053e-34	1212.11	1.4933	2.8153	1.1447e-18	2.6092e-17	777.926	0.6332	1.551	0.0001	0.0013	1212.11	274.25	1212.11	777.926	AF4/FMR2 family member 2
ENSG00000111912	NCOA7	2.1257	4.3642	1.1429e-44	1.2344e-42	4409.08	1.2116	2.3159	1.6518e-15	2.9183e-14	2329.88	0.9142	1.8845	1.3166e-09	4.3267e-08	4409.08	1002.73	4409.08	2329.88	nuclear receptor coactivator 7
ENSG00000244405	ETV5	2.1221	4.3532	4.1587e-23	1.6144e-21	1491	2.1488	4.4347	1.0949e-23	3.511e-22	1519.05	-0.0268	-1.0187	0.8991	0.9604	1519.05	338.475	1491	1519.05	ETS variant 5
ENSG00000188215	DCUN1D3	2.1217	4.3521	8.0258e-39	7.089e-37	2520.74	1.5003	2.8289	3.9746e-20	1.0079e-18	1633.69	0.6214	1.5384	0.0001	0.0012	2520.74	574.708	2520.74	1633.69	defective in cullin neddylation 1 domain containing 3
ENSG00000162407	PLPP3	2.1183	4.3418	3.2879e-07	2.8842e-06	123.937	2.1253	4.3628	2.8845e-07	1.9783e-06	124.097	-0.007	-1.0048	0.986	0.9995	124.097	27.3647	123.937	124.097	phospholipid phosphatase 3
ENSG00000183696	UPP1	2.1086	4.3126	1.656e-22	6.1865e-21	745.475	1.8127	3.5129	5.4225e-17	1.0827e-15	608.174	0.2959	1.2277	0.1605	0.3738	745.475	171.008	745.475	608.174	uridine phosphorylase 1
ENSG00000187193	MT1X	2.1061	4.3053	2.4158e-18	6.8626e-17	427.689	2.4033	5.2902	1.3076e-23	4.1634e-22	525.979	-0.2972	-1.2287	0.1985	0.4275	525.979	97.9979	427.689	525.979	metallothionein 1X
ENSG00000110013	SIAE	2.1048	4.3013	4.4853e-12	7.2809e-11	141.766	2.1366	4.3972	1.888e-12	2.4574e-11	142.89	-0.0318	-1.0223	0.9103	0.9656	142.89	31.8101	141.766	142.89	sialic acid acetylesterase
ENSG00000121594	CD80	2.1035	4.2974	0.0007	0.0033	39.9484	3.0802	8.4572	5.7594e-07	3.7775e-06	80.3356	-0.9767	-1.968	0.0948	0.2639	80.3356	8.2656	39.9484	80.3356	CD80 molecule
ENSG00000136542	GALNT5	2.1032	4.2965	7.4143e-06	5.0915e-05	74.5672	5.5705	47.5209	4.942e-34	2.8566e-32	890.163	-3.4673	-11.0604	1.1287e-15	9.9363e-14	890.163	16.489	74.5672	890.163	polypeptide N-acetylgalactosaminyltransferase 5
ENSG00000127946	HIP1	2.1012	4.2905	2.5388e-47	3.0433e-45	6768.58	0.6216	1.5386	2.1112e-05	0.0001	2420.83	1.4796	2.7886	2.2732e-24	5.2811e-22	6768.58	1569.95	6768.58	2420.83	huntingtin interacting protein 1
ENSG00000082397	EPB41L3	2.1003	4.288	4.4923e-15	9.723e-14	593.353	2.9405	7.6768	2.5849e-28	1.0995e-26	1073.45	-0.8402	-1.7903	0.0013	0.0093	1073.45	136.338	593.353	1073.45	erythrocyte membrane protein band 4.1 like 3
ENSG00000108018	SORCS1	2.0991	4.2843	0.0004	0.0018	71.0487	3.2116	9.2638	3.8501e-08	3.0053e-07	159.052	-1.1125	-2.1622	0.0483	0.1634	159.052	15.0632	71.0487	159.052	sortilin related VPS10 domain containing receptor 1
ENSG00000095917	TPSD1	2.0956	4.2741	1.4569e-05	9.4069e-05	163.263	2.4982	5.6499	2.1409e-07	1.4989e-06	218.484	-0.4026	-1.3219	0.3917	0.634	218.484	36.33	163.263	218.484	tryptase delta 1
ENSG00000106772	PRUNE2	2.0953	4.2732	0.0003	0.0014	48.6088	3.1092	8.6292	4.7657e-08	3.6741e-07	100.303	-1.0139	-2.0194	0.0612	0.1941	100.303	10.0314	48.6088	100.303	prune homolog 2
ENSG00000102181	CD99L2	2.0933	4.2673	7.0092e-48	8.591e-46	5624.88	0.9522	1.9348	4.5287e-11	5.0867e-10	2544.08	1.1411	2.2055	1.8203e-15	1.5378e-13	5624.88	1312.17	5624.88	2544.08	CD99 molecule like 2
ENSG00000127955	GNAI1	2.0913	4.2613	3.5349e-12	5.803e-11	150.601	1.5036	2.8354	8.1012e-07	5.1809e-06	99.236	0.5877	1.5029	0.0395	0.1408	150.601	34.2597	150.601	99.236	G protein subunit alpha i1
ENSG00000104490	NCALD	2.0893	4.2554	1.9784e-07	1.8037e-06	198.126	1.0202	2.0282	0.0122	0.0329	92.0232	1.0691	2.0981	0.0069	0.0369	198.126	44.4896	198.126	92.0232	neurocalcin delta
ENSG00000197632	SERPINB2	2.0858	4.2451	6.0708e-20	1.9223e-18	296.025	2.2315	4.6963	8.8021e-23	2.6887e-21	329.663	-0.1457	-1.1063	0.4958	0.72	329.663	68.9166	296.025	329.663	serpin family B member 2
ENSG00000186652	PRG2	2.085	4.2428	0.0005	0.0025	281.253	2.5197	5.7345	2.8529e-05	0.0001	387.271	-0.4347	-1.3516	0.4659	0.6952	387.271	59.7565	281.253	387.271	proteoglycan 2, pro eosinophil major basic protein
ENSG00000070018	LRP6	2.0839	4.2396	3.9867e-08	4.0455e-07	127.834	2.4804	5.5803	4.6397e-11	5.201e-10	170.231	-0.3964	-1.3163	0.2693	0.5118	170.231	29.475	127.834	170.231	LDL receptor related protein 6
ENSG00000175591	P2RY2	2.0709	4.2014	1.9822e-22	7.3672e-21	1807.37	1.513	2.8541	1.2083e-12	1.5975e-11	1225.93	0.5578	1.4721	0.0081	0.0418	1807.37	425.714	1807.37	1225.93	purinergic receptor P2Y2
ENSG00000187678	SPRY4	2.0706	4.2005	5.419e-08	5.3618e-07	677.832	1.3366	2.5256	0.0005	0.0018	402.919	0.734	1.6632	0.0522	0.1727	677.832	155.303	677.832	402.919	sprouty RTK signaling antagonist 4
ENSG00000136603	SKIL	2.0675	4.1917	1.4673e-20	4.8872e-19	982.501	2.0838	4.2392	6.754e-21	1.7976e-19	989.601	-0.0163	-1.0113	0.9405	0.9792	989.601	230.157	982.501	989.601	SKI like proto-oncogene
ENSG00000070214	SLC44A1	2.0662	4.1878	3.7208e-57	6.1498e-55	7906.61	1.3658	2.5772	7.4099e-26	2.7029e-24	4854.85	0.7004	1.6249	5.7255e-08	1.3265e-06	7906.61	1878.81	7906.61	4854.85	solute carrier family 44 member 1
ENSG00000105327	BBC3	2.0644	4.1825	1.0489e-07	9.932e-07	268.348	2.6034	6.0773	1.6526e-11	1.9464e-10	396.863	-0.5391	-1.453	0.1544	0.3649	396.863	62.1808	268.348	396.863	BCL2 binding component 3
ENSG00000070731	ST6GALNAC2	2.0579	4.1638	0.0013	0.0054	69.3805	1.4369	2.7075	0.0256	0.0622	43.603	0.621	1.5379	0.3216	0.5674	69.3805	14.9596	69.3805	43.603	ST6 N-acetylgalactosaminide alpha-2,6-sialyltransferase 2
ENSG00000074800	ENO1	2.0555	4.1569	5.2772e-71	1.3083e-68	98415.8	0.8459	1.7974	2.3186e-13	3.2791e-12	42472.5	1.2096	2.3128	9.8029e-26	2.5621e-23	98415.8	23602.9	98415.8	42472.5	enolase 1
ENSG00000125648	SLC25A23	2.0544	4.1537	1.3232e-08	1.4369e-07	707.066	0.3761	1.2979	0.3027	0.4585	215.563	1.6783	3.2004	3.4152e-06	5.241e-05	707.066	164.728	707.066	215.563	solute carrier family 25 member 23
ENSG00000078596	ITM2A	2.0482	4.136	1.1138e-38	9.7986e-37	2485.05	1.8755	3.6692	1.0776e-32	5.8677e-31	2199.99	0.1728	1.1272	0.266	0.5078	2485.05	596.713	2485.05	2199.99	integral membrane protein 2A
ENSG00000162496	DHRS3	2.0475	4.1338	3.0005e-06	2.2198e-05	121.403	2.4627	5.5127	1.618e-08	1.3312e-07	166.358	-0.4153	-1.3336	0.3244	0.5704	166.358	28.5758	121.403	166.358	dehydrogenase/reductase 3
ENSG00000085733	CTTN	2.0452	4.1272	9.86e-08	9.3692e-07	104.237	4.7337	26.607	1.2567e-36	8.5076e-35	709.389	-2.6886	-6.4468	2.9037e-14	2.0408e-12	709.389	24.7715	104.237	709.389	cortactin
ENSG00000005961	ITGA2B	2.0422	4.1188	4.2968e-05	0.0003	278.719	4.2404	18.9009	1.4161e-17	2.9614e-16	1376.06	-2.1982	-4.5889	7.5026e-06	0.0001	1376.06	63.6753	278.719	1376.06	integrin subunit alpha 2b
ENSG00000124491	F13A1	2.0412	4.1158	6.9243e-78	1.9877e-75	29906.2	1.3442	2.539	9.561e-35	5.7476e-33	18434.6	0.6969	1.621	1.6567e-10	6.4146e-09	29906.2	7245.56	29906.2	18434.6	coagulation factor XIII A chain
ENSG00000149485	FADS1	2.0407	4.1143	2.1142e-55	3.3916e-53	5513.9	1.3858	2.6132	2.3075e-26	8.684e-25	3497.84	0.6548	1.5745	4.0613e-07	7.676e-06	5513.9	1334.32	5513.9	3497.84	fatty acid desaturase 1
ENSG00000119655	NPC2	2.0361	4.1013	1.371e-48	1.7492e-46	3896.36	2.1536	4.4493	2.9521e-54	4.2389e-52	4227.37	-0.1175	-1.0848	0.3922	0.6344	4227.37	945.89	3896.36	4227.37	NPC intracellular cholesterol transporter 2
ENSG00000164056	SPRY1	2.0355	4.0996	7.5449e-16	1.7511e-14	216.603	1.4193	2.6745	3.0179e-08	2.3946e-07	139.873	0.6162	1.5328	0.0105	0.0516	216.603	51.7817	216.603	139.873	sprouty RTK signaling antagonist 1
ENSG00000175505	CLCF1	2.0355	4.0995	6.8016e-08	6.6186e-07	147.348	1.0592	2.0838	0.0057	0.0171	74.2632	0.9763	1.9674	0.0082	0.0423	147.348	35.0611	147.348	74.2632	cardiotrophin-like cytokine factor 1
ENSG00000140961	OSGIN1	2.0317	4.0887	0.0024	0.0091	28.9868	2.7019	6.5065	4.4085e-05	0.0002	48.5897	-0.6702	-1.5913	0.2855	0.529	48.5897	6.1515	28.9868	48.5897	oxidative stress induced growth inhibitor 1
ENSG00000185565	LSAMP	2.0305	4.0855	0.0011	0.0047	171.072	0.6189	1.5357	0.3251	0.4832	60.5765	1.4116	2.6603	0.0228	0.0935	171.072	37.9882	171.072	60.5765	limbic system-associated membrane protein
ENSG00000138028	CGREF1	2.029	4.0812	7.4903e-07	6.1877e-06	380.065	-0.2344	-1.1764	0.5765	0.7242	89.2289	2.2634	4.8013	4.6634e-08	1.1096e-06	380.065	89.2289	380.065	75.7668	cell growth regulator with EF-hand domain 1
ENSG00000260401	RP11-800A3.4	2.0248	4.0694	2.3628e-17	6.2258e-16	1335.5	1.5964	3.0238	2.5214e-11	2.9119e-10	990.765	0.4284	1.3458	0.0702	0.2141	1335.5	324.031	1335.5	990.765
ENSG00000076641	PAG1	2.0221	4.0619	1.8124e-35	1.3635e-33	1687.41	1.132	2.1916	4.9534e-12	6.1933e-11	907.283	0.8902	1.8534	3.1555e-08	7.9016e-07	1687.41	412.074	1687.41	907.283	phosphoprotein membrane anchor with glycosphingolipid microdomains 1
ENSG00000149212	SESN3	2.021	4.0586	1.7196e-35	1.3026e-33	4390.46	2.2242	4.6724	1.0756e-42	9.8566e-41	5050.06	-0.2032	-1.1512	0.2076	0.4382	5050.06	1073.73	4390.46	5050.06	sestrin 3
ENSG00000018236	CNTN1	2.0205	4.0573	1.8514e-12	3.136e-11	2211.43	-0.3533	-1.2775	0.2226	0.3638	531.932	2.3738	5.1831	1.7579e-16	1.8151e-14	2211.43	531.932	2211.43	417.441	contactin 1
ENSG00000213614	HEXA	2.0191	4.0532	4.4919e-75	1.2099e-72	7986.56	1.3415	2.5342	5.4819e-34	3.1606e-32	4989.92	0.6776	1.5994	5.98e-10	2.1192e-08	7986.56	1965.97	7986.56	4989.92	hexosaminidase subunit alpha
ENSG00000163629	PTPN13	2.0186	4.052	1.6427e-10	2.2741e-09	440.113	0.9019	1.8685	0.0047	0.0143	200.068	1.1167	2.1686	0.0004	0.0032	440.113	105.782	440.113	200.068	protein tyrosine phosphatase, non-receptor type 13
ENSG00000265531	FCGR1CP	2.0173	4.0482	0.0001	0.0007	192.579	1.1681	2.2471	0.0272	0.0654	103.107	0.8492	1.8015	0.1029	0.2791	192.579	43.6954	192.579	103.107	Fc fragment of IgG receptor Ic, pseudogene
ENSG00000236296	GUSBP5	2.0164	4.0456	0.0022	0.0085	44.4676	2.2075	4.6187	0.0008	0.0029	51.1539	-0.1911	-1.1416	0.7623	0.8908	51.1539	9.6389	44.4676	51.1539	glucuronidase, beta pseudogene 5
ENSG00000173546	CSPG4	2.0149	4.0415	4.9186e-07	4.1885e-06	62.8638	1.9083	3.7536	1.9679e-06	1.1909e-05	60.3672	0.1066	1.0767	0.7737	0.8972	62.8638	15.6332	62.8638	60.3672	chondroitin sulfate proteoglycan 4
ENSG00000116260	QSOX1	2.0142	4.0396	2.731e-50	3.678e-48	11898.4	1.2802	2.4288	2.8583e-21	7.7821e-20	7148.11	0.734	1.6632	5.0636e-08	1.1929e-06	11898.4	2935.87	11898.4	7148.11	quiescin sulfhydryl oxidase 1
ENSG00000162543	UBXN10	2.0114	4.0318	7.0024e-06	4.8299e-05	57.6495	4.7699	27.2834	4.2135e-28	1.759e-26	413.315	-2.7585	-6.7671	8.5027e-12	4.1465e-10	413.315	13.7066	57.6495	413.315	UBX domain protein 10
ENSG00000132821	VSTM2L	2.0113	4.0316	0.0024	0.0092	171.397	0.3591	1.2827	0.592	0.7368	50.8924	1.6522	3.1431	0.0124	0.0587	171.397	38.3441	171.397	50.8924	V-set and transmembrane domain containing 2 like
ENSG00000165685	TMEM52B	2.0042	4.0117	8.3808e-05	0.0005	185.891	1.4894	2.8078	0.0036	0.0112	128.253	0.5148	1.4288	0.3052	0.5509	185.891	43.4782	185.891	128.253	transmembrane protein 52B
ENSG00000185585	OLFML2A	1.9998	3.9995	2.3767e-06	1.7819e-05	67.313	0.8802	1.8406	0.0444	0.0988	30.9349	1.1196	2.1729	0.0068	0.0364	67.313	16.3	67.313	30.9349	olfactomedin like 2A
ENSG00000010327	STAB1	1.9995	3.9985	2.9172e-16	6.9862e-15	3139.96	3.8326	14.2473	1.4562e-55	2.174e-53	11361.6	-1.8332	-3.5632	4.5252e-14	3.115e-12	11361.6	776.531	3139.96	11361.6	stabilin 1
ENSG00000135766	EGLN1	1.9965	3.9904	6.9152e-26	3.2656e-24	798.788	1.7017	3.2527	3.608e-19	8.6159e-18	651.402	0.2949	1.2268	0.1108	0.2927	798.788	199.321	798.788	651.402	egl-9 family hypoxia inducible factor 1
ENSG00000266709	RP11-214O1.2	1.9962	3.9894	7.1661e-05	0.0004	115.797	1.4687	2.7677	0.0036	0.0114	79.8896	0.5275	1.4414	0.2838	0.5275	115.797	27.5913	115.797	79.8896
ENSG00000168461	RAB31	1.9951	3.9863	1.9471e-33	1.3401e-31	1163.2	2.8526	7.2232	1.77e-67	3.8366e-65	2112.99	-0.8576	-1.812	8.601e-08	1.9081e-06	2112.99	289.425	1163.2	2112.99	RAB31, member RAS oncogene family
ENSG00000224940	PRRT4	1.9939	3.983	1.4354e-10	2.001e-09	345.973	0.9832	1.9768	0.0018	0.006	171.269	1.0107	2.0149	0.001	0.0075	345.973	85.4746	345.973	171.269	proline rich transmembrane protein 4
ENSG00000107130	NCS1	1.9913	3.976	1.2401e-10	1.7422e-09	386.549	3.783	13.7657	5.6622e-35	3.4686e-33	1365.14	-1.7917	-3.4622	2.2982e-09	7.1452e-08	1365.14	95.3174	386.549	1365.14	neuronal calcium sensor 1
ENSG00000071242	RPS6KA2	1.9905	3.9738	9.0973e-10	1.1607e-08	311.858	1.711	3.2739	1.4702e-07	1.0555e-06	257.4	0.2795	1.2138	0.379	0.6226	311.858	77.0257	311.858	257.4	ribosomal protein S6 kinase A2
ENSG00000035720	STAP1	1.99	3.9724	4.156e-07	3.6009e-06	144.574	2.1167	4.3369	6.6714e-08	5.0332e-07	156.2	-0.1267	-1.0918	0.7378	0.878	156.2	34.8186	144.574	156.2	signal transducing adaptor family member 1
ENSG00000198888	MT-ND1	1.989	3.9698	3.2608e-05	0.0002	2172.19	1.9957	3.9881	3.0635e-05	0.0002	2181.77	-0.0067	-1.0046	0.9889	1	2181.77	516.099	2172.19	2181.77
ENSG00000005381	MPO	1.9822	3.9511	3.3897e-63	6.8475e-61	437110	1.4371	2.7078	4.7464e-34	2.7506e-32	299294	0.5451	1.4591	3.9173e-06	5.9138e-05	437110	110207	437110	299294	myeloperoxidase
ENSG00000106089	STX1A	1.9808	3.9471	1.2745e-05	8.3451e-05	40.2584	1.0915	2.131	0.0203	0.051	21.5516	0.8893	1.8523	0.0396	0.1412	40.2584	9.7622	40.2584	21.5516	syntaxin 1A
ENSG00000174718	KIAA1551	1.9794	3.9432	4.941e-30	2.9056e-28	8322.97	0.8184	1.7635	2.6219e-06	1.5595e-05	3702.23	1.1609	2.236	2.2792e-11	1.0332e-09	8322.97	2093.38	8322.97	3702.23
ENSG00000233276	GPX1	1.9788	3.9416	1.0807e-46	1.2475e-44	14618.2	1.8875	3.7	1.1942e-42	1.0855e-40	13726.2	0.0913	1.0653	0.5068	0.729	14618.2	3695.51	14618.2	13726.2	glutathione peroxidase 1
ENSG00000269968	RP5-940J5.9	1.9772	3.9372	0.0003	0.0015	90.8314	1.5386	2.905	0.0051	0.0155	66.1788	0.4386	1.3553	0.4127	0.6515	90.8314	21.3656	90.8314	66.1788
ENSG00000185168	LINC00482	1.9762	3.9346	1.6355e-05	0.0001	220.827	-0.1731	-1.1275	0.7133	0.8318	53.7765	2.1493	4.4361	3.5498e-06	5.4275e-05	220.827	53.7765	220.827	47.0478	long intergenic non-protein coding RNA 482
ENSG00000116729	WLS	1.9756	3.9329	0.0026	0.0098	45.8462	2.6024	6.0729	6.3152e-05	0.0003	72.8124	-0.6268	-1.5441	0.3178	0.5634	72.8124	10.2471	45.8462	72.8124	wntless Wnt ligand secretion mediator
ENSG00000147145	LPAR4	1.9737	3.9277	0.0005	0.0022	174.87	0.5175	1.4315	0.3642	0.5254	59.8823	1.4562	2.7438	0.0095	0.0476	174.87	41.0606	174.87	59.8823	lysophosphatidic acid receptor 4
ENSG00000181690	PLAG1	1.9714	3.9214	0.0004	0.0017	62.28	3.1823	9.0777	5.3622e-09	4.7071e-08	147.173	-1.211	-2.3149	0.0209	0.0875	147.173	14.5243	62.28	147.173	PLAG1 zinc finger
ENSG00000079215	SLC1A3	1.9696	3.9165	1.1877e-10	1.6735e-09	505.498	3.0904	8.5173	2.8662e-24	9.544e-23	1111.05	-1.1208	-2.1747	0.0002	0.0017	1111.05	125.744	505.498	1111.05	solute carrier family 1 member 3
ENSG00000170385	SLC30A1	1.9677	3.9115	4.4069e-21	1.531e-19	1306.48	2.1273	4.369	1.9331e-24	6.4752e-23	1457.46	-0.1596	-1.117	0.4377	0.6742	1457.46	329.682	1306.48	1457.46	solute carrier family 30 member 1
ENSG00000143226	FCGR2A	1.966	3.9067	1.9324e-30	1.1646e-28	2132.93	2.4884	5.6114	5.4569e-48	6.4405e-46	3075.03	-0.5224	-1.4363	0.002	0.0134	3075.03	543.052	2132.93	3075.03	Fc fragment of IgG receptor IIa
ENSG00000164692	COL1A2	1.9652	3.9047	4.0808e-05	0.0002	270.586	0.1007	1.0723	0.8361	0.9154	71.0589	1.8645	3.6415	0.0001	0.0011	270.586	65.725	270.586	71.0589	collagen type I alpha 2 chain
ENSG00000163512	AZI2	1.9641	3.9018	2.1328e-22	7.9e-21	2298.11	1.2811	2.4303	2.3715e-10	2.4223e-09	1423.59	0.683	1.6055	0.0007	0.0053	2298.11	581.904	2298.11	1423.59	5-azacytidine induced 2
ENSG00000141753	IGFBP4	1.9638	3.901	0.0001	0.0007	125.058	3.5586	11.7829	2.6279e-12	3.3698e-11	396.849	-1.5948	-3.0205	0.0013	0.0096	396.849	30.2439	125.058	396.849	insulin like growth factor binding protein 4
ENSG00000115641	FHL2	1.9616	3.895	1.6138e-05	0.0001	74.0018	4.2096	18.5015	2.9566e-21	8.0399e-20	370.458	-2.248	-4.7501	1.0444e-07	2.2829e-06	370.458	18.2544	74.0018	370.458	four and a half LIM domains 2
ENSG00000184588	PDE4B	1.9614	3.8945	5.7094e-32	3.6422e-30	602.327	0.6306	1.5482	0.0003	0.0011	236.594	1.3309	2.5155	8.0135e-16	7.3247e-14	602.327	152.778	602.327	236.594	phosphodiesterase 4B
ENSG00000090339	ICAM1	1.9606	3.8924	1.359e-22	5.1296e-21	440.897	2.2976	4.9164	8.4152e-31	4.142e-29	564.749	-0.337	-1.2631	0.0768	0.228	564.749	113.175	440.897	564.749	intercellular adhesion molecule 1
ENSG00000099998	GGT5	1.9583	3.8861	1.4633e-15	3.3117e-14	3246.35	0.0321	1.0225	0.8964	0.9549	844.075	1.9262	3.8005	4.6521e-15	3.6362e-13	3246.35	823.36	3246.35	844.075	gamma-glutamyltransferase 5
ENSG00000107282	APBA1	1.9563	3.8808	0.0003	0.0015	46.6873	1.6873	3.2206	0.002	0.0067	37.9946	0.269	1.205	0.6031	0.7983	46.6873	11.0429	46.6873	37.9946	amyloid beta precursor protein binding family A member 1
ENSG00000177706	FAM20C	1.9546	3.8762	2.1454e-17	5.6804e-16	858.652	0.1629	1.1195	0.4889	0.6472	245.807	1.7917	3.4623	1.0246e-14	7.7549e-13	858.652	219.304	858.652	245.807	FAM20C, golgi associated secretory pathway kinase
ENSG00000198959	TGM2	1.9535	3.8732	2.2916e-09	2.7683e-08	281.341	3.9176	15.1116	8.0304e-34	4.5714e-32	1131.65	-1.964	-3.9015	4.4874e-10	1.6247e-08	1131.65	71.2157	281.341	1131.65	transglutaminase 2
ENSG00000179241	LDLRAD3	1.9526	3.8707	2.372e-19	7.2275e-18	966.865	1.5384	2.9047	1.5411e-12	2.0187e-11	723.668	0.4142	1.3326	0.0529	0.1744	966.865	247.101	966.865	723.668	low density lipoprotein receptor class A domain containing 3
ENSG00000102007	PLP2	1.9483	3.8591	1.0979e-49	1.4517e-47	2947.55	1.0264	2.0369	8.9017e-15	1.4573e-13	1552.33	0.9219	1.8946	1.5586e-12	8.1471e-11	2947.55	760.916	2947.55	1552.33	proteolipid protein 2
ENSG00000177879	AP3S1	1.9479	3.8582	1.1452e-16	2.8521e-15	1365.39	1.5964	3.0238	1.1531e-11	1.3835e-10	1063.47	0.3516	1.276	0.1311	0.3274	1365.39	348.178	1365.39	1063.47	adaptor related protein complex 3 sigma 1 subunit
ENSG00000197930	ERO1A	1.9475	3.857	2.7486e-34	1.9533e-32	3730.5	1.05	2.0705	5.3799e-11	5.9773e-10	1993.53	0.8975	1.8629	1.5772e-08	4.1744e-07	3730.5	959.98	3730.5	1993.53	endoplasmic reticulum oxidoreductase 1 alpha
ENSG00000116717	GADD45A	1.9473	3.8564	3.4033e-22	1.2564e-20	966.628	1.4261	2.6873	1.5675e-12	2.0508e-11	672.766	0.5211	1.4351	0.0084	0.0432	966.628	249.509	966.628	672.766	growth arrest and DNA damage inducible alpha
ENSG00000137767	SQRDL	1.9466	3.8545	7.6587e-42	7.6999e-40	2713.85	1.9583	3.8862	2.1336e-42	1.8936e-40	2739.96	-0.0118	-1.0082	0.9337	0.9765	2739.96	701.974	2713.85	2739.96	sulfide quinone reductase-like (yeast)
ENSG00000104549	SQLE	1.9461	3.8533	1.3997e-29	8.0148e-28	1826.06	1.9133	3.7666	1.1149e-28	4.8804e-27	1784.8	0.0328	1.023	0.8466	0.9354	1826.06	470.863	1826.06	1784.8	squalene epoxidase
ENSG00000148908	RGS10	1.9439	3.8476	2.3237e-18	6.627e-17	226.885	3.0601	8.3404	5.4798e-45	5.6151e-43	492.873	-1.1162	-2.1677	3.1229e-08	7.8315e-07	492.873	58.1476	226.885	492.873	regulator of G-protein signaling 10
ENSG00000100473	COCH	1.9427	3.8442	6.9776e-13	1.2346e-11	612.317	2.1522	4.4452	1.5609e-15	2.762e-14	707.365	-0.2096	-1.1563	0.4297	0.6672	707.365	155.742	612.317	707.365	cochlin
ENSG00000134824	FADS2	1.9384	3.8327	5.8331e-30	3.421e-28	9664.48	1.6398	3.1163	6.7226e-22	1.9281e-20	7853.8	0.2985	1.2299	0.0791	0.2324	9664.48	2504.42	9664.48	7853.8	fatty acid desaturase 2
ENSG00000151176	PLBD2	1.9355	3.8251	8.8822e-27	4.4243e-25	1979.25	1.3453	2.5409	1.1186e-13	1.6301e-12	1314.86	0.5902	1.5054	0.001	0.0074	1979.25	514.824	1979.25	1314.86	phospholipase B domain containing 2
ENSG00000134780	DAGLA	1.9345	3.8225	0.0022	0.0084	36.8683	2.491	5.6216	6.8938e-05	0.0003	57.4364	-0.5564	-1.4706	0.3535	0.5977	57.4364	8.8102	36.8683	57.4364	diacylglycerol lipase alpha
ENSG00000136689	IL1RN	1.9301	3.8108	1.9958e-11	3.0642e-10	158.307	2.2661	4.8101	2.0375e-15	3.5689e-14	203.77	-0.336	-1.2622	0.2124	0.444	203.77	41.5295	158.307	203.77	interleukin 1 receptor antagonist
ENSG00000100889	PCK2	1.9186	3.7806	5.2947e-18	1.4715e-16	1365.69	1.3361	2.5247	1.8983e-09	1.7467e-08	912.222	0.5825	1.4975	0.0081	0.0418	1365.69	358.478	1365.69	912.222	phosphoenolpyruvate carboxykinase 2, mitochondrial
ENSG00000145990	GFOD1	1.9181	3.7793	2.0725e-25	9.4005e-24	970.185	1.3676	2.5804	1.461e-13	2.1005e-12	660.348	0.5505	1.4646	0.0023	0.0155	970.185	254.374	970.185	660.348	glucose-fructose oxidoreductase domain containing 1
ENSG00000101336	HCK	1.9156	3.7726	6.1564e-37	4.9931e-35	2629.44	1.519	2.8658	8.9698e-24	2.9011e-22	1999.68	0.3966	1.3164	0.0079	0.0409	2629.44	695.122	2629.44	1999.68	HCK proto-oncogene, Src family tyrosine kinase
ENSG00000134531	EMP1	1.9127	3.7651	1.1542e-17	3.1204e-16	556.758	2.9743	7.8586	3.9277e-41	3.2672e-39	1172.72	-1.0616	-2.0872	8.4663e-07	1.5018e-05	1172.72	146.261	556.758	1172.72	epithelial membrane protein 1
ENSG00000157303	SUSD3	1.9105	3.7594	2.7048e-05	0.0002	40.5439	2.5793	5.9764	7.8589e-09	6.7604e-08	64.5445	-0.6688	-1.5897	0.1022	0.278	64.5445	10.0364	40.5439	64.5445	sushi domain containing 3
ENSG00000101665	SMAD7	1.9098	3.7576	7.5605e-11	1.0924e-09	180.047	2.3731	5.1806	3.2968e-16	6.2088e-15	251.122	-0.4633	-1.3787	0.0946	0.2637	251.122	47.2013	180.047	251.122	SMAD family member 7
ENSG00000166340	TPP1	1.9087	3.7548	2.7665e-39	2.4736e-37	7983.76	1.5117	2.8515	3.0488e-25	1.0672e-23	6060.48	0.397	1.3168	0.0062	0.0339	7983.76	2117.49	7983.76	6060.48	tripeptidyl peptidase 1
ENSG00000127824	TUBA4A	1.9087	3.7547	8.3799e-20	2.6344e-18	468.516	2.2283	4.6859	1.0803e-26	4.1345e-25	588.363	-0.3196	-1.248	0.1117	0.294	588.363	123.992	468.516	588.363	tubulin alpha 4a
ENSG00000176170	SPHK1	1.9061	3.7479	2.804e-08	2.9048e-07	87.2374	3.094	8.5389	2.5542e-20	6.5731e-19	201.711	-1.188	-2.2783	0.0001	0.0013	201.711	22.646	87.2374	201.711	sphingosine kinase 1
ENSG00000171365	CLCN5	1.9051	3.7454	9.1307e-18	2.4932e-16	948.703	1.9778	3.9389	4.4979e-19	1.0629e-17	996.516	-0.0727	-1.0517	0.739	0.8784	996.516	250.179	948.703	996.516	chloride voltage-gated channel 5
ENSG00000197582	GPX1P1	1.9044	3.7434	0.0021	0.0081	93.537	1.3406	2.5326	0.0308	0.0728	61.9287	0.5637	1.4781	0.3545	0.5987	93.537	22.957	93.537	61.9287	glutathione peroxidase pseudogene 1
ENSG00000271303	SRXN1	1.9022	3.7379	5.8537e-34	4.1065e-32	789.006	2.5093	5.6936	7.2929e-59	1.1913e-56	1205.49	-0.6071	-1.5232	4.694e-05	0.0005	1205.49	210.146	789.006	1205.49	sulfiredoxin 1
ENSG00000197766	CFD	1.8951	3.7195	1.9218e-15	4.2914e-14	65012.6	0.4471	1.3633	0.0609	0.1285	23586.9	1.448	2.7284	1.2429e-09	4.1088e-08	65012.6	17251.6	65012.6	23586.9	complement factor D
ENSG00000130702	LAMA5	1.8916	3.7103	9.7214e-09	1.0755e-07	206.682	1.2717	2.4145	0.0001	0.0006	135.101	0.6198	1.5367	0.0545	0.1784	206.682	55.0375	206.682	135.101	laminin subunit alpha 5
ENSG00000188064	WNT7B	1.8913	3.7096	0.0008	0.0034	297.414	1.1081	2.1556	0.0495	0.1082	168.84	0.7831	1.7209	0.1608	0.3743	297.414	74.5558	297.414	168.84	Wnt family member 7B
ENSG00000171621	SPSB1	1.8899	3.706	0.0002	0.0009	83.8409	0.7498	1.6816	0.1431	0.2572	36.4138	1.1401	2.2039	0.0217	0.0902	83.8409	21.3861	83.8409	36.4138	splA/ryanodine receptor domain and SOCS box containing 1
ENSG00000096060	FKBP5	1.885	3.6934	1.425e-80	4.6403e-78	18929.3	1.9061	3.748	2.1346e-82	6.5918e-80	19206.5	-0.0212	-1.0148	0.8302	0.9286	19206.5	5112.04	18929.3	19206.5	FK506 binding protein 5
ENSG00000182487	NCF1B	1.882	3.6858	8.6927e-12	1.3683e-10	488.507	0.6822	1.6046	0.0146	0.0385	211.411	1.1998	2.297	1.2209e-05	0.0002	488.507	131.367	488.507	211.411	neutrophil cytosolic factor 1B pseudogene
ENSG00000137880	GCHFR	1.8817	3.6851	5.0311e-08	5.0143e-07	111.601	2.6495	6.2745	6.9838e-15	1.1525e-13	193.214	-0.7678	-1.7026	0.0173	0.0759	193.214	29.1745	111.601	193.214	GTP cyclohydrolase I feedback regulator
ENSG00000072274	TFRC	1.8774	3.6741	3.774e-12	6.1723e-11	19602.3	4.0801	16.913	1.6614e-51	2.2699e-49	92028.3	-2.2027	-4.6034	3.3525e-16	3.2415e-14	92028.3	5246.68	19602.3	92028.3	transferrin receptor
ENSG00000163171	CDC42EP3	1.8745	3.6667	7.3404e-27	3.6815e-25	2587.42	1.3401	2.5317	1.9076e-14	3.0115e-13	1784.78	0.5344	1.4483	0.0021	0.0139	2587.42	701.423	2587.42	1784.78	CDC42 effector protein 3
ENSG00000178814	OPLAH	1.873	3.6629	1.0778e-05	7.1496e-05	172.586	1.1297	2.1882	0.0084	0.0238	102.502	0.7432	1.6739	0.0765	0.2274	172.586	45.7484	172.586	102.502	5-oxoprolinase (ATP-hydrolysing)
ENSG00000124155	PIGT	1.8728	3.6624	1.714e-42	1.7556e-40	3555.57	1.2087	2.3113	1.5019e-18	3.3858e-17	2243.33	0.6641	1.5846	1.0606e-06	1.8461e-05	3555.57	968.339	3555.57	2243.33	phosphatidylinositol glycan anchor biosynthesis class T
ENSG00000149516	MS4A3	1.8694	3.6538	2.8025e-32	1.8089e-30	6750.85	1.1495	2.2184	3.7836e-13	5.2264e-12	4085.58	0.7199	1.647	4.934e-06	7.2587e-05	6750.85	1835.28	6750.85	4085.58	membrane spanning 4-domains A3
ENSG00000143776	CDC42BPA	1.8676	3.6493	1.3468e-10	1.8835e-09	183.333	4.9461	30.8263	2.5985e-68	5.743e-66	1585.31	-3.0785	-8.4471	3.5606e-30	1.3851e-27	1585.31	49.1985	183.333	1585.31	CDC42 binding protein kinase alpha
ENSG00000164124	TMEM144	1.863	3.6377	2.6614e-08	2.7742e-07	339.098	2.3154	4.9773	3.9081e-12	4.9439e-11	463.603	-0.4523	-1.3682	0.1672	0.3848	463.603	90.3722	339.098	463.603	transmembrane protein 144
ENSG00000117984	CTSD	1.8627	3.6369	1.0334e-35	7.9106e-34	20937.8	1.8701	3.6557	5.436e-36	3.5417e-34	21057.6	-0.0074	-1.0052	0.9603	0.988	21057.6	5734.78	20937.8	21057.6	cathepsin D
ENSG00000133065	SLC41A1	1.8618	3.6345	2.5391e-08	2.6556e-07	155.114	3.8155	14.0793	2.5163e-31	1.2662e-29	618.468	-1.9537	-3.8738	5.2565e-10	1.8868e-08	618.468	41.665	155.114	618.468	solute carrier family 41 member 1
ENSG00000198223	CSF2RA	1.8614	3.6337	1.6782e-21	5.9925e-20	841.968	1.2091	2.312	7.9105e-10	7.6469e-09	535.562	0.6523	1.5717	0.0007	0.0056	841.968	230.568	841.968	535.562	colony stimulating factor 2 receptor alpha subunit
ENSG00000100097	LGALS1	1.8609	3.6324	4.4142e-48	5.4718e-46	9101.33	1.3879	2.6171	1.844e-27	7.3969e-26	6554.47	0.473	1.388	0.0002	0.0019	9101.33	2498.88	9101.33	6554.47	galectin 1
ENSG00000136944	LMX1B	1.8608	3.6321	0.0001	0.0006	246.907	-0.0192	-1.0134	0.9687	0.995	64.7249	1.88	3.6808	9.8557e-05	0.001	246.907	64.7249	246.907	64.1298	LIM homeobox transcription factor 1 beta
ENSG00000075275	CELSR1	1.8571	3.6227	1.3179e-12	2.2552e-11	892.369	0.5002	1.4145	0.0586	0.1245	345.87	1.3568	2.5612	2.1283e-07	4.3099e-06	892.369	243.334	892.369	345.87	cadherin EGF LAG seven-pass G-type receptor 1
ENSG00000165633	VSTM4	1.8567	3.6217	9.4445e-06	6.344e-05	448.752	-0.0871	-1.0622	0.8378	0.9166	118.883	1.9437	3.847	3.9437e-06	5.9482e-05	448.752	118.883	448.752	112.548	V-set and transmembrane domain containing 4
ENSG00000229644	NAMPTP1	1.8532	3.6131	2.9275e-07	2.6006e-06	94.9283	1.2369	2.357	0.0007	0.0028	59.0855	0.6163	1.5329	0.0765	0.2275	94.9283	24.846	94.9283	59.0855	nicotinamide phosphoribosyltransferase pseudogene 1
ENSG00000026103	FAS	1.848	3.6	1.2015e-13	2.2734e-12	559.732	1.8754	3.6691	4.8121e-14	7.305e-13	567.015	-0.0274	-1.0192	0.9105	0.9657	567.015	152.225	559.732	567.015	Fas cell surface death receptor
ENSG00000060982	BCAT1	1.8441	3.5902	2.0771e-27	1.0738e-25	5072.25	1.8532	3.613	1.1055e-27	4.4822e-26	5097.81	-0.0091	-1.0064	0.9569	0.9863	5097.81	1401.17	5072.25	5097.81	branched chain amino acid transaminase 1
ENSG00000198763	MT-ND2	1.8402	3.5806	0.0004	0.002	2926.14	1.7179	3.2895	0.001	0.0036	2675.63	0.1223	1.0885	0.8141	0.9194	2926.14	765.894	2926.14	2675.63
ENSG00000023330	ALAS1	1.8368	3.5722	1.4012e-26	6.9163e-25	2863.72	1.775	3.4223	6.0857e-25	2.0881e-23	2744.63	0.0619	1.0438	0.717	0.8672	2863.72	796.883	2863.72	2744.63	5'-aminolevulinate synthase 1
ENSG00000107798	LIPA	1.8368	3.5721	1.9498e-28	1.0635e-26	2800.03	2.0819	4.2335	3.7381e-36	2.464e-34	3315.69	-0.2451	-1.1852	0.1359	0.3357	3315.69	777.626	2800.03	3315.69	lipase A, lysosomal acid type
ENSG00000154122	ANKH	1.8282	3.5509	2.0129e-10	2.7551e-09	235.399	4.0186	16.2077	4.6817e-46	5.1482e-44	1102.06	-2.1904	-4.5644	8.4328e-16	7.6246e-14	1102.06	65.4292	235.399	1102.06	ANKH inorganic pyrophosphate transport regulator
ENSG00000136869	TLR4	1.8249	3.5429	4.8137e-39	4.2866e-37	11392.7	1.215	2.3214	3.4679e-18	7.6344e-17	7450.09	0.61	1.5262	1.1934e-05	0.0002	11392.7	3200.76	11392.7	7450.09	toll like receptor 4
ENSG00000163393	SLC22A15	1.8216	3.5347	1.6263e-15	3.6588e-14	1246.14	1.0405	2.0569	5.8331e-06	3.2874e-05	720.652	0.7811	1.7184	0.0006	0.0048	1246.14	347.755	1246.14	720.652	solute carrier family 22 member 15
ENSG00000163956	LRPAP1	1.8189	3.5281	1.6872e-38	1.4724e-36	13466.9	0.8091	1.7521	8.2467e-09	7.0686e-08	6676.4	1.0098	2.0136	5.5447e-13	3.2092e-11	13466.9	3804.32	13466.9	6676.4	LDL receptor related protein associated protein 1
ENSG00000135678	CPM	1.8188	3.5278	3.3756e-11	5.0721e-10	447.933	3.2404	9.4506	9.5399e-33	5.2072e-31	1213.02	-1.4216	-2.6789	9.6629e-08	2.1211e-06	1213.02	124.402	447.933	1213.02	carboxypeptidase M
ENSG00000171843	MLLT3	1.8171	3.5237	4.8159e-08	4.8152e-07	113.161	3.7969	13.8988	1.0171e-31	5.2467e-30	450.919	-1.9798	-3.9444	1.0163e-10	4.1563e-09	450.919	30.8467	113.161	450.919	MLLT3, super elongation complex subunit
ENSG00000171476	HOPX	1.8146	3.5177	3.3762e-23	1.32e-21	1623.29	0.6667	1.5874	0.0003	0.0012	728.384	1.1479	2.216	3.0669e-10	1.1425e-08	1623.29	457.584	1623.29	728.384	HOP homeobox
ENSG00000006534	ALDH3B1	1.8146	3.5176	1.8983e-28	1.0393e-26	2158.94	1.1496	2.2185	2.8821e-12	3.6873e-11	1362.52	0.665	1.5856	4.4077e-05	0.0005	2158.94	612.572	2158.94	1362.52	aldehyde dehydrogenase 3 family member B1
ENSG00000183570	PCBP3	1.8145	3.5174	0.0003	0.0012	156.071	-0.5341	-1.448	0.3002	0.4557	42.0961	2.3486	5.0932	3.6411e-06	5.5519e-05	156.071	42.0961	156.071	28.7385	poly(rC) binding protein 3
ENSG00000165029	ABCA1	1.8134	3.5148	1.7835e-39	1.6146e-37	3077.26	0.8734	1.832	3.103e-10	3.127e-09	1602.75	0.94	1.9185	7.4682e-12	3.6741e-10	3077.26	872.267	3077.26	1602.75	ATP binding cassette subfamily A member 1
ENSG00000123700	KCNJ2	1.8116	3.5104	0.0008	0.0036	119.52	2.8004	6.9661	1.9672e-07	1.3824e-06	245.393	-0.9887	-1.9844	0.0612	0.1942	245.393	31.8749	119.52	245.393	potassium voltage-gated channel subfamily J member 2
ENSG00000179163	FUCA1	1.8096	3.5055	7.2468e-19	2.1481e-17	1162.34	4.143	17.6674	3.662e-93	1.4233e-90	5942.74	-2.3334	-5.0399	1.4351e-31	6.8587e-29	5942.74	329.575	1162.34	5942.74	fucosidase, alpha-L- 1, tissue
ENSG00000166527	CLEC4D	1.8094	3.5049	0.0003	0.0016	64.386	0.1146	1.0827	0.828	0.9104	17.7243	1.6948	3.2373	0.0009	0.0068	64.386	16.9897	64.386	17.7243	C-type lectin domain family 4 member D
ENSG00000139832	RAB20	1.8076	3.5005	1.3785e-15	3.136e-14	552.27	1.5305	2.8889	1.4741e-11	1.7453e-10	456.984	0.277	1.2117	0.2112	0.4429	552.27	156.734	552.27	456.984	RAB20, member RAS oncogene family
ENSG00000144136	SLC20A1	1.8052	3.4948	1.5548e-60	2.8747e-58	7350.01	0.9255	1.8993	5.1385e-17	1.0291e-15	3990.16	0.8798	1.8401	9.9577e-16	8.8597e-14	7350.01	2097.46	7350.01	3990.16	solute carrier family 20 member 1
ENSG00000147883	CDKN2B	1.804	3.4919	3.5135e-05	0.0002	278.989	2.1443	4.4209	8.2392e-07	5.2617e-06	355.759	-0.3403	-1.2661	0.428	0.6656	355.759	76.5743	278.989	355.759	cyclin dependent kinase inhibitor 2B
ENSG00000102524	TNFSF13B	1.8007	3.484	2.6936e-34	1.9205e-32	3030.61	0.9691	1.9577	6.0348e-11	6.6786e-10	1695.6	0.8316	1.7796	1.437e-08	3.8336e-07	3030.61	864.648	3030.61	1695.6	tumor necrosis factor superfamily member 13b
ENSG00000112697	TMEM30A	1.7993	3.4806	1.1379e-27	5.9679e-26	4615.06	1.6632	3.1671	7.0183e-24	2.2896e-22	4190.33	0.1362	1.099	0.407	0.647	4615.06	1316.47	4615.06	4190.33	transmembrane protein 30A
ENSG00000131238	PPT1	1.7887	3.455	2.2606e-50	3.0633e-48	6420.09	1.6329	3.1014	2.8459e-42	2.4866e-40	5756.37	0.1557	1.114	0.1907	0.4176	6420.09	1850.55	6420.09	5756.37	palmitoyl-protein thioesterase 1
ENSG00000065809	FAM107B	1.788	3.4534	1.9893e-38	1.7291e-36	6122.84	1.0573	2.0811	2.0168e-14	3.1683e-13	3680.68	0.7307	1.6594	1.0651e-07	2.3219e-06	6122.84	1764.07	6122.84	3680.68	family with sequence similarity 107 member B
ENSG00000160255	ITGB2	1.7847	3.4454	3.8206e-38	3.2688e-36	29764.9	0.6831	1.6056	7.8593e-07	5.0433e-06	13840.4	1.1015	2.1458	1.5442e-15	1.3246e-13	29764.9	8611.9	29764.9	13840.4	integrin subunit beta 2
ENSG00000104870	FCGRT	1.7844	3.4448	1.4351e-25	6.5778e-24	2615.3	1.7605	3.3882	5.9041e-25	2.0351e-23	2578.91	0.0239	1.0167	0.8877	0.9551	2615.3	757.243	2615.3	2578.91	Fc fragment of IgG receptor and transporter
ENSG00000185338	SOCS1	1.7834	3.4424	2.3551e-05	0.0001	255.658	1.5854	3.001	0.0002	0.0007	221.472	0.198	1.1471	0.6341	0.8163	255.658	71.3286	255.658	221.472	suppressor of cytokine signaling 1
ENSG00000205542	TMSB4X	1.7819	3.4387	3.9697e-46	4.4874e-44	52046.6	1.2921	2.4488	4.7616e-25	1.6539e-23	37026.2	0.4898	1.4042	8.7796e-05	0.0009	52046.6	15087.9	52046.6	37026.2	thymosin beta 4, X-linked
ENSG00000113594	LIFR	1.7805	3.4354	3.1141e-06	2.2899e-05	505.705	0.6839	1.6065	0.075	0.1524	231.664	1.0966	2.1385	0.004	0.0239	505.705	141.94	505.705	231.664	leukemia inhibitory factor receptor alpha
ENSG00000163754	GYG1	1.7799	3.434	1.4369e-22	5.4049e-21	1435.76	1.7091	3.2696	5.9646e-21	1.5912e-19	1363.34	0.0708	1.0503	0.6935	0.8524	1435.76	414.093	1435.76	1363.34	glycogenin 1
ENSG00000108582	CPD	1.7741	3.4201	1.2644e-54	1.9703e-52	37689.4	0.8721	1.8304	2.0669e-14	3.2425e-13	20136.7	0.9019	1.8686	2.4063e-15	1.9827e-13	37689.4	10987	37689.4	20136.7	carboxypeptidase D
ENSG00000137563	GGH	1.7738	3.4195	7.8311e-14	1.4948e-12	1113.72	1.4963	2.8213	2.9897e-10	3.0209e-09	914.479	0.2775	1.2121	0.238	0.4759	1113.72	320.688	1113.72	914.479	gamma-glutamyl hydrolase
ENSG00000111669	TPI1	1.7737	3.4194	9.1164e-43	9.4711e-41	23342.9	1.0484	2.0682	5.6128e-16	1.0329e-14	14101.8	0.7253	1.6533	2.006e-08	5.1861e-07	23342.9	6805.95	23342.9	14101.8	triosephosphate isomerase 1
ENSG00000120437	ACAT2	1.7704	3.4114	4.0757e-22	1.497e-20	1678.62	1.8569	3.6222	3.1748e-24	1.0556e-22	1780.01	-0.0865	-1.0618	0.6323	0.8159	1780.01	487.582	1678.62	1780.01	acetyl-CoA acetyltransferase 2
ENSG00000114737	CISH	1.7698	3.4101	1.9224e-17	5.1085e-16	2638.49	1.5546	2.9376	8.4194e-14	1.2429e-12	2272.37	0.2152	1.1608	0.2989	0.5445	2638.49	766.571	2638.49	2272.37	cytokine inducible SH2 containing protein
ENSG00000111261	MANSC1	1.7698	3.41	0.0006	0.0028	69.4203	2.5978	6.0534	3.7931e-07	2.5663e-06	124.681	-0.828	-1.7752	0.0946	0.2635	124.681	18.8408	69.4203	124.681	MANSC domain containing 1
ENSG00000181744	C3orf58	1.7698	3.41	7.8304e-32	4.9428e-30	1803.17	1.1812	2.2677	6.0506e-15	1.0066e-13	1198.9	0.5885	1.5037	7.9307e-05	0.0009	1803.17	526.563	1803.17	1198.9	chromosome 3 open reading frame 58
ENSG00000135679	MDM2	1.7653	3.3995	1.3749e-43	1.4491e-41	8143.72	2.024	4.067	7.7843e-57	1.1857e-54	9736.79	-0.2586	-1.1964	0.0414	0.1456	9736.79	2384.99	8143.72	9736.79	MDM2 proto-oncogene
ENSG00000021355	SERPINB1	1.7636	3.3955	2.5706e-58	4.4867e-56	15767.9	1.5675	2.964	1.9413e-46	2.1991e-44	13753.7	0.1961	1.1456	0.0725	0.2188	15767.9	4630.45	15767.9	13753.7	serpin family B member 1
ENSG00000248527	MTATP6P1	1.7634	3.3949	0.0003	0.0013	248.584	2.0778	4.2216	1.6697e-05	8.6827e-05	310.992	-0.3144	-1.2435	0.5099	0.7316	310.992	69.1697	248.584	310.992	mitochondrially encoded ATP synthase 6 pseudogene 1
ENSG00000154654	NCAM2	1.7614	3.3903	0.0007	0.0031	176.5	1.727	3.3103	0.0009	0.0033	171.857	0.0344	1.0242	0.9464	0.9811	176.5	48.961	176.5	171.857	neural cell adhesion molecule 2
ENSG00000100122	CRYBB1	1.7611	3.3896	0.0023	0.0089	120.076	1.2178	2.326	0.0357	0.0825	81.0666	0.5433	1.4573	0.3411	0.5866	120.076	33.069	120.076	81.0666	crystallin beta B1
ENSG00000108179	PPIF	1.7604	3.3878	1.3625e-37	1.1303e-35	3463.98	1.2977	2.4584	4.1368e-21	1.1128e-19	2513.4	0.4627	1.3781	0.0007	0.0055	3463.98	1019.05	3463.98	2513.4	peptidylprolyl isomerase F
ENSG00000176845	METRNL	1.7591	3.3849	3.9603e-17	1.0323e-15	1131.98	0.5469	1.4609	0.0096	0.0268	487.899	1.2122	2.317	6.3277e-09	1.8186e-07	1131.98	333.183	1131.98	487.899	meteorin like, glial cell differentiation regulator
ENSG00000047365	ARAP2	1.7589	3.3845	2.2744e-16	5.4889e-15	418.27	1.4488	2.7299	1.6426e-11	1.9357e-10	333.149	0.3101	1.2398	0.1365	0.3367	418.27	120.625	418.27	333.149	ArfGAP with RhoGAP domain, ankyrin repeat and PH domain 2
ENSG00000101311	FERMT1	1.7558	3.377	0.0006	0.0028	179.389	1.1972	2.293	0.0201	0.0506	119.665	0.5586	1.4728	0.2714	0.514	179.389	50.0119	179.389	119.665	fermitin family member 1
ENSG00000119899	SLC17A5	1.7538	3.3724	5.5326e-12	8.9146e-11	673.526	1.6898	3.2262	3.0691e-11	3.5103e-10	642.404	0.0639	1.0453	0.7988	0.9123	673.526	196.446	673.526	642.404	solute carrier family 17 member 5
ENSG00000116285	ERRFI1	1.753	3.3705	0.0005	0.0022	137.984	1.2009	2.2989	0.0172	0.0444	92.4213	0.552	1.4661	0.2652	0.5069	137.984	38.5805	137.984	92.4213	ERBB receptor feedback inhibitor 1
ENSG00000198300	PEG3	1.7495	3.3624	0.0012	0.0049	193.636	0.6421	1.5606	0.2374	0.3826	86.95	1.1074	2.1546	0.0391	0.1398	193.636	54.0048	193.636	86.95	paternally expressed 3
ENSG00000043591	ADRB1	1.7488	3.3607	5.034e-07	4.2817e-06	288.135	0.6557	1.5754	0.0627	0.1316	132.539	1.0931	2.1333	0.0016	0.0112	288.135	83.565	288.135	132.539	adrenoceptor beta 1
ENSG00000095209	TMEM38B	1.7454	3.353	1.0009e-12	1.7469e-11	447.949	1.885	3.6934	1.1444e-14	1.8454e-13	491.904	-0.1395	-1.1015	0.5588	0.768	491.904	131.402	447.949	491.904	transmembrane protein 38B
ENSG00000182199	SHMT2	1.741	3.3426	3.7049e-31	2.2705e-29	4876.44	0.6192	1.536	3.9304e-05	0.0002	2235.71	1.1218	2.1761	6.9336e-14	4.6766e-12	4876.44	1453.21	4876.44	2235.71	serine hydroxymethyltransferase 2
ENSG00000136842	TMOD1	1.7401	3.3406	5.4292e-06	3.8172e-05	132.494	3.6948	12.9489	8.9108e-23	2.7182e-21	529.826	-1.9546	-3.8762	8.2553e-08	1.8363e-06	529.826	38.2212	132.494	529.826	tropomodulin 1
ENSG00000196781	TLE1	1.7372	3.3338	2.501e-17	6.5741e-16	1536.08	0.6741	1.5956	0.0011	0.0039	733.157	1.0631	2.0894	2.0428e-07	4.1641e-06	1536.08	458.048	1536.08	733.157	transducin like enhancer of split 1
ENSG00000204103	MAFB	1.7371	3.3335	7.9542e-26	3.732e-24	842.766	1.8687	3.6521	8.3416e-30	3.8534e-28	929.348	-0.1317	-1.0956	0.4122	0.6513	929.348	252.376	842.766	929.348	MAF bZIP transcription factor B
ENSG00000148459	PDSS1	1.7309	3.3192	4.918e-07	4.1885e-06	321.959	2.1262	4.3656	5.6196e-10	5.5079e-09	423.223	-0.3953	-1.3152	0.2415	0.48	423.223	93.9157	321.959	423.223	prenyl (decaprenyl) diphosphate synthase, subunit 1
ENSG00000183621	ZNF438	1.7307	3.3189	1.2618e-13	2.3834e-12	1048.97	1.0109	2.0152	1.6278e-05	8.4883e-05	632.699	0.7198	1.6469	0.0019	0.0132	1048.97	311.943	1048.97	632.699	zinc finger protein 438
ENSG00000150961	SEC24D	1.7302	3.3177	8.7107e-32	5.4767e-30	2806.73	1.4806	2.7907	1.0851e-23	3.4844e-22	2357.34	0.2496	1.1889	0.0877	0.2499	2806.73	841.254	2806.73	2357.34	SEC24 homolog D, COPII coat complex component
ENSG00000171451	DSEL	1.7144	3.2817	9.1759e-09	1.0183e-07	664.936	1.3585	2.5642	5.4578e-06	3.0859e-05	515.696	0.356	1.2798	0.2287	0.4647	664.936	197.876	664.936	515.696	dermatan sulfate epimerase-like
ENSG00000163453	IGFBP7	1.7134	3.2793	2.1452e-36	1.6957e-34	5729.8	1.3682	2.5815	8.863e-24	2.8707e-22	4510.31	0.3452	1.2703	0.0108	0.0525	5729.8	1743.35	5729.8	4510.31	insulin like growth factor binding protein 7
ENSG00000172667	ZMAT3	1.7122	3.2767	7.3512e-18	2.0225e-16	1939.05	1.9286	3.8068	2.7265e-22	8.0343e-21	2248.48	-0.2163	-1.1618	0.2724	0.5152	2248.48	585.229	1939.05	2248.48	zinc finger matrin-type 3
ENSG00000154310	TNIK	1.7089	3.2692	9.3789e-11	1.3383e-09	1104.25	0.9276	1.9022	0.0005	0.0018	637.627	0.7813	1.7187	0.0029	0.0187	1104.25	332.504	1104.25	637.627	TRAF2 and NCK interacting kinase
ENSG00000183971	NPW	1.7085	3.2683	5.4616e-05	0.0003	195.138	-0.1776	-1.131	0.6838	0.8113	57.6578	1.8861	3.6964	1.1067e-05	0.0002	195.138	57.6578	195.138	50.6722	neuropeptide W
ENSG00000130066	SAT1	1.7039	3.2578	1.1929e-62	2.366e-60	6414	1.1879	2.2782	3.2077e-31	1.6105e-29	4476.08	0.516	1.43	3.5591e-07	6.8194e-06	6414	1962.88	6414	4476.08	spermidine/spermine N1-acetyltransferase 1
ENSG00000121797	CCRL2	1.7031	3.2561	2.7617e-05	0.0002	70.0741	3.3937	10.5101	1.0532e-17	2.2294e-16	234.669	-1.6906	-3.2278	7.3279e-06	0.0001	234.669	20.966	70.0741	234.669	C-C motif chemokine receptor like 2
ENSG00000157483	MYO1E	1.7026	3.2548	1.2991e-06	1.0277e-05	128.025	2.8377	7.1488	2.5039e-16	4.7513e-15	287.65	-1.1351	-2.1964	0.0007	0.0054	287.65	38.5647	128.025	287.65	myosin IE
ENSG00000124570	SERPINB6	1.7022	3.254	4.9702e-20	1.583e-18	574.018	1.9127	3.7652	4.3904e-25	1.5273e-23	666.536	-0.2105	-1.1571	0.241	0.4795	666.536	175.601	574.018	666.536	serpin family B member 6
ENSG00000197253	TPSB2	1.7021	3.2537	4.618e-08	4.6429e-07	874.101	2.536	5.7998	3.1974e-16	6.0267e-15	1577.24	-0.8339	-1.7825	0.0068	0.0366	1577.24	264.037	874.101	1577.24	tryptase beta 2 (gene/pseudogene)
ENSG00000255571	MIR9-3HG	1.7012	3.2516	9.3041e-06	6.2573e-05	388.332	0.1434	1.1045	0.7123	0.8312	128.473	1.5578	2.944	5.1753e-05	0.0006	388.332	115.95	388.332	128.473	MIR9-3 host gene
ENSG00000134109	EDEM1	1.7007	3.2505	1.9089e-45	2.114e-43	4488.49	1.2072	2.3088	1.2216e-23	3.9006e-22	3182.93	0.4935	1.4079	3.5781e-05	0.0004	4488.49	1375.88	4488.49	3182.93	ER degradation enhancing alpha-mannosidase like protein 1
ENSG00000197956	S100A6	1.6969	3.2421	1.4027e-34	1.0235e-32	5205.27	2.9489	7.7215	2.1728e-101	1.0422e-98	12428.4	-1.2519	-2.3816	6.9959e-20	1.0638e-17	12428.4	1599.17	5205.27	12428.4	S100 calcium binding protein A6
ENSG00000134955	SLC37A2	1.6955	3.2388	3.9313e-11	5.8625e-10	350.606	2.8035	6.9814	2.2022e-28	9.4023e-27	765.221	-1.1081	-2.1556	7.5485e-06	0.0001	765.221	107.394	350.606	765.221	solute carrier family 37 member 2
ENSG00000086300	SNX10	1.6952	3.2381	2.5749e-14	5.1775e-13	963.48	1.8039	3.4917	4.6851e-16	8.6713e-15	1034.83	-0.1088	-1.0783	0.6202	0.8079	1034.83	293.132	963.48	1034.83	sorting nexin 10
ENSG00000004799	PDK4	1.6948	3.2373	2.0087e-07	1.8291e-06	204.292	3.3059	9.8895	7.9748e-25	2.7034e-23	634.199	-1.6111	-3.0549	2.6315e-07	5.1968e-06	634.199	61.4851	204.292	634.199	pyruvate dehydrogenase kinase 4
ENSG00000134864	GGACT	1.6934	3.2341	0.0002	0.0009	197.356	1.0481	2.0677	0.0205	0.0515	124.322	0.6453	1.5641	0.1478	0.3548	197.356	58.685	197.356	124.322	gamma-glutamylamine cyclotransferase
ENSG00000080546	SESN1	1.6934	3.2341	2.754e-24	1.1532e-22	1687.97	1.9561	3.8802	5.2629e-32	2.7463e-30	2022.74	-0.2628	-1.1998	0.1094	0.2908	2022.74	518.002	1687.97	2022.74	sestrin 1
ENSG00000198786	MT-ND5	1.6924	3.2319	0.0017	0.0069	4899.39	1.8939	3.7164	0.0005	0.0018	5675.85	-0.2015	-1.1499	0.7084	0.8619	5675.85	1420.97	4899.39	5675.85
ENSG00000140450	ARRDC4	1.6916	3.2301	8.8835e-24	3.6159e-22	1999.4	0.5233	1.4372	0.0021	0.0069	884.228	1.1683	2.2475	3.6354e-12	1.8711e-10	1999.4	614.778	1999.4	884.228	arrestin domain containing 4
ENSG00000182197	EXT1	1.6892	3.2248	2.464e-07	2.2086e-06	190.867	1.5832	2.9963	1.3209e-06	8.2009e-06	176.835	0.106	1.0763	0.7393	0.8786	190.867	57.6807	190.867	176.835	exostosin glycosyltransferase 1
ENSG00000161642	ZNF385A	1.6852	3.2157	2.821e-09	3.3651e-08	542.493	0.5761	1.4909	0.0443	0.0987	250.653	1.109	2.157	8.8601e-05	0.0009	542.493	167.223	542.493	250.653	zinc finger protein 385A
ENSG00000142583	SLC2A5	1.6806	3.2056	4.0716e-25	1.8166e-23	4209.43	0.3557	1.2796	0.0293	0.0698	1675.06	1.3249	2.5052	3.4081e-16	3.2763e-14	4209.43	1307.82	4209.43	1675.06	solute carrier family 2 member 5
ENSG00000260916	CCPG1	1.6791	3.2022	1.6277e-20	5.3806e-19	2497.66	1.4193	2.6746	4.361e-15	7.3862e-14	2079.56	0.2598	1.1973	0.1483	0.3556	2497.66	772.902	2497.66	2079.56	cell cycle progression 1
ENSG00000203710	CR1	1.679	3.202	2.3454e-19	7.1566e-18	1899.72	-0.9092	-1.878	2.3174e-06	1.3887e-05	589.717	2.5882	6.0133	7.6855e-42	1.0713e-38	1899.72	589.717	1899.72	312.932	complement C3b/C4b receptor 1 (Knops blood group)
ENSG00000111424	VDR	1.6781	3.2001	4.9351e-14	9.665e-13	714.517	1.4738	2.7775	3.8043e-11	4.2966e-10	621.02	0.2043	1.1522	0.3519	0.5961	714.517	221.619	714.517	621.02	vitamin D (1,25- dihydroxyvitamin D3) receptor
ENSG00000050767	COL23A1	1.678	3.1998	1.4953e-07	1.3859e-06	137.34	1.4392	2.7117	7.1114e-06	3.9525e-05	118.539	0.2388	1.18	0.4388	0.6749	137.34	43.0902	137.34	118.539	collagen type XXIII alpha 1 chain
ENSG00000143382	ADAMTSL4	1.6779	3.1996	8.1881e-13	1.4406e-11	1056.24	0.7459	1.677	0.0016	0.0054	552.57	0.932	1.9079	6.6001e-05	0.0007	1056.24	327.618	1056.24	552.57	ADAMTS like 4
ENSG00000001036	FUCA2	1.6756	3.1945	3.3066e-22	1.2227e-20	1543.66	1.9584	3.8863	6.962e-30	3.236e-28	1882.04	-0.2828	-1.2166	0.097	0.2682	1882.04	480.851	1543.66	1882.04	fucosidase, alpha-L- 2, plasma
ENSG00000186076	RP11-887P2.3	1.6737	3.1904	0.0015	0.0061	161.476	0.8547	1.8084	0.107	0.204	89.9694	0.819	1.7642	0.1178	0.3047	161.476	48.027	161.476	89.9694
ENSG00000123989	CHPF	1.6711	3.1846	6.0666e-07	5.0886e-06	957.957	0.0218	1.0152	0.9485	0.9842	299.359	1.6493	3.1368	8.9761e-07	1.5855e-05	957.957	294.363	957.957	299.359	chondroitin polymerizing factor
ENSG00000160209	PDXK	1.6695	3.181	5.0583e-27	2.5785e-25	3784.39	1.6368	3.1097	4.678e-26	1.7402e-24	3704.76	0.0327	1.0229	0.8318	0.9296	3784.39	1185.79	3784.39	3704.76	pyridoxal (pyridoxine, vitamin B6) kinase
ENSG00000170266	GLB1	1.669	3.18	7.9573e-34	5.5465e-32	4545.37	1.3193	2.4954	1.0233e-21	2.8727e-20	3566.62	0.3497	1.2743	0.0106	0.052	4545.37	1425.4	4545.37	3566.62	galactosidase beta 1
ENSG00000106105	GARS	1.6681	3.178	3.2076e-40	3.0295e-38	3929.39	1.5829	2.9957	2.0929e-36	1.3917e-34	3702.64	0.0852	1.0609	0.4936	0.7177	3929.39	1232.71	3929.39	3702.64	glycyl-tRNA synthetase
ENSG00000226380	MIR29A	1.6675	3.1766	1.1282e-09	1.4203e-08	503.44	1.0307	2.043	0.0002	0.0008	320.665	0.6368	1.5549	0.0189	0.0809	503.44	155.63	503.44	320.665	microRNA 29a
ENSG00000162599	NFIA	1.6672	3.176	8.956e-07	7.2956e-06	162.623	4.4264	21.5019	1.737e-40	1.4035e-38	1131.81	-2.7592	-6.7701	1.1243e-17	1.3433e-15	1131.81	49.6891	162.623	1131.81	nuclear factor I A
ENSG00000176659	C20orf197	1.6654	3.1721	8.1756e-05	0.0005	222.727	1.3513	2.5515	0.0014	0.0049	176.713	0.3141	1.2433	0.4519	0.6851	222.727	67.0876	222.727	176.713	chromosome 20 open reading frame 197
ENSG00000111640	GAPDH	1.6651	3.1713	1.2266e-41	1.222e-39	125216	1.0757	2.1077	2.501e-18	5.5878e-17	83132	0.5894	1.5046	1.6969e-06	2.8275e-05	125216	39372.7	125216	83132	glyceraldehyde-3-phosphate dehydrogenase
ENSG00000010610	CD4	1.6612	3.1628	4.5416e-15	9.8201e-14	453.099	1.8479	3.5998	2.0174e-18	4.5206e-17	516.584	-0.1867	-1.1382	0.3635	0.6075	516.584	141.601	453.099	516.584	CD4 molecule
ENSG00000091436	AC013461.1	1.6599	3.16	7.962e-37	6.3863e-35	5603.37	0.9851	1.9794	6.0897e-14	9.1399e-13	3501.48	0.6748	1.5964	2.3274e-07	4.6567e-06	5603.37	1765.09	5603.37	3501.48
ENSG00000106789	CORO2A	1.6583	3.1565	2.4809e-11	3.7771e-10	238.229	1.2998	2.462	2.0013e-07	1.4046e-06	186.057	0.3585	1.2821	0.1369	0.3375	238.229	74.6435	238.229	186.057	coronin 2A
ENSG00000135778	NTPCR	1.6568	3.1532	1.1706e-16	2.9022e-15	1335.31	0.8716	1.8297	1.4434e-05	7.6079e-05	770.295	0.7852	1.7233	7.9249e-05	0.0009	1335.31	419.606	1335.31	770.295	nucleoside-triphosphatase, cancer-related
ENSG00000268573	RP11-158H5.7	1.6549	3.149	1.1576e-05	7.6462e-05	254.865	1.2032	2.3025	0.0015	0.0051	184.911	0.4517	1.3677	0.2258	0.4612	254.865	78.8074	254.865	184.911
ENSG00000112972	HMGCS1	1.6522	3.1431	3.6223e-16	8.6276e-15	1328.6	1.743	3.3474	7.3244e-18	1.568e-16	1411.99	-0.0909	-1.065	0.6504	0.8262	1411.99	418.113	1328.6	1411.99	3-hydroxy-3-methylglutaryl-CoA synthase 1
ENSG00000137462	TLR2	1.6517	3.1421	4.7814e-21	1.6506e-19	4034.83	1.2966	2.4565	1.5211e-13	2.1854e-12	3146.82	0.3552	1.2791	0.0422	0.1476	4034.83	1275.04	4034.83	3146.82	toll like receptor 2
ENSG00000265369	PCAT18	1.6513	3.1412	6.0289e-06	4.2118e-05	268.973	1.2578	2.3914	0.0006	0.0022	202.415	0.3935	1.3135	0.2749	0.518	268.973	82.69	268.973	202.415	prostate cancer associated transcript 18 (non-protein coding)
ENSG00000167397	VKORC1	1.6474	3.1326	5.5759e-26	2.6388e-24	2662.08	1.0013	2.0018	1.6886e-10	1.7607e-09	1697.63	0.6461	1.5649	3.2537e-05	0.0004	2662.08	845.945	2662.08	1697.63	vitamin K epoxide reductase complex subunit 1
ENSG00000136960	ENPP2	1.6448	3.1271	1.0405e-13	1.9756e-12	841.797	1.7216	3.2981	6.4504e-15	1.0684e-13	888.624	-0.0768	-1.0547	0.7247	0.8714	888.624	266.56	841.797	888.624	ectonucleotide pyrophosphatase/phosphodiesterase 2
ENSG00000031081	ARHGAP31	1.6444	3.1261	1.5901e-11	2.4604e-10	424.568	2.9424	7.6869	3.2009e-34	1.8694e-32	1058.18	-1.298	-2.4589	3.8814e-08	9.4642e-07	1058.18	134.852	424.568	1058.18	Rho GTPase activating protein 31
ENSG00000144485	HES6	1.6439	3.1251	8.2543e-10	1.0568e-08	369.844	3.6972	12.9706	1.6262e-44	1.6439e-42	1576.14	-2.0532	-4.1504	2.1424e-15	1.7918e-13	1576.14	118.173	369.844	1576.14	hes family bHLH transcription factor 6
ENSG00000055118	KCNH2	1.6438	3.1248	7.4868e-05	0.0004	497.264	4.833	28.503	1.3018e-31	6.7004e-30	4864.93	-3.1893	-9.1215	7.6004e-15	5.8586e-13	4864.93	154.414	497.264	4864.93	potassium voltage-gated channel subfamily H member 2
ENSG00000064601	CTSA	1.6433	3.1239	1.8027e-36	1.4354e-34	6697.19	1.6607	3.1616	3.0732e-37	2.1515e-35	6787.49	-0.0173	-1.0121	0.8938	0.9583	6787.49	2140.84	6697.19	6787.49	cathepsin A
ENSG00000225630	MTND2P28	1.6422	3.1215	0.0021	0.0081	136.624	2.0824	4.2351	8.9904e-05	0.0004	184.946	-0.4402	-1.3568	0.4012	0.6421	184.946	40.2771	136.624	184.946	mitochondrially encoded NADH:ubiquinone oxidoreductase core subunit 2 pseudogene 28
ENSG00000131669	NINJ1	1.642	3.121	2.3169e-19	7.0795e-18	682.809	1.4812	2.7918	5.0511e-16	9.318e-15	615.288	0.1608	1.1179	0.3675	0.6108	682.809	219.275	682.809	615.288	ninjurin 1
ENSG00000205045	SLFN12L	1.6418	3.1206	2.0918e-05	0.0001	161.74	0.7274	1.6556	0.0629	0.1318	83.5865	0.9144	1.8848	0.0169	0.0745	161.74	49.8492	161.74	83.5865	schlafen family member 12 like
ENSG00000186205	MARC1	1.641	3.1187	4.7762e-19	1.4314e-17	1175.67	0.7423	1.6728	6.3223e-05	0.0003	628.745	0.8987	1.8644	9.2637e-07	1.6311e-05	1175.67	375.356	1175.67	628.745	mitochondrial amidoxime reducing component 1
ENSG00000268758	ADGRE4P	1.6402	3.1172	0.0005	0.0024	192.727	-0.0606	-1.0429	0.9001	0.9573	59.0702	1.7008	3.2508	0.0004	0.0032	192.727	59.0702	192.727	56.9067	adhesion G protein-coupled receptor E4, pseudogene
ENSG00000175352	NRIP3	1.6377	3.1117	1.2261e-15	2.801e-14	416.822	2.1273	4.369	9.8856e-26	3.5656e-24	581.611	-0.4896	-1.4041	0.0128	0.0599	581.611	131.719	416.822	581.611	nuclear receptor interacting protein 3
ENSG00000278588	HIST1H2BI	1.6367	3.1095	2.1369e-15	4.7622e-14	244.425	4.1023	17.1752	1.94e-94	8.0989e-92	1382.73	-2.4656	-5.5234	2.9221e-39	3.2585e-36	1382.73	78.9645	244.425	1382.73	histone cluster 1 H2B family member i
ENSG00000070540	WIPI1	1.6363	3.1087	5.0123e-09	5.7828e-08	347.309	2.4658	5.5244	6.5215e-19	1.5172e-17	623.734	-0.8295	-1.7771	0.0023	0.0153	623.734	110.072	347.309	623.734	WD repeat domain, phosphoinositide interacting 1
ENSG00000145431	PDGFC	1.6362	3.1086	1.6613e-10	2.2983e-09	308.504	1.7184	3.2907	1.708e-11	2.0106e-10	329.087	-0.0821	-1.0586	0.7413	0.8797	329.087	98.875	308.504	329.087	platelet derived growth factor C
ENSG00000083444	PLOD1	1.6329	3.1014	5.7036e-23	2.2024e-21	3707.29	0.4401	1.3567	0.0081	0.0231	1617.42	1.1928	2.286	5.6129e-13	3.2239e-11	3707.29	1190.9	3707.29	1617.42	procollagen-lysine,2-oxoglutarate 5-dioxygenase 1
ENSG00000155974	GRIP1	1.6323	3.1	1.3081e-05	8.5368e-05	414.514	1.1339	2.1946	0.0025	0.0082	290.88	0.4983	1.4126	0.1801	0.4037	414.514	130.107	414.514	290.88	glutamate receptor interacting protein 1
ENSG00000183688	FAM101B	1.6296	3.0943	4.6041e-55	7.2788e-53	19439.7	0.5361	1.45	2.8906e-07	1.9818e-06	9099.94	1.0935	2.134	9.468e-26	2.5138e-23	19439.7	6272.83	19439.7	9099.94	refilin B
ENSG00000154917	RAB6B	1.6293	3.0937	4.9731e-06	3.5261e-05	147.097	4.0634	16.7183	3.4222e-31	1.7144e-29	826.952	-2.434	-5.4041	8.0347e-13	4.4355e-11	826.952	46.6798	147.097	826.952	RAB6B, member RAS oncogene family
ENSG00000128268	MGAT3	1.6293	3.0936	1.5004e-05	9.656e-05	222.33	4.0681	16.7737	7.7177e-28	3.1748e-26	1267.82	-2.4389	-5.4221	2.6028e-11	1.1703e-09	1267.82	70.8102	222.33	1267.82	mannosyl (beta-1,4-)-glycoprotein beta-1,4-N-acetylglucosaminyltransferase
ENSG00000102760	RGCC	1.6265	3.0877	1.502e-24	6.4252e-23	468.783	1.3627	2.5717	1.577e-17	3.2825e-16	390.907	0.2638	1.2007	0.0843	0.2432	468.783	151.152	468.783	390.907	regulator of cell cycle
ENSG00000273983	HIST1H3G	1.6262	3.087	1.9607e-23	7.8203e-22	904.873	3.6926	12.9295	4.4788e-117	3.6059e-114	3812.29	-2.0664	-4.1883	1.4526e-39	1.7355e-36	3812.29	290.382	904.873	3812.29	histone cluster 1 H3 family member g
ENSG00000167994	RAB3IL1	1.6253	3.085	0.0016	0.0064	57.1583	3.3817	10.423	2.1335e-11	2.4894e-10	208.947	-1.7564	-3.3787	0.0003	0.0029	208.947	18.157	57.1583	208.947	RAB3A interacting protein like 1
ENSG00000115738	ID2	1.6222	3.0784	1.6451e-29	9.3954e-28	1120.16	2.6247	6.1677	4.9429e-76	1.3109e-73	2261.7	-1.0026	-2.0036	5.5723e-13	3.214e-11	2261.7	364.457	1120.16	2261.7	inhibitor of DNA binding 2, HLH protein
ENSG00000014257	ACPP	1.6176	3.0687	7.4488e-11	1.0784e-09	398.895	1.5591	2.9466	3.3863e-10	3.3973e-09	382.793	0.0586	1.0414	0.8096	0.917	398.895	128.821	398.895	382.793	acid phosphatase, prostate
ENSG00000062282	DGAT2	1.6169	3.0672	6.3546e-07	5.3119e-06	291.535	1.1481	2.2162	0.0004	0.0017	209.353	0.4689	1.384	0.1437	0.3481	291.535	93.374	291.535	209.353	diacylglycerol O-acyltransferase 2
ENSG00000082438	COBLL1	1.6164	3.0662	4.0479e-05	0.0002	130.63	1.6928	3.2328	1.636e-05	8.5293e-05	138.15	-0.0763	-1.0543	0.8421	0.934	138.15	41.2989	130.63	138.15	cordon-bleu WH2 repeat protein like 1
ENSG00000136830	FAM129B	1.6105	3.0536	1.0059e-17	2.7331e-16	2153.61	1.9655	3.9054	1.0446e-25	3.7558e-24	2767.47	-0.355	-1.279	0.0567	0.1834	2767.47	703.353	2153.61	2767.47	family with sequence similarity 129 member B
ENSG00000198911	SREBF2	1.6084	3.0492	8.1406e-26	3.8031e-24	7485.86	0.888	1.8507	6.9355e-09	6.0041e-08	4539.42	0.7204	1.6476	2.4413e-06	3.8918e-05	7485.86	2447.05	7485.86	4539.42	sterol regulatory element binding transcription factor 2
ENSG00000178719	GRINA	1.6082	3.0488	1.2304e-31	7.6696e-30	2694.87	1.0765	2.1089	5.7063e-15	9.5287e-14	1865.61	0.5317	1.4457	9.78e-05	0.001	2694.87	882.809	2694.87	1865.61	glutamate ionotropic receptor NMDA type subunit associated protein 1
ENSG00000114554	PLXNA1	1.6074	3.047	3.9439e-06	2.8435e-05	380.712	2.8366	7.1434	2.5749e-16	4.8777e-15	910.547	-1.2292	-2.3444	0.0003	0.0029	910.547	122.512	380.712	910.547	plexin A1
ENSG00000068366	ACSL4	1.6056	3.0432	2.0509e-27	1.0628e-25	4081.27	1.7	3.2489	1.408e-30	6.8112e-29	4351.12	-0.0944	-1.0676	0.5211	0.7392	4351.12	1333.71	4081.27	4351.12	acyl-CoA synthetase long-chain family member 4
ENSG00000103260	METRN	1.6043	3.0405	2.854e-05	0.0002	394.798	1.2422	2.3655	0.0012	0.0043	307.039	0.3622	1.2853	0.341	0.5865	394.798	126.994	394.798	307.039	meteorin, glial cell differentiation regulator
ENSG00000134070	IRAK2	1.6043	3.0404	1.1803e-05	7.7822e-05	79.7774	2.2797	4.8557	2.5354e-10	2.5827e-09	130.141	-0.6754	-1.597	0.0494	0.1664	130.141	25.783	79.7774	130.141	interleukin 1 receptor associated kinase 2
ENSG00000264522	OTUD7B	1.6035	3.0387	9.2119e-06	6.201e-05	199.078	2.5836	5.9944	5.5082e-13	7.5027e-12	399.161	-0.9802	-1.9727	0.0053	0.03	399.161	64.0199	199.078	399.161	OTU deubiquitinase 7B
ENSG00000144959	NCEH1	1.6013	3.0342	5.4203e-21	1.8623e-19	886.102	2.9683	7.8259	1.3622e-69	3.1019e-67	2296.7	-1.3669	-2.5792	1.184e-16	1.286e-14	2296.7	290.45	886.102	2296.7	neutral cholesterol ester hydrolase 1
ENSG00000228526	MIR34A	1.6011	3.0338	1.2029e-05	7.914e-05	504.818	1.3912	2.623	0.0001	0.0006	435.322	0.2099	1.1566	0.563	0.771	504.818	162.023	504.818	435.322	microRNA 34a
ENSG00000173320	STOX2	1.5981	3.0275	1.8303e-06	1.4045e-05	609.124	1.2992	2.4609	0.0001	0.0005	492.96	0.2989	1.2302	0.3686	0.6118	609.124	196.356	609.124	492.96	storkhead box 2
ENSG00000121039	RDH10	1.5981	3.0274	6.0084e-08	5.8835e-07	348.366	1.6194	3.0725	3.8225e-08	2.9858e-07	353.697	-0.0214	-1.0149	0.9412	0.9797	353.697	113.283	348.366	353.697	retinol dehydrogenase 10 (all-trans)
ENSG00000137267	TUBB2A	1.598	3.0273	4.2865e-06	3.0752e-05	117.493	4.0484	16.5457	7.7128e-33	4.2304e-31	686.365	-2.4503	-5.4655	7.5388e-14	5.044e-12	686.365	38.9307	117.493	686.365	tubulin beta 2A class IIa
ENSG00000146376	ARHGAP18	1.5975	3.0262	8.0422e-18	2.2015e-16	975.899	2.2777	4.8489	5.9099e-35	3.6105e-33	1564.26	-0.6801	-1.6023	0.0002	0.0018	1564.26	319.8	975.899	1564.26	Rho GTPase activating protein 18
ENSG00000170689	HOXB9	1.5972	3.0256	3.4845e-05	0.0002	132.598	1.2329	2.3505	0.0015	0.0051	102.812	0.3643	1.2873	0.3351	0.5804	132.598	42.9928	132.598	102.812	homeobox B9
ENSG00000124107	SLPI	1.5934	3.0176	0.0001	0.0006	137.104	1.7699	3.4103	1.7242e-05	8.9372e-05	153.807	-0.1765	-1.1301	0.6616	0.8325	153.807	43.3325	137.104	153.807	secretory leukocyte peptidase inhibitor
ENSG00000185291	IL3RA	1.5928	3.0163	8.925e-16	2.0627e-14	1666.72	-0.2046	-1.1523	0.3092	0.466	549.193	1.7973	3.4758	2.2356e-19	3.2237e-17	1666.72	549.193	1666.72	474.839	interleukin 3 receptor subunit alpha
ENSG00000142733	MAP3K6	1.5912	3.013	7.6737e-09	8.6699e-08	664.125	1.1962	2.2914	1.4648e-05	7.7116e-05	505.355	0.395	1.3149	0.1484	0.3556	664.125	218.175	664.125	505.355	mitogen-activated protein kinase kinase kinase 6
ENSG00000107242	PIP5K1B	1.5907	3.0119	3.2495e-06	2.3822e-05	90.2278	3.9763	15.7391	2.0925e-33	1.1764e-31	479.11	-2.3856	-5.2257	2.839e-14	2.0037e-12	479.11	28.7649	90.2278	479.11	phosphatidylinositol-4-phosphate 5-kinase type 1 beta
ENSG00000140105	WARS	1.5897	3.0098	5.0038e-42	5.0776e-40	4991.01	0.8404	1.7905	8.4088e-13	1.1278e-11	2964.64	0.7493	1.681	1.3223e-10	5.2664e-09	4991.01	1654.62	4991.01	2964.64	tryptophanyl-tRNA synthetase
ENSG00000149177	PTPRJ	1.5858	3.0017	1.2297e-25	5.672e-24	1687.32	1.8203	3.5315	2.0015e-33	1.128e-31	1986.1	-0.2345	-1.1765	0.116	0.3017	1986.1	559.357	1687.32	1986.1	protein tyrosine phosphatase, receptor type J
ENSG00000182220	ATP6AP2	1.5857	3.0016	5.2437e-24	2.1667e-22	3566.98	1.603	3.0377	1.5976e-24	5.3753e-23	3601.75	-0.0173	-1.012	0.9119	0.9665	3601.75	1180.39	3566.98	3601.75	ATPase H+ transporting accessory protein 2
ENSG00000158869	FCER1G	1.5842	2.9985	1.3723e-18	3.9814e-17	879.358	2.1175	4.3393	2.6576e-32	1.4163e-30	1277.82	-0.5332	-1.4472	0.0024	0.016	1277.82	291.728	879.358	1277.82	Fc fragment of IgE receptor Ig
ENSG00000125968	ID1	1.5809	2.9915	9.2587e-08	8.8517e-07	240.804	1.7179	3.2895	5.7941e-09	5.0686e-08	269.299	-0.137	-1.0996	0.6348	0.8164	269.299	80.4065	240.804	269.299	inhibitor of DNA binding 1, HLH protein
ENSG00000216490	IFI30	1.5806	2.9909	1.7825e-20	5.8743e-19	2244.95	2.9733	7.8534	8.4327e-69	1.8822e-66	5945.68	-1.3927	-2.6257	1.3113e-16	1.3971e-14	5945.68	749.618	2244.95	5945.68	IFI30, lysosomal thiol reductase
ENSG00000049860	HEXB	1.5715	2.9722	3.714e-25	1.6604e-23	2361.21	2.1514	4.4427	5.6356e-46	6.1374e-44	3530.48	-0.5799	-1.4947	0.0001	0.0011	3530.48	790.557	2361.21	3530.48	hexosaminidase subunit beta
ENSG00000119686	FLVCR2	1.5703	2.9697	1.9592e-08	2.0841e-07	333.133	1.8918	3.711	1.0732e-11	1.2924e-10	419.755	-0.3215	-1.2496	0.2394	0.4776	419.755	110.803	333.133	419.755	feline leukemia virus subgroup C cellular receptor family member 2
ENSG00000184384	MAML2	1.5701	2.9692	4.5426e-07	3.9018e-06	226.444	1.8203	3.5315	4.2282e-09	3.7482e-08	270.264	-0.2502	-1.1894	0.4092	0.6492	270.264	74.4663	226.444	270.264	mastermind like transcriptional coactivator 2
ENSG00000183484	GPR132	1.5692	2.9673	8.0395e-15	1.6881e-13	1013.91	0.8754	1.8345	1.6368e-05	8.5313e-05	626.027	0.6938	1.6175	0.0006	0.0045	1013.91	340.226	1013.91	626.027	G protein-coupled receptor 132
ENSG00000117525	F3	1.5682	2.9654	8.5838e-09	9.589e-08	770.605	1.4651	2.7608	7.489e-08	5.5995e-07	716.337	0.1031	1.0741	0.7025	0.8588	770.605	255.904	770.605	716.337	coagulation factor III, tissue factor
ENSG00000123983	ACSL3	1.5669	2.9627	1.4041e-21	5.0551e-20	2240.09	1.4529	2.7376	8.8523e-19	2.026e-17	2064.96	0.114	1.0822	0.484	0.7097	2240.09	750.515	2240.09	2064.96	acyl-CoA synthetase long-chain family member 3
ENSG00000259820	AC083843.1	1.5665	2.9619	0.0002	0.0008	260.647	0.966	1.9534	0.0202	0.0508	170.167	0.6005	1.5163	0.1443	0.349	260.647	85.2054	260.647	170.167
ENSG00000196372	ASB13	1.5627	2.9541	1.0852e-12	1.8791e-11	944.19	1.2632	2.4003	9.0549e-09	7.7232e-08	768.432	0.2995	1.2307	0.1685	0.387	944.19	317.875	944.19	768.432	ankyrin repeat and SOCS box containing 13
ENSG00000245532	NEAT1	1.5616	2.9518	4.0375e-26	1.9402e-24	50339.9	1.0717	2.1019	4.0383e-13	5.5679e-12	35796.7	0.4899	1.4043	0.0009	0.0069	50339.9	16982.1	50339.9	35796.7	nuclear paraspeckle assembly transcript 1 (non-protein coding)
ENSG00000004399	PLXND1	1.5613	2.9511	8.863e-28	4.682e-26	6691.92	1.1667	2.245	3.4073e-16	6.3956e-15	5093.12	0.3945	1.3145	0.0056	0.0316	6691.92	2261.95	6691.92	5093.12	plexin D1
ENSG00000196743	GM2A	1.5604	2.9494	4.4333e-40	4.169e-38	4419.58	1.6267	3.088	1.7187e-43	1.6628e-41	4633.08	-0.0663	-1.047	0.5703	0.7761	4633.08	1496.8	4419.58	4633.08	GM2 ganglioside activator
ENSG00000164284	GRPEL2	1.5598	2.9481	2.7108e-08	2.8189e-07	931.163	0.9539	1.9371	0.0007	0.0026	606.33	0.6059	1.5219	0.0301	0.1152	931.163	309.98	931.163	606.33	GrpE like 2, mitochondrial
ENSG00000104774	MAN2B1	1.5563	2.9409	9.6525e-28	5.0867e-26	12011.3	0.7489	1.6805	1.5473e-07	1.1056e-06	6855.11	0.8074	1.75	1.4431e-08	3.8438e-07	12011.3	4073.91	12011.3	6855.11	mannosidase alpha class 2B member 1
ENSG00000182247	UBE2E2	1.551	2.9302	4.8412e-06	3.4382e-05	116.02	1.4036	2.6456	3.6112e-05	0.0002	103.586	0.1474	1.1076	0.6534	0.828	116.02	38.0912	116.02	103.586	ubiquitin conjugating enzyme E2 E2
ENSG00000122642	FKBP9	1.5499	2.9279	4.8566e-07	4.1392e-06	490.7	0.8995	1.8654	0.0036	0.0114	311.636	0.6504	1.5696	0.0337	0.1254	490.7	165.206	490.7	311.636	FK506 binding protein 9
ENSG00000108244	KRT23	1.5419	2.9118	0.0003	0.0015	435.971	0.5274	1.4413	0.2187	0.359	211.559	1.0145	2.0202	0.0172	0.0756	435.971	144.812	435.971	211.559	keratin 23
ENSG00000112357	PEX7	1.5418	2.9116	4.7682e-05	0.0003	211.082	1.3207	2.4979	0.0005	0.0019	178.661	0.2211	1.1656	0.5542	0.7651	211.082	70.0035	211.082	178.661	peroxisomal biogenesis factor 7
ENSG00000198814	GK	1.5412	2.9103	1.3943e-13	2.6156e-12	981.417	1.1923	2.2851	1.1167e-08	9.3895e-08	767.954	0.3489	1.2736	0.0911	0.2564	981.417	333.88	981.417	767.954	glycerol kinase
ENSG00000117280	RAB29	1.5366	2.9011	3.0962e-11	4.6715e-10	553.51	1.3134	2.4852	1.4248e-08	1.1835e-07	472.325	0.2233	1.1674	0.3276	0.5734	553.51	188.549	553.51	472.325	RAB29, member RAS oncogene family
ENSG00000155760	FZD7	1.5341	2.8961	0.0003	0.0016	252.57	-0.0881	-1.0629	0.8397	0.9178	84.6068	1.6222	3.0783	0.0002	0.0017	252.57	84.6068	252.57	79.235	frizzled class receptor 7
ENSG00000030582	GRN	1.5339	2.8956	1.2532e-25	5.7679e-24	14609.2	1.2423	2.3657	2.3671e-17	4.8599e-16	11935.2	0.2916	1.224	0.0464	0.1582	14609.2	5032.59	14609.2	11935.2	granulin precursor
ENSG00000149289	ZC3H12C	1.5334	2.8946	3.0857e-06	2.2721e-05	78.5402	3.0272	8.1524	1.5744e-21	4.3818e-20	219.084	-1.4938	-2.8164	5.8256e-07	1.0673e-05	219.084	25.5358	78.5402	219.084	zinc finger CCCH-type containing 12C
ENSG00000101544	ADNP2	1.5327	2.8933	5.3386e-33	3.5402e-31	2223.18	0.8989	1.8647	2.9549e-12	3.7773e-11	1431.03	0.6338	1.5516	6.2948e-07	1.1417e-05	2223.18	765.759	2223.18	1431.03	ADNP homeobox 2
ENSG00000025039	RRAGD	1.5308	2.8895	9.8259e-20	3.0756e-18	1660.98	0.9522	1.9348	1.7625e-08	1.4411e-07	1107.82	0.5786	1.4934	0.0005	0.0045	1660.98	570.712	1660.98	1107.82	Ras related GTP binding D
ENSG00000101017	CD40	1.5294	2.8867	0.0009	0.0037	66.1428	2.5773	5.9682	1.2151e-08	1.0179e-07	143.674	-1.0479	-2.0675	0.0169	0.0745	143.674	22.3662	66.1428	143.674	CD40 molecule
ENSG00000177697	CD151	1.5282	2.8842	2.3544e-20	7.6323e-19	1881.53	1.2122	2.3168	2.4053e-13	3.3889e-12	1514.33	0.316	1.2449	0.0541	0.1774	1881.53	651.389	1881.53	1514.33	CD151 molecule (Raph blood group)
ENSG00000075239	ACAT1	1.5273	2.8825	2.4074e-13	4.4323e-12	612.519	2.7871	6.9024	1.3313e-41	1.1325e-39	1464.74	-1.2598	-2.3946	5.1426e-10	1.8499e-08	1464.74	209.494	612.519	1464.74	acetyl-CoA acetyltransferase 1
ENSG00000135404	CD63	1.5271	2.8821	1.1218e-38	9.8293e-37	6445.04	1.7428	3.347	5.8113e-50	7.7062e-48	7489.21	-0.2157	-1.1613	0.0644	0.201	7489.21	2232.05	6445.04	7489.21	CD63 molecule
ENSG00000110076	NRXN2	1.5253	2.8785	2.025e-12	3.4089e-11	1303.38	0.3655	1.2883	0.0946	0.1842	581.856	1.1598	2.2343	9.069e-08	2.0013e-06	1303.38	450.345	1303.38	581.856	neurexin 2
ENSG00000132432	SEC61G	1.5245	2.8769	2.3931e-09	2.883e-08	891.473	1.3672	2.5796	8.7058e-08	6.4515e-07	794.991	0.1574	1.1153	0.5346	0.7495	891.473	304.65	891.473	794.991	Sec61 translocon gamma subunit
ENSG00000198715	GLMP	1.5241	2.876	2.1092e-11	3.2315e-10	845.237	2.0707	4.201	6.3863e-20	1.5979e-18	1243.37	-0.5467	-1.4607	0.0148	0.0671	1243.37	292.614	845.237	1243.37	glycosylated lysosomal membrane protein
ENSG00000148175	STOM	1.5238	2.8755	1.9961e-34	1.4468e-32	2457.14	1.93	3.8106	1.3939e-54	2.0143e-52	3253.34	-0.4062	-1.3252	0.0009	0.007	3253.34	850.599	2457.14	3253.34	stomatin
ENSG00000146859	TMEM140	1.5233	2.8745	8.875e-05	0.0005	148.457	1.6116	3.0559	3.2261e-05	0.0002	160.566	-0.0883	-1.0631	0.8164	0.9207	160.566	50.9204	148.457	160.566	transmembrane protein 140
ENSG00000139132	FGD4	1.5222	2.8722	5.1598e-11	7.5856e-10	530.157	1.7203	3.295	9.6993e-14	1.4217e-12	606.403	-0.1981	-1.1472	0.3837	0.6261	606.403	181.881	530.157	606.403	FYVE, RhoGEF and PH domain containing 4
ENSG00000111729	CLEC4A	1.5175	2.8629	0.0001	0.0006	102.838	2.8888	7.4063	6.6617e-14	9.9453e-13	267.37	-1.3713	-2.587	0.0003	0.0023	267.37	34.1948	102.838	267.37	C-type lectin domain family 4 member A
ENSG00000197170	PSMD12	1.5157	2.8593	1.3167e-13	2.4807e-12	1553.77	1.4773	2.7842	5.1788e-13	7.0797e-12	1506.77	0.0384	1.027	0.8502	0.937	1553.77	537.179	1553.77	1506.77	proteasome 26S subunit, non-ATPase 12
ENSG00000238164	RP3-395M20.8	1.5129	2.8539	0.0004	0.0021	206.984	1.0532	2.0752	0.0148	0.0389	149.953	0.4597	1.3753	0.2816	0.5251	206.984	70.4458	206.984	149.953
ENSG00000147155	EBP	1.5108	2.8496	5.5885e-18	1.5492e-16	1549.2	0.8688	1.8262	7.4928e-07	4.8315e-06	992.377	0.6419	1.5604	0.0002	0.0021	1549.2	541.582	1549.2	992.377	emopamil binding protein (sterol isomerase)
ENSG00000126709	IFI6	1.5095	2.847	3.8773e-16	9.2046e-15	692.611	0.3834	1.3045	0.0425	0.0954	316.643	1.126	2.1825	1.3289e-09	4.3585e-08	692.611	243.264	692.611	316.643	interferon alpha inducible protein 6
ENSG00000186594	MIR22HG	1.5092	2.8466	1.314e-14	2.7096e-13	268.181	2.2462	4.7443	1.6009e-31	8.1833e-30	452.214	-0.737	-1.6667	5.9937e-05	0.0007	452.214	94.6722	268.181	452.214	MIR22 host gene
ENSG00000152760	TCTEX1D1	1.5075	2.8433	0.0002	0.0011	267.78	0.3136	1.2428	0.4475	0.6088	113.54	1.1939	2.2877	0.0035	0.0214	267.78	90.5087	267.78	113.54	Tctex1 domain containing 1
ENSG00000025796	SEC63	1.5069	2.842	2.168e-15	4.8264e-14	2266.78	0.997	1.9959	1.6161e-07	1.1522e-06	1585.2	0.5099	1.4239	0.0071	0.0374	2266.78	790.178	2266.78	1585.2	SEC63 homolog, protein translocation regulator
ENSG00000139505	MTMR6	1.5058	2.8398	4.106e-16	9.7053e-15	1180.92	1.7534	3.3714	2.1243e-21	5.8542e-20	1396.71	-0.2476	-1.1872	0.1751	0.3964	1396.71	411.247	1180.92	1396.71	myotubularin related protein 6
ENSG00000176273	SLC35G1	1.5053	2.8388	0.0023	0.009	206.936	1.4838	2.7968	0.0027	0.0087	202.528	0.0215	1.015	0.9649	0.9896	206.936	69.1001	206.936	202.528	solute carrier family 35 member G1
ENSG00000174938	SEZ6L2	1.5042	2.8366	0.0005	0.0022	688.827	-1.0918	-2.1315	0.0128	0.0343	233.659	2.596	6.0462	2.6972e-09	8.2479e-08	688.827	233.659	688.827	108.548	seizure related 6 homolog like 2
ENSG00000073803	MAP3K13	1.5035	2.8352	1.7805e-05	0.0001	325.443	1.6135	3.06	3.9684e-06	2.2968e-05	349.017	-0.1101	-1.0793	0.7502	0.8839	349.017	111.488	325.443	349.017	mitogen-activated protein kinase kinase kinase 13
ENSG00000139211	AMIGO2	1.5032	2.8346	0.0012	0.0049	84.0465	3.1526	8.8928	4.9253e-12	6.1615e-11	271.824	-1.6495	-3.1372	0.0002	0.002	271.824	28.1142	84.0465	271.824	adhesion molecule with Ig like domain 2
ENSG00000134970	TMED7	1.5022	2.8328	4.9564e-13	8.9218e-12	2068	1.4564	2.7442	2.4087e-12	3.1082e-11	1996.76	0.0458	1.0323	0.8246	0.9256	2068	722.213	2068	1996.76	transmembrane p24 trafficking protein 7
ENSG00000152413	HOMER1	1.5017	2.8318	0.0008	0.0034	173.233	0.7772	1.7138	0.0838	0.1671	102.011	0.7245	1.6524	0.1025	0.2784	173.233	58.5291	173.233	102.011	homer scaffolding protein 1
ENSG00000163823	CCR1	1.499	2.8264	2.4146e-14	4.8731e-13	566.301	1.8141	3.5165	1.691e-20	4.3867e-19	705.712	-0.3152	-1.2442	0.1	0.2736	705.712	198.818	566.301	705.712	C-C motif chemokine receptor 1
ENSG00000108861	DUSP3	1.499	2.8264	1.5077e-30	9.1119e-29	4365.46	1.2933	2.4509	3.7867e-23	1.184e-21	3786.99	0.2056	1.1532	0.113	0.2967	4365.46	1541.04	4365.46	3786.99	dual specificity phosphatase 3
ENSG00000164733	CTSB	1.4988	2.8262	4.8377e-26	2.3044e-24	11665.3	2.3238	5.0065	2.6408e-60	4.5793e-58	20724.3	-0.825	-1.7715	5.665e-09	1.6366e-07	20724.3	4117.64	11665.3	20724.3	cathepsin B
ENSG00000135929	CYP27A1	1.4987	2.8258	5.2667e-06	3.7162e-05	250.014	2.2854	4.8748	2.6215e-12	3.3654e-11	442.021	-0.7867	-1.7251	0.0144	0.066	442.021	88.1227	250.014	442.021	cytochrome P450 family 27 subfamily A member 1
ENSG00000116044	NFE2L2	1.4981	2.8246	1.03e-17	2.795e-16	2308.55	1.225	2.3376	2.4907e-12	3.2048e-11	1905.54	0.273	1.2084	0.1162	0.302	2308.55	810.934	2308.55	1905.54	nuclear factor, erythroid 2 like 2
ENSG00000121350	PYROXD1	1.4973	2.8232	3.0527e-08	3.1504e-07	679.654	1.4323	2.6989	1.1557e-07	8.4234e-07	645.107	0.065	1.0461	0.8083	0.9166	679.654	236.214	679.654	645.107	pyridine nucleotide-disulphide oxidoreductase domain 1
ENSG00000171848	RRM2	1.4941	2.8169	8.3382e-26	3.8871e-24	3000.67	1.7716	3.4144	9.6883e-36	6.1871e-34	3632.6	-0.2775	-1.2121	0.049	0.1652	3632.6	1059.37	3000.67	3632.6	ribonucleotide reductase regulatory subunit M2
ENSG00000221869	CEBPD	1.4936	2.8159	1.6798e-20	5.5444e-19	2121.05	0.5619	1.4762	0.0005	0.002	1111.06	0.9317	1.9075	6.7366e-09	1.9219e-07	2121.05	752.747	2121.05	1111.06	CCAAT/enhancer binding protein delta
ENSG00000181061	HIGD1A	1.492	2.8127	1.3376e-08	1.4511e-07	435.217	3.0002	8.0009	7.8536e-31	3.8741e-29	1239	-1.5082	-2.8445	3.8901e-09	1.1558e-07	1239	150.726	435.217	1239	HIG1 hypoxia inducible domain family member 1A
ENSG00000134108	ARL8B	1.4917	2.8123	2.571e-13	4.7255e-12	2520.12	1.5889	3.0082	6.3331e-15	1.0521e-13	2689.05	-0.0972	-1.0697	0.632	0.8156	2689.05	887.182	2520.12	2689.05	ADP ribosylation factor like GTPase 8B
ENSG00000166927	MS4A7	1.49	2.809	7.0183e-15	1.478e-13	1249.45	1.1431	2.2085	2.4972e-09	2.2654e-08	976.698	0.347	1.2719	0.0678	0.2085	1249.45	440.437	1249.45	976.698	membrane spanning 4-domains A7
ENSG00000124783	SSR1	1.49	2.8089	3.5501e-24	1.4753e-22	7240.43	1.2383	2.3592	3.5207e-17	7.1502e-16	6069.81	0.2517	1.1906	0.0858	0.246	7240.43	2564.61	7240.43	6069.81	signal sequence receptor subunit 1
ENSG00000152256	PDK1	1.4896	2.8081	9.8689e-21	3.3125e-19	2036.05	0.1858	1.1374	0.2496	0.3973	819.492	1.3038	2.4688	3.779e-16	3.5915e-14	2036.05	719.819	2036.05	819.492	pyruvate dehydrogenase kinase 1
ENSG00000170412	GPRC5C	1.4882	2.8055	0.001	0.0043	206.789	-1.3758	-2.5951	0.004	0.0125	71.3229	2.864	7.2804	1.4882e-09	4.815e-08	206.789	71.3229	206.789	26.5912	G protein-coupled receptor class C group 5 member C
ENSG00000101000	PROCR	1.4866	2.8023	0.0016	0.0063	95.6384	2.4891	5.6142	8.9652e-08	6.635e-07	197.499	-1.0025	-2.0034	0.028	0.1091	197.499	33.064	95.6384	197.499	protein C receptor
ENSG00000198673	FAM19A2	1.4852	2.7996	7.4051e-07	6.1219e-06	1138.53	0.9174	1.8887	0.0023	0.0075	761.626	0.5678	1.4823	0.0576	0.1859	1138.53	398.43	1138.53	761.626	family with sequence similarity 19 member A2, C-C motif chemokine like
ENSG00000163814	CDCP1	1.4851	2.7993	0.0003	0.0015	71.251	2.522	5.7436	4.2076e-10	4.1804e-09	150.686	-1.0369	-2.0518	0.0078	0.0405	150.686	24.8313	71.251	150.686	CUB domain containing protein 1
ENSG00000119408	NEK6	1.4836	2.7965	2.412e-18	6.861e-17	2208.93	1.0844	2.1205	1.8216e-10	1.8897e-09	1673.43	0.3993	1.3188	0.0181	0.0786	2208.93	786.22	2208.93	1673.43	NIMA related kinase 6
ENSG00000008516	MMP25	1.4823	2.794	0.0007	0.0031	66.6876	0.9509	1.9331	0.0313	0.0738	46.0525	0.5315	1.4454	0.2147	0.4474	66.6876	23.1887	66.6876	46.0525	matrix metallopeptidase 25
ENSG00000172340	SUCLG2	1.4812	2.7918	1.0734e-14	2.2347e-13	1169.51	1.42	2.6759	1.2176e-13	1.7641e-12	1117.52	0.0612	1.0433	0.747	0.8824	1169.51	415.103	1169.51	1117.52	succinate-CoA ligase GDP-forming beta subunit
ENSG00000196189	SEMA4A	1.477	2.7838	1.474e-18	4.2651e-17	891.387	1.1029	2.1479	6.1065e-11	6.7546e-10	690.693	0.3741	1.296	0.0241	0.0978	891.387	320.021	891.387	690.693	semaphorin 4A
ENSG00000042493	CAPG	1.4764	2.7826	7.9903e-26	3.7409e-24	6988.41	1.8034	3.4904	8.9647e-38	6.436e-36	8783.27	-0.327	-1.2544	0.0195	0.0828	8783.27	2506.66	6988.41	8783.27	capping actin protein, gelsolin like
ENSG00000169919	GUSB	1.4751	2.7801	9.1344e-29	5.058e-27	2580.1	0.7057	1.6309	1.2062e-07	8.7684e-07	1512.97	0.7695	1.7046	5.7598e-09	1.6611e-07	2580.1	926.316	2580.1	1512.97	glucuronidase beta
ENSG00000134153	EMC7	1.4751	2.78	4.9605e-11	7.3174e-10	628.898	1.491	2.8108	2.8909e-11	3.3131e-10	633.458	-0.0159	-1.0111	0.9427	0.9804	633.458	223.395	628.898	633.458	ER membrane protein complex subunit 7
ENSG00000151881	TMEM267	1.471	2.7721	0.0004	0.0018	225.176	1.2633	2.4005	0.0023	0.0077	192.344	0.2076	1.1548	0.6127	0.8038	225.176	78.1132	225.176	192.344	transmembrane protein 267
ENSG00000159339	PADI4	1.4696	2.7695	3.7484e-11	5.6129e-10	257.207	0.0765	1.0545	0.743	0.8542	97.4566	1.3931	2.6264	7.685e-10	2.6725e-08	257.207	92.8165	257.207	97.4566	peptidyl arginine deiminase 4
ENSG00000163597	SNHG16	1.4665	2.7635	3.6067e-36	2.8103e-34	7143.77	1.0163	2.0227	3.5509e-18	7.7943e-17	5221.41	0.4502	1.3662	0.0001	0.0011	7143.77	2577.72	7143.77	5221.41	small nucleolar RNA host gene 16
ENSG00000081320	STK17B	1.4649	2.7605	2.4815e-30	1.4792e-28	8892.48	0.7107	1.6365	2.9792e-08	2.3673e-07	5257.91	0.7543	1.6868	3.6451e-09	1.0907e-07	8892.48	3209.53	8892.48	5257.91	serine/threonine kinase 17b
ENSG00000153989	NUS1	1.4639	2.7586	6.0458e-11	8.7992e-10	1484.7	1.4417	2.7164	1.1438e-10	1.2168e-09	1457.03	0.0222	1.0155	0.9205	0.9704	1484.7	531.707	1484.7	1457.03	NUS1 dehydrodolichyl diphosphate synthase subunit
ENSG00000176105	YES1	1.4633	2.7574	4.2449e-12	6.9164e-11	1285.16	1.212	2.3166	9.7487e-09	8.2774e-08	1075.48	0.2513	1.1903	0.231	0.4671	1285.16	461.279	1285.16	1075.48	YES proto-oncogene 1, Src family tyrosine kinase
ENSG00000112245	PTP4A1	1.462	2.7549	6.6671e-16	1.554e-14	3076.6	1.1722	2.2535	9.662e-11	1.0422e-09	2507.3	0.2898	1.2225	0.1081	0.2888	3076.6	1107.69	3076.6	2507.3	protein tyrosine phosphatase type IVA, member 1
ENSG00000232024	LSM12P1	1.4591	2.7494	0.0026	0.0097	116.353	1.4132	2.6633	0.0035	0.0109	112.224	0.0459	1.0323	0.9232	0.9717	116.353	40.272	116.353	112.224	LSM12 pseudogene 1
ENSG00000115271	GCA	1.457	2.7453	2.4895e-15	5.5028e-14	1239.24	1.4598	2.7507	2.0639e-15	3.6122e-14	1239.42	-0.0028	-1.002	0.9876	1	1239.42	447.775	1239.24	1239.42	grancalcin
ENSG00000165140	FBP1	1.4558	2.743	8.3808e-07	6.8609e-06	161.581	-0.2495	-1.1888	0.4257	0.5875	58.859	1.7053	3.261	2.3867e-08	6.0951e-07	161.581	58.859	161.581	49.241	fructose-bisphosphatase 1
ENSG00000119138	KLF9	1.4557	2.7429	1.527e-24	6.5066e-23	1938.03	1.7992	3.4802	7.5339e-37	5.2257e-35	2460.93	-0.3435	-1.2688	0.0144	0.066	2460.93	704.208	1938.03	2460.93	Kruppel like factor 9
ENSG00000100418	DESI1	1.4551	2.7418	1.4808e-16	3.6177e-15	956.465	1.2251	2.3377	3.812e-12	4.825e-11	815.372	0.23	1.1729	0.1863	0.4121	956.465	347.343	956.465	815.372	desumoylating isopeptidase 1
ENSG00000146476	ARMT1	1.454	2.7397	4.9848e-07	4.2432e-06	428.051	2.0727	4.2068	5.8742e-13	7.9724e-12	661.031	-0.6187	-1.5355	0.0296	0.1139	661.031	153.939	428.051	661.031	acidic residue methyltransferase 1
ENSG00000160932	LY6E	1.4519	2.7357	8.5295e-12	1.3446e-10	1305.44	0.585	1.5	0.0062	0.0182	713.569	0.8669	1.8238	4.4199e-05	0.0005	1305.44	475.651	1305.44	713.569	lymphocyte antigen 6 complex, locus E
ENSG00000137575	SDCBP	1.4496	2.7314	4.7209e-20	1.5102e-18	3563.01	1.4357	2.7052	1.0241e-19	2.5259e-18	3522.46	0.0139	1.0097	0.9295	0.9752	3563.01	1296.34	3563.01	3522.46	syndecan binding protein
ENSG00000244682	FCGR2C	1.4464	2.7253	2.6728e-09	3.2019e-08	429.843	0.5793	1.4942	0.0185	0.0473	234.744	0.867	1.8239	0.0003	0.0031	429.843	156.441	429.843	234.744	Fc fragment of IgG receptor IIc (gene/pseudogene)
ENSG00000147684	NDUFB9	1.4455	2.7237	1.3588e-21	4.8999e-20	2210.9	1.4305	2.6954	3.2962e-21	8.9526e-20	2184.3	0.0151	1.0105	0.9201	0.9704	2210.9	807.34	2210.9	2184.3	NADH:ubiquinone oxidoreductase subunit B9
ENSG00000014914	MTMR11	1.4455	2.7235	0.0002	0.0011	45.4948	1.0727	2.1033	0.0067	0.0196	35.9802	0.3728	1.2949	0.3199	0.5656	45.4948	16.7958	45.4948	35.9802	myotubularin related protein 11
ENSG00000111666	CHPT1	1.4448	2.7222	9.7085e-15	2.0269e-13	1029.85	1.4573	2.7459	5.2989e-15	8.8681e-14	1036.86	-0.0125	-1.0087	0.9459	0.9811	1036.86	375.287	1029.85	1036.86	choline phosphotransferase 1
ENSG00000164543	STK17A	1.4444	2.7215	2.6937e-15	5.9362e-14	750.43	1.9899	3.9722	5.5821e-28	2.3132e-26	1092.26	-0.5455	-1.4596	0.0022	0.0149	1092.26	273.096	750.43	1092.26	serine/threonine kinase 17a
ENSG00000244038	DDOST	1.442	2.7171	7.8389e-32	4.9428e-30	14454.8	0.9475	1.9286	1.256e-14	2.0181e-13	10253.5	0.4945	1.4088	5.544e-05	0.0006	14454.8	5309.16	14454.8	10253.5	dolichyl-diphosphooligosaccharide--protein glycosyltransferase non-catalytic subunit
ENSG00000168214	RBPJ	1.4418	2.7166	5.1359e-15	1.1007e-13	3151.16	1.2712	2.4136	5.3006e-12	6.5981e-11	2792.27	0.1706	1.1255	0.3528	0.597	3151.16	1150.83	3151.16	2792.27	recombination signal binding protein for immunoglobulin kappa J region
ENSG00000156026	MCU	1.4379	2.7093	5.693e-11	8.3079e-10	794.134	1.2867	2.4397	4.587e-09	4.0503e-08	712.118	0.1512	1.1105	0.4864	0.7111	794.134	289.857	794.134	712.118	mitochondrial calcium uniporter
ENSG00000176871	WSB2	1.4379	2.7093	1.8673e-19	5.7461e-18	1124.14	2.1096	4.3157	1.5852e-40	1.2947e-38	1794.67	-0.6717	-1.5929	1.6785e-05	0.0002	1794.67	413.248	1124.14	1794.67	WD repeat and SOCS box containing 2
ENSG00000198899	MT-ATP6	1.4375	2.7086	0.0023	0.0089	2225.12	2.1056	4.3037	8.1209e-06	4.4738e-05	3600.85	-0.668	-1.5889	0.1558	0.3668	3600.85	788.321	2225.12	3600.85
ENSG00000130775	THEMIS2	1.4374	2.7082	1.5586e-21	5.602e-20	2247.77	1.676	3.1955	8.2571e-29	3.6426e-27	2663.72	-0.2387	-1.1799	0.11	0.2916	2663.72	830.576	2247.77	2663.72	thymocyte selection associated family member 2
ENSG00000157224	CLDN12	1.4344	2.7028	0.0002	0.0011	285.096	1.3446	2.5396	0.0005	0.002	266.513	0.0899	1.0643	0.8152	0.9201	285.096	102.347	285.096	266.513	claudin 12
ENSG00000175556	LONRF3	1.4303	2.695	1.4666e-08	1.5841e-07	422.233	0.9174	1.8887	0.0003	0.0012	296.34	0.5129	1.4269	0.0404	0.1432	422.233	155.566	422.233	296.34	LON peptidase N-terminal domain and ring finger 3
ENSG00000147036	LANCL3	1.4278	2.6903	2.5755e-05	0.0002	414.509	0.8529	1.8062	0.0122	0.0331	275.533	0.5748	1.4895	0.0886	0.2517	414.509	150.479	414.509	275.533	LanC like 3
ENSG00000134072	CAMK1	1.4273	2.6894	2.2649e-06	1.7027e-05	316.505	2.1288	4.3735	1.2469e-12	1.6447e-11	520.341	-0.7015	-1.6262	0.0177	0.0773	520.341	116.36	316.505	520.341	calcium/calmodulin dependent protein kinase I
ENSG00000240972	MIF	1.4257	2.6864	2.6169e-15	5.7727e-14	7499.18	0.2786	1.2131	0.1229	0.2277	3371.98	1.147	2.2146	2.0027e-10	7.6659e-09	7499.18	2777.94	7499.18	3371.98	macrophage migration inhibitory factor (glycosylation-inhibiting factor)
ENSG00000173559	NABP1	1.4251	2.6854	1.3407e-13	2.5237e-12	2475.3	1.0166	2.0231	1.3316e-07	9.6182e-07	1856.44	0.4086	1.3274	0.0332	0.1244	2475.3	913.176	2475.3	1856.44	nucleic acid binding protein 1
ENSG00000188522	FAM83G	1.4246	2.6844	3.8375e-08	3.9014e-07	288.529	1.4252	2.6855	3.6024e-08	2.8227e-07	290.949	-0.0005	-1.0004	0.9983	1	290.949	107.126	288.529	290.949	family with sequence similarity 83 member G
ENSG00000136868	SLC31A1	1.424	2.6832	1.2275e-14	2.5409e-13	1162.83	1.8492	3.603	8.7397e-24	2.8348e-22	1560.1	-0.4252	-1.3428	0.0195	0.083	1560.1	429.929	1162.83	1560.1	solute carrier family 31 member 1
ENSG00000198736	MSRB1	1.4209	2.6775	6.9672e-08	6.7617e-07	444.558	0.7208	1.6481	0.0066	0.0193	273.304	0.7001	1.6246	0.0076	0.0396	444.558	165.046	444.558	273.304	methionine sulfoxide reductase B1
ENSG00000132207	SLX1A	1.4203	2.6763	0.0003	0.0017	479.574	1.3837	2.6094	0.0005	0.0019	467.595	0.0366	1.0257	0.9262	0.9733	479.574	175.225	479.574	467.595	SLX1 homolog A, structure-specific endonuclease subunit
ENSG00000143669	LYST	1.4202	2.6761	1.1753e-31	7.3469e-30	15225.6	0.3571	1.2808	0.0033	0.0104	7269.57	1.0631	2.0894	1.9212e-18	2.472e-16	15225.6	5672.27	15225.6	7269.57	lysosomal trafficking regulator
ENSG00000172889	EGFL7	1.4195	2.675	0.0001	0.0007	1050.37	1.0364	2.0511	0.0052	0.0156	800.96	0.3831	1.3041	0.2999	0.5456	1050.37	384.261	1050.37	800.96	EGF like domain multiple 7
ENSG00000205213	LGR4	1.4189	2.6738	1.2314e-05	8.0896e-05	365.103	0.6158	1.5324	0.0596	0.1262	206.784	0.8031	1.7448	0.0131	0.061	365.103	133.598	365.103	206.784	leucine rich repeat containing G protein-coupled receptor 4
ENSG00000157045	NTAN1	1.4178	2.6718	2.2033e-11	3.3686e-10	529.632	1.4	2.639	3.6901e-11	4.176e-10	524.574	0.0178	1.0124	0.9318	0.9761	529.632	197.498	529.632	524.574	N-terminal asparagine amidase
ENSG00000011422	PLAUR	1.4146	2.6658	3.1423e-25	1.415e-23	1414.57	0.5279	1.4418	0.0001	0.0006	766.699	0.8867	1.8489	7.2411e-11	3.0205e-09	1414.57	531.246	1414.57	766.699	plasminogen activator, urokinase receptor
ENSG00000131981	LGALS3	1.4138	2.6643	5.5297e-21	1.8969e-19	852.617	2.7098	6.5424	9.9804e-75	2.528e-72	2111.79	-1.2961	-2.4556	4.3076e-19	6.0044e-17	2111.79	320.383	852.617	2111.79	galectin 3
ENSG00000133641	C12orf29	1.4117	2.6604	2.3907e-08	2.5113e-07	674.272	1.4492	2.7305	9.6734e-09	8.2259e-08	689.517	-0.0375	-1.0264	0.8808	0.9518	689.517	249.413	674.272	689.517	chromosome 12 open reading frame 29
ENSG00000266208	CTD-2267D19.3	1.4111	2.6594	0.0007	0.0032	174.559	1.0714	2.1015	0.0105	0.029	137.649	0.3397	1.2655	0.4115	0.651	174.559	64.2064	174.559	137.649
ENSG00000184575	XPOT	1.4111	2.6594	2.7618e-26	1.339e-24	6817.38	1.4946	2.8178	2.5579e-29	1.1625e-27	7217.87	-0.0835	-1.0596	0.5288	0.7456	7217.87	2553.47	6817.38	7217.87	exportin for tRNA
ENSG00000143771	CNIH4	1.406	2.65	1.7706e-13	3.2988e-12	1991.24	0.9968	1.9955	1.8444e-07	1.3018e-06	1495.09	0.4092	1.328	0.0314	0.1189	1991.24	745.836	1991.24	1495.09	cornichon family AMPA receptor auxiliary protein 4
ENSG00000228594	FNDC10	1.4011	2.641	2.0144e-06	1.5324e-05	574.669	0.5526	1.4667	0.0624	0.1311	317.504	0.8485	1.8006	0.0039	0.0238	574.669	215.279	574.669	317.504	fibronectin type III domain containing 10
ENSG00000106366	SERPINE1	1.3998	2.6386	1.4808e-05	9.5442e-05	573.174	1.3772	2.5977	2.0048e-05	0.0001	564.871	0.0225	1.0157	0.944	0.981	573.174	213.65	573.174	564.871	serpin family E member 1
ENSG00000127947	PTPN12	1.3992	2.6376	1.6194e-10	2.2446e-09	1414.19	1.1273	2.1844	2.6409e-07	1.819e-06	1166.13	0.272	1.2075	0.2117	0.4434	1414.19	529.857	1414.19	1166.13	protein tyrosine phosphatase, non-receptor type 12
ENSG00000167851	CD300A	1.3958	2.6313	1.2426e-15	2.8358e-14	1765.42	0.0885	1.0632	0.616	0.7572	712.081	1.3073	2.4748	8.5573e-14	5.6133e-12	1765.42	669.797	1765.42	712.081	CD300a molecule
ENSG00000113161	HMGCR	1.3938	2.6277	1.1897e-16	2.9463e-15	2233.66	1.5248	2.8774	1.1423e-19	2.8113e-18	2442.66	-0.131	-1.095	0.4329	0.6703	2442.66	844.517	2233.66	2442.66	3-hydroxy-3-methylglutaryl-CoA reductase
ENSG00000164466	SFXN1	1.3933	2.6268	3.8569e-16	9.1663e-15	1806.36	1.5936	3.0181	1.044e-20	2.7398e-19	2074.93	-0.2003	-1.149	0.2374	0.4754	2074.93	683.71	1806.36	2074.93	sideroflexin 1
ENSG00000111711	GOLT1B	1.3906	2.6218	3.2589e-06	2.3867e-05	607.4	1.5739	2.9771	1.3183e-07	9.5283e-07	686.334	-0.1833	-1.1355	0.5359	0.7508	686.334	226.55	607.4	686.334	golgi transport 1B
ENSG00000100417	PMM1	1.3883	2.6176	2.4289e-05	0.0002	262.029	1.3311	2.5159	5.1173e-05	0.0002	250.409	0.0572	1.0404	0.8601	0.9417	262.029	97.8155	262.029	250.409	phosphomannomutase 1
ENSG00000168209	DDIT4	1.3872	2.6158	7.6388e-26	3.5917e-24	5482.02	0.6683	1.5892	4.3792e-07	2.9355e-06	3329.5	0.7189	1.6459	4.9073e-08	1.1577e-06	5482.02	2093.53	5482.02	3329.5	DNA damage inducible transcript 4
ENSG00000153132	CLGN	1.3862	2.6138	0.0016	0.0065	262.154	0.8415	1.7919	0.0565	0.1208	176.545	0.5446	1.4587	0.2132	0.4451	262.154	96.5677	262.154	176.545	calmegin
ENSG00000197077	KIAA1671	1.3859	2.6133	0.0017	0.0067	189.013	2.2489	4.7533	2.9682e-07	2.0313e-06	349.981	-0.863	-1.8189	0.0467	0.1593	349.981	69.7839	189.013	349.981
ENSG00000149084	HSD17B12	1.3858	2.6132	5.8797e-14	1.1382e-12	1859.43	1.2508	2.3798	1.2073e-11	1.4462e-10	1686.49	0.135	1.0981	0.4618	0.6918	1859.43	705.285	1859.43	1686.49	hydroxysteroid 17-beta dehydrogenase 12
ENSG00000125810	CD93	1.384	2.61	6.3352e-15	1.3471e-13	810.868	2.1159	4.3345	2.8981e-33	1.6211e-31	1360.16	-0.7318	-1.6607	2.4865e-05	0.0003	1360.16	311.462	810.868	1360.16	CD93 molecule
ENSG00000099204	ABLIM1	1.3817	2.6057	1.0401e-06	8.3887e-06	145.381	3.1339	8.7781	4.9647e-30	2.3365e-28	504.428	-1.7522	-3.3688	4.7246e-11	2.016e-09	504.428	55.62	145.381	504.428	actin binding LIM protein 1
ENSG00000180773	SLC36A4	1.3795	2.6019	1.5634e-07	1.4453e-06	1141.08	0.9374	1.9151	0.0004	0.0015	833.458	0.4421	1.3586	0.0916	0.2575	1141.08	432	1141.08	833.458	solute carrier family 36 member 4
ENSG00000155097	ATP6V1C1	1.3776	2.5983	3.234e-14	6.4435e-13	1312.98	2.239	4.7207	2.5449e-35	1.5892e-33	2385.55	-0.8614	-1.8168	1.4945e-06	2.5099e-05	2385.55	501.176	1312.98	2385.55	ATPase H+ transporting V1 subunit C1
ENSG00000106330	MOSPD3	1.3771	2.5975	2.4738e-05	0.0002	333.738	1.1923	2.2851	0.0003	0.0011	293.863	0.1849	1.1367	0.5676	0.7748	333.738	126.604	333.738	293.863	motile sperm domain containing 3
ENSG00000151650	VENTX	1.3759	2.5953	0.0009	0.0039	107.721	-0.8215	-1.7672	0.0642	0.134	40.6206	2.1974	4.5864	4.8193e-07	8.9768e-06	107.721	40.6206	107.721	22.4498	VENT homeobox
ENSG00000165476	REEP3	1.3747	2.5932	2.7046e-08	2.8139e-07	610.496	1.7265	3.3092	2.436e-12	3.138e-11	775.117	-0.3518	-1.2761	0.1494	0.3575	775.117	231.114	610.496	775.117	receptor accessory protein 3
ENSG00000104419	NDRG1	1.3697	2.5841	5.5708e-34	3.9206e-32	7874.77	-0.9505	-1.9326	1.1041e-16	2.1606e-15	3043.69	2.3202	4.994	1.0035e-91	4.1963e-88	7874.77	3043.69	7874.77	1571.87	N-myc downstream regulated 1
ENSG00000176597	B3GNT5	1.3686	2.5822	2.1422e-10	2.9223e-09	1330.92	1.5964	3.024	1.1649e-13	1.692e-12	1554.52	-0.2278	-1.1711	0.2868	0.5305	1554.52	509.444	1330.92	1554.52	UDP-GlcNAc:betaGal beta-1,3-N-acetylglucosaminyltransferase 5
ENSG00000148248	SURF4	1.3664	2.5782	1.9905e-30	1.1964e-28	8508.98	1.3208	2.498	1.4875e-28	6.4362e-27	8252.62	0.0456	1.0321	0.7011	0.8577	8508.98	3296.8	8508.98	8252.62	surfeit 4
ENSG00000212907	MT-ND4L	1.3634	2.5729	0.0001	0.0006	858.993	1.8956	3.7208	6.5226e-08	4.9309e-07	1247.12	-0.5322	-1.4462	0.1277	0.3219	1247.12	325.542	858.993	1247.12
ENSG00000100522	GNPNAT1	1.361	2.5687	1.4023e-07	1.308e-06	563.884	1.6757	3.1948	7.8359e-11	8.5459e-10	700.326	-0.3147	-1.2438	0.2175	0.4506	700.326	216.155	563.884	700.326	glucosamine-phosphate N-acetyltransferase 1
ENSG00000111371	SLC38A1	1.3604	2.5676	2.0364e-27	1.0578e-25	3122.77	0.8633	1.8192	6.6537e-12	8.1964e-11	2204.45	0.4971	1.4114	6.8695e-05	0.0008	3122.77	1209.94	3122.77	2204.45	solute carrier family 38 member 1
ENSG00000154839	SKA1	1.3572	2.5619	1.9445e-08	2.0704e-07	425.989	1.904	3.7425	2.1146e-15	3.6954e-14	623.815	-0.5468	-1.4608	0.0208	0.0873	623.815	164.675	425.989	623.815	spindle and kinetochore associated complex subunit 1
ENSG00000106799	TGFBR1	1.3566	2.5608	5.6906e-19	1.6984e-17	2835.64	1.4431	2.719	2.663e-21	7.259e-20	3005.95	-0.0865	-1.0618	0.5681	0.7748	3005.95	1101.04	2835.64	3005.95	transforming growth factor beta receptor 1
ENSG00000161921	CXCL16	1.3551	2.5582	0.0003	0.0013	88.3529	1.5946	3.0202	1.6442e-05	8.5601e-05	108.594	-0.2395	-1.1806	0.5063	0.7285	108.594	35.0768	88.3529	108.594	C-X-C motif chemokine ligand 16
ENSG00000117151	CTBS	1.3548	2.5576	3.7007e-09	4.3291e-08	832.115	0.5583	1.4726	0.0157	0.0411	474.251	0.7965	1.7368	0.0005	0.0043	832.115	321.087	832.115	474.251	chitobiase
ENSG00000277161	PIGW	1.3535	2.5554	2.2723e-05	0.0001	303.615	1.6476	3.1331	2.2688e-07	1.5825e-06	372.321	-0.2941	-1.2261	0.3501	0.5947	372.321	116.395	303.615	372.321	phosphatidylinositol glycan anchor biosynthesis class W
ENSG00000159733	ZFYVE28	1.3533	2.555	0.0008	0.0036	200.121	0.6867	1.6096	0.0916	0.1796	125.209	0.6666	1.5873	0.0979	0.2696	200.121	76.8848	200.121	125.209	zinc finger FYVE-type containing 28
ENSG00000105835	NAMPT	1.3509	2.5506	1.5343e-19	4.7617e-18	2157.78	0.2943	1.2263	0.0508	0.1106	1029.04	1.0565	2.0799	1.6735e-12	8.6933e-11	2157.78	839.746	2157.78	1029.04	nicotinamide phosphoribosyltransferase
ENSG00000162511	LAPTM5	1.3502	2.5496	1.4734e-39	1.3564e-37	14362.6	1.6878	3.2217	6.3822e-61	1.1329e-58	18157.8	-0.3376	-1.2636	0.001	0.0073	18157.8	5625.98	14362.6	18157.8	lysosomal protein transmembrane 5
ENSG00000165704	HPRT1	1.3497	2.5486	1.7906e-05	0.0001	514.356	1.3765	2.5964	1.1927e-05	6.3721e-05	521.26	-0.0268	-1.0188	0.9316	0.9761	521.26	197.241	514.356	521.26	hypoxanthine phosphoribosyltransferase 1
ENSG00000181045	SLC26A11	1.3486	2.5467	0.0016	0.0064	64.4259	1.9698	3.9172	3.0129e-06	1.7766e-05	100.485	-0.6212	-1.5381	0.1296	0.3249	100.485	24.2718	64.4259	100.485	solute carrier family 26 member 11
ENSG00000110852	CLEC2B	1.347	2.5438	2.9101e-07	2.5872e-06	121.688	1.7858	3.4481	5.1476e-12	6.4148e-11	162.435	-0.4388	-1.3555	0.0761	0.2265	162.435	46.3245	121.688	162.435	C-type lectin domain family 2 member B
ENSG00000067992	PDK3	1.3464	2.5428	3.7044e-09	4.3311e-08	886.313	1.1931	2.2865	1.7435e-07	1.2344e-06	794.663	0.1533	1.1121	0.4989	0.723	886.313	345.136	886.313	794.663	pyruvate dehydrogenase kinase 3
ENSG00000141367	CLTC	1.3452	2.5407	5.0207e-38	4.2456e-36	13701.4	1.8527	3.6118	1.0785e-70	2.5864e-68	19485.3	-0.5075	-1.4216	1.0583e-06	1.844e-05	19485.3	5382.31	13701.4	19485.3	clathrin heavy chain
ENSG00000104812	GYS1	1.3425	2.5359	3.4856e-16	8.311e-15	2569.15	0.3492	1.2739	0.0349	0.0808	1289.77	0.9932	1.9907	1.6436e-09	5.2869e-08	2569.15	1011.08	2569.15	1289.77	glycogen synthase 1
ENSG00000115762	PLEKHB2	1.3421	2.5352	2.4582e-33	1.6708e-31	4646.36	1.6407	3.1181	3.6175e-49	4.5559e-47	5714.87	-0.2986	-1.2299	0.007	0.0371	5714.87	1828.28	4646.36	5714.87	pleckstrin homology domain containing B2
ENSG00000130052	STARD8	1.3398	2.5312	3.0528e-06	2.2516e-05	171.577	2.7487	6.7212	1.4457e-22	4.3627e-21	457.064	-1.4089	-2.6553	2.7739e-07	5.4395e-06	457.064	65.9956	171.577	457.064	StAR related lipid transfer domain containing 8
ENSG00000119950	MXI1	1.3361	2.5247	6.9428e-15	1.4649e-13	1035.86	1.2371	2.3573	5.5703e-13	7.5782e-12	963.432	0.099	1.071	0.5597	0.7684	1035.86	406.946	1035.86	963.432	MAX interactor 1, dimerization protein
ENSG00000143870	PDIA6	1.3347	2.5222	2.4457e-41	2.3927e-39	12790.5	1.0386	2.0542	1.1239e-25	4.0089e-24	10413.2	0.2961	1.2278	0.0028	0.0177	12790.5	5063.26	12790.5	10413.2	protein disulfide isomerase family A member 6
ENSG00000132423	COQ3	1.3338	2.5207	0.0012	0.0049	174.792	1.831	3.5579	7.705e-06	4.2593e-05	248.812	-0.4972	-1.4115	0.2189	0.4523	248.812	67.2168	174.792	248.812	coenzyme Q3, methyltransferase
ENSG00000187037	GPR141	1.3329	2.519	0.0002	0.0011	113.391	0.7816	1.719	0.0318	0.0748	76.0207	0.5513	1.4654	0.1217	0.3115	113.391	43.8972	113.391	76.0207	G protein-coupled receptor 141
ENSG00000172164	SNTB1	1.3325	2.5183	2.7851e-24	1.164e-22	3571.95	0.6996	1.624	1.0328e-07	7.5668e-07	2300.01	0.6329	1.5507	1.302e-06	2.2245e-05	3571.95	1413.99	3571.95	2300.01	syntrophin beta 1
ENSG00000177674	AGTRAP	1.3318	2.5172	4.5733e-15	9.8691e-14	642.331	1.5328	2.8935	1.261e-19	3.0864e-18	745.741	-0.201	-1.1495	0.2261	0.4613	745.741	256.209	642.331	745.741	angiotensin II receptor associated protein
ENSG00000151366	NDUFC2	1.3291	2.5124	9.4875e-15	1.9826e-13	1428.09	1.1433	2.2089	2.7305e-11	3.1405e-10	1251.9	0.1858	1.1374	0.2754	0.5185	1428.09	564.646	1428.09	1251.9	NADH:ubiquinone oxidoreductase subunit C2
ENSG00000113532	ST8SIA4	1.3289	2.5121	1.1342e-15	2.5965e-14	3240.97	1.1478	2.2157	4.567e-12	5.726e-11	2852.13	0.1811	1.1338	0.2731	0.5159	3240.97	1282.5	3240.97	2852.13	ST8 alpha-N-acetyl-neuraminide alpha-2,8-sialyltransferase 4
ENSG00000134987	WDR36	1.3287	2.5117	6.4891e-15	1.3745e-13	3201.31	1.0977	2.1401	1.2177e-10	1.2931e-09	2721.29	0.231	1.1736	0.174	0.3952	3201.31	1266.26	3201.31	2721.29	WD repeat domain 36
ENSG00000116918	TSNAX	1.3273	2.5093	5.6552e-13	1.0113e-11	1333.02	1.3718	2.5879	8.6911e-14	1.2797e-12	1369.01	-0.0445	-1.0313	0.8073	0.916	1369.01	526.048	1333.02	1369.01	translin associated factor X
ENSG00000143545	RAB13	1.3258	2.5068	4.636e-12	7.5144e-11	1399.45	0.5622	1.4765	0.0035	0.0111	822.303	0.7636	1.6978	6.6347e-05	0.0007	1399.45	555.056	1399.45	822.303	RAB13, member RAS oncogene family
ENSG00000175274	TP53I11	1.3252	2.5057	2.9342e-05	0.0002	187.835	1.2135	2.319	0.0001	0.0006	176.144	0.1117	1.0805	0.7202	0.8689	187.835	74.5254	187.835	176.144	tumor protein p53 inducible protein 11
ENSG00000159496	RGL4	1.3246	2.5047	0.0015	0.006	39.5191	1.63	3.0951	7.5824e-05	0.0003	50.7174	-0.3054	-1.2358	0.4366	0.6736	50.7174	15.9234	39.5191	50.7174	ral guanine nucleotide dissociation stimulator like 4
ENSG00000161677	JOSD2	1.3226	2.5012	7.4704e-05	0.0004	238.408	1.1514	2.2213	0.0006	0.0022	212.995	0.1712	1.126	0.604	0.7988	238.408	94.4201	238.408	212.995	Josephin domain containing 2
ENSG00000241399	CD302	1.3207	2.4979	2.8381e-09	3.3828e-08	1813.25	1.4957	2.82	1.6409e-11	1.9347e-10	2041.66	-0.175	-1.129	0.4289	0.6665	2041.66	717.801	1813.25	2041.66	CD302 molecule
ENSG00000164096	C4orf3	1.32	2.4966	8.7559e-19	2.578e-17	2603.14	0.783	1.7207	1.6418e-07	1.1698e-06	1786.64	0.537	1.4509	0.0003	0.0028	2603.14	1036.63	2603.14	1786.64	chromosome 4 open reading frame 3
ENSG00000160752	FDPS	1.3196	2.4959	2.0818e-22	7.7243e-21	4503.19	0.9241	1.8975	9.6349e-12	1.1684e-10	3422.76	0.3955	1.3154	0.0034	0.0212	4503.19	1800.64	4503.19	3422.76	farnesyl diphosphate synthase
ENSG00000011028	MRC2	1.3179	2.4931	1.7131e-11	2.6413e-10	4151.34	0.5671	1.4815	0.0038	0.012	2462.6	0.7509	1.6828	0.0001	0.0013	4151.34	1655.97	4151.34	2462.6	mannose receptor C type 2
ENSG00000164023	SGMS2	1.3164	2.4904	1.7293e-11	2.6625e-10	752.211	0.7591	1.6924	0.0001	0.0005	507.799	0.5573	1.4715	0.0042	0.0249	752.211	299.104	752.211	507.799	sphingomyelin synthase 2
ENSG00000111358	GTF2H3	1.316	2.4898	1.09e-12	1.8859e-11	1400.84	1.0723	2.1028	6.799e-09	5.895e-08	1178.5	0.2437	1.184	0.1848	0.4101	1400.84	558.086	1400.84	1178.5	general transcription factor IIH subunit 3
ENSG00000187840	EIF4EBP1	1.3159	2.4896	9.3814e-10	1.1913e-08	1950.01	0.555	1.4691	0.0101	0.0279	1148.54	0.761	1.6946	0.0004	0.0034	1950.01	779.835	1950.01	1148.54	eukaryotic translation initiation factor 4E binding protein 1
ENSG00000166575	TMEM135	1.3157	2.4893	1.1555e-06	9.2509e-06	762.996	0.8975	1.8629	0.0009	0.0034	566.263	0.4182	1.3363	0.1206	0.3098	762.996	301.461	762.996	566.263	transmembrane protein 135
ENSG00000197879	MYO1C	1.3147	2.4875	2.2461e-06	1.6903e-05	320.614	2.3684	5.1636	7.3985e-18	1.5824e-16	674.119	-1.0537	-2.0758	0.0001	0.0011	674.119	127.721	320.614	674.119	myosin IC
ENSG00000168273	SMIM4	1.3139	2.4862	0.0003	0.0016	232.838	1.3809	2.6043	0.0002	0.0007	244.786	-0.067	-1.0475	0.8528	0.9382	244.786	92.0246	232.838	244.786	small integral membrane protein 4
ENSG00000171204	TMEM126B	1.3136	2.4856	1.8925e-05	0.0001	463.744	1.6787	3.2014	4.1866e-08	3.2533e-07	595.837	-0.3651	-1.288	0.2295	0.4653	595.837	182.523	463.744	595.837	transmembrane protein 126B
ENSG00000103642	LACTB	1.3136	2.4856	6.2813e-13	1.1196e-11	736.309	1.4514	2.7348	1.5427e-15	2.732e-14	811.663	-0.1378	-1.1002	0.4429	0.6786	811.663	295.052	736.309	811.663	lactamase beta
ENSG00000185340	GAS2L1	1.3134	2.4853	0.0011	0.0045	129.171	3.6327	12.4036	3.8863e-20	9.877e-19	686.473	-2.3192	-4.9907	2.5336e-09	7.8192e-08	686.473	51.8506	129.171	686.473	growth arrest specific 2 like 1
ENSG00000120697	ALG5	1.3119	2.4828	4.9989e-09	5.7704e-08	814.144	1.3139	2.4861	4.5819e-09	4.0474e-08	811.774	-0.0019	-1.0013	0.9931	1	814.144	323.974	814.144	811.774	ALG5, dolichyl-phosphate beta-glucosyltransferase
ENSG00000197121	PGAP1	1.3104	2.4802	0.0024	0.0091	212.913	0.6599	1.5799	0.1277	0.2351	132.588	0.6506	1.5698	0.1298	0.3253	212.913	82.575	212.913	132.588	post-GPI attachment to proteins 1
ENSG00000185477	GPRIN3	1.3095	2.4785	2.7348e-08	2.8409e-07	529.784	1.3674	2.5801	6.0857e-09	5.3092e-08	550.859	-0.058	-1.041	0.8032	0.9142	550.859	211.417	529.784	550.859	GPRIN family member 3
ENSG00000196923	PDLIM7	1.307	2.4743	1.124e-08	1.2323e-07	693.391	0.6475	1.5665	0.0049	0.0148	438.986	0.6595	1.5795	0.0038	0.0233	693.391	279.29	693.391	438.986	PDZ and LIM domain 7
ENSG00000139514	SLC7A1	1.3064	2.4733	1.5628e-17	4.1835e-16	4480.25	1.0299	2.0418	1.8788e-11	2.2047e-10	3700.31	0.2766	1.2113	0.0704	0.2144	4480.25	1806.26	4480.25	3700.31	solute carrier family 7 member 1
ENSG00000168003	SLC3A2	1.3055	2.4717	3.7375e-29	2.1124e-27	5170.86	0.7633	1.6974	6.2242e-11	6.8747e-10	3552.51	0.5422	1.4562	3.0785e-06	4.7812e-05	5170.86	2090.86	5170.86	3552.51	solute carrier family 3 member 2
ENSG00000116489	CAPZA1	1.3049	2.4707	1.6467e-17	4.3973e-16	6294.83	1.6068	3.0457	9.0311e-26	3.2626e-24	7756.03	-0.3019	-1.2328	0.0481	0.163	7756.03	2535.66	6294.83	7756.03	capping actin protein of muscle Z-line alpha subunit 1
ENSG00000104763	ASAH1	1.3042	2.4695	2.9832e-24	1.2445e-22	4723.18	1.7372	3.3339	6.8196e-42	5.8902e-40	6371.98	-0.433	-1.35	0.0007	0.0055	6371.98	1904.73	4723.18	6371.98	N-acylsphingosine amidohydrolase 1
ENSG00000197746	PSAP	1.3038	2.4687	1.2094e-32	7.9475e-31	25205.2	1.4338	2.7016	3.8141e-39	2.9245e-37	27599.9	-0.1301	-1.0943	0.2346	0.4713	27599.9	10199.5	25205.2	27599.9	prosaposin
ENSG00000198369	SPRED2	1.3033	2.468	4.4348e-07	3.8183e-06	629.621	1.0216	2.0302	7.7212e-05	0.0004	516.574	0.2818	1.2157	0.2719	0.5146	629.621	251.96	629.621	516.574	sprouty related EVH1 domain containing 2
ENSG00000074842	MYDGF	1.3028	2.467	1.3277e-14	2.7352e-13	2174.81	0.8811	1.8418	1.9799e-07	1.3909e-06	1625.22	0.4217	1.3395	0.0124	0.0584	2174.81	880.032	2174.81	1625.22	myeloid derived growth factor
ENSG00000078804	TP53INP2	1.3009	2.4637	2.8978e-11	4.3782e-10	1485.41	1.239	2.3603	2.3274e-10	2.3794e-09	1424.31	0.0619	1.0438	0.7503	0.8839	1485.41	599.943	1485.41	1424.31	tumor protein p53 inducible nuclear protein 2
ENSG00000026297	RNASET2	1.2995	2.4615	2.1859e-18	6.2421e-17	5895.04	-0.2376	-1.179	0.1119	0.2116	2390.02	1.5371	2.9022	6.3515e-25	1.5624e-22	5895.04	2390.02	5895.04	2023.74	ribonuclease T2
ENSG00000143674	RP5-862P8.2	1.2975	2.458	0.0003	0.0013	305.288	0.3455	1.2706	0.3356	0.4948	155.287	0.952	1.9345	0.0075	0.0391	305.288	121.505	305.288	155.287
ENSG00000119632	IFI27L2	1.2958	2.4551	1.2377e-08	1.3481e-07	467.548	1.4287	2.6921	3.0212e-10	3.0501e-09	512.93	-0.133	-1.0965	0.5527	0.7638	512.93	188.622	467.548	512.93	interferon alpha inducible protein 27 like 2
ENSG00000213965	NUDT19	1.294	2.4521	2.1689e-06	1.6362e-05	346.411	1.3731	2.5902	4.7152e-07	3.1383e-06	364.113	-0.079	-1.0563	0.7692	0.8947	364.113	138.986	346.411	364.113	nudix hydrolase 19
ENSG00000144320	LNPK	1.2937	2.4516	5.4171e-11	7.9265e-10	1899.48	0.9137	1.8838	3.7123e-06	2.1585e-05	1453.16	0.38	1.3014	0.0533	0.1754	1899.48	767.994	1899.48	1453.16	lunapark, ER junction formation factor
ENSG00000140905	GCSH	1.2931	2.4506	8.5942e-05	0.0005	327.954	1.2227	2.3339	0.0002	0.0009	311.45	0.0704	1.05	0.8291	0.9278	327.954	131.161	327.954	311.45	glycine cleavage system protein H
ENSG00000079739	PGM1	1.2914	2.4476	2.598e-12	4.3366e-11	2136.98	0.2513	1.1902	0.1758	0.303	1036.38	1.0401	2.0564	1.8146e-08	4.7353e-07	2136.98	870.021	2136.98	1036.38	phosphoglucomutase 1
ENSG00000159840	ZYX	1.29	2.4453	6.3414e-14	1.22e-12	5004.67	0.6146	1.5312	0.0004	0.0014	3131.85	0.6754	1.597	8.4901e-05	0.0009	5004.67	2041.6	5004.67	3131.85	zyxin
ENSG00000075624	ACTB	1.2899	2.4451	3.5266e-31	2.1673e-29	79363.4	1.0918	2.1314	8.4037e-23	2.574e-21	69168.4	0.1981	1.1472	0.0744	0.2229	79363.4	32408.2	79363.4	69168.4	actin beta
ENSG00000163661	PTX3	1.2871	2.4404	2.755e-09	3.2935e-08	241.506	0.3961	1.3159	0.0755	0.1531	130.403	0.891	1.8545	4.0229e-05	0.0005	241.506	98.8708	241.506	130.403	pentraxin 3
ENSG00000027697	IFNGR1	1.2858	2.4381	1.2004e-14	2.4894e-13	2635.98	1.5596	2.9477	6.9375e-21	1.8442e-19	3182.77	-0.2738	-1.209	0.0983	0.2703	3182.77	1074.26	2635.98	3182.77	interferon gamma receptor 1
ENSG00000138413	IDH1	1.2845	2.4359	2.8217e-21	9.9453e-20	3485.4	1.6157	3.0646	7.6995e-33	4.2304e-31	4387.88	-0.3312	-1.2581	0.014	0.0642	4387.88	1426.43	3485.4	4387.88	isocitrate dehydrogenase (NADP(+)) 1, cytosolic
ENSG00000157593	SLC35B2	1.2843	2.4356	2.2545e-13	4.1683e-12	1533.86	0.8061	1.7485	4.4321e-06	2.541e-05	1101.4	0.4782	1.393	0.0061	0.0337	1533.86	628.34	1533.86	1101.4	solute carrier family 35 member B2
ENSG00000260822	GS1-358P8.4	1.2827	2.433	5.1653e-09	5.953e-08	1156.73	0.6957	1.6197	0.0016	0.0055	765.817	0.587	1.5021	0.0074	0.0388	1156.73	470.782	1156.73	765.817	pyruvate dehydrogenase kinase 3
ENSG00000119986	AVPI1	1.282	2.4317	0.001	0.0042	166.472	1.0087	2.0122	0.0098	0.0271	138.383	0.2732	1.2085	0.4787	0.7051	166.472	67.7315	166.472	138.383	arginine vasopressin induced 1
ENSG00000165092	ALDH1A1	1.2796	2.4277	7.8757e-07	6.4839e-06	85.8984	3.0491	8.2768	1.7167e-35	1.084e-33	287.891	-1.7695	-3.4094	1.044e-14	7.8662e-13	287.891	34.3288	85.8984	287.891	aldehyde dehydrogenase 1 family member A1
ENSG00000004866	ST7	1.2794	2.4273	3.0749e-06	2.2648e-05	325.933	2.0999	4.2867	1.0983e-14	1.7723e-13	576.61	-0.8205	-1.766	0.0022	0.0148	576.61	131.711	325.933	576.61	suppression of tumorigenicity 7
ENSG00000118705	RPN2	1.2771	2.4235	2.6811e-32	1.7357e-30	12596.2	0.9621	1.9482	5.0883e-19	1.1961e-17	10125.5	0.3149	1.2439	0.0035	0.0214	12596.2	5191.16	12596.2	10125.5	ribophorin II
ENSG00000100075	SLC25A1	1.277	2.4234	1.9709e-09	2.4076e-08	2107.16	0.5703	1.4848	0.0075	0.0216	1289.54	0.7067	1.6321	0.0009	0.0068	2107.16	866.28	2107.16	1289.54	solute carrier family 25 member 1
ENSG00000179918	SEPHS2	1.277	2.4233	7.0215e-11	1.0179e-09	1711.3	0.7162	1.6429	0.0003	0.0011	1158.47	0.5607	1.475	0.0041	0.0246	1711.3	702.427	1711.3	1158.47	selenophosphate synthetase 2
ENSG00000133657	ATP13A3	1.2757	2.4211	2.6058e-18	7.3927e-17	4120.03	1.8169	3.5233	1.2882e-35	8.1801e-34	5990.48	-0.5413	-1.4553	0.0002	0.0019	5990.48	1692.41	4120.03	5990.48	ATPase 13A3
ENSG00000167123	CERCAM	1.2752	2.4203	1.1449e-08	1.2539e-07	1551.5	-1.0268	-2.0375	6.7603e-06	3.7769e-05	637.708	2.302	4.9312	4.0322e-24	8.8745e-22	1551.5	637.708	1551.5	311.296	cerebral endothelial cell adhesion molecule
ENSG00000196365	LONP1	1.2744	2.4191	1.2886e-12	2.2084e-11	3825.11	0.6899	1.6131	0.0001	0.0006	2550.35	0.5846	1.4996	0.0011	0.0083	3825.11	1577.04	3825.11	2550.35	lon peptidase 1, mitochondrial
ENSG00000125977	EIF2S2	1.2739	2.4181	5.8262e-27	2.956e-25	3770.87	1.276	2.4216	4.3702e-27	1.7253e-25	3775.19	-0.0021	-1.0014	0.9859	0.9995	3775.19	1555.65	3770.87	3775.19	eukaryotic translation initiation factor 2 subunit beta
ENSG00000132603	NIP7	1.2717	2.4144	3.1286e-12	5.1593e-11	1273.92	0.9335	1.9099	3.2374e-07	2.2069e-06	1004.12	0.3382	1.2641	0.0623	0.1964	1273.92	524.033	1273.92	1004.12	NIP7, nucleolar pre-rRNA processing protein
ENSG00000197696	NMB	1.2712	2.4136	0.0011	0.0044	239.532	1.5508	2.9297	6.1361e-05	0.0003	293.022	-0.2796	-1.2139	0.466	0.6953	293.022	97.2397	239.532	293.022	neuromedin B
ENSG00000126432	PRDX5	1.2674	2.4074	2.176e-17	5.7544e-16	3706.09	0.5502	1.4643	0.0002	0.001	2253.54	0.7172	1.644	1.5503e-06	2.5958e-05	3706.09	1537.74	3706.09	2253.54	peroxiredoxin 5
ENSG00000104331	IMPAD1	1.2674	2.4072	2.6033e-19	7.8993e-18	3119.24	1.1761	2.2596	7.4803e-17	1.4805e-15	2921.21	0.0913	1.0653	0.5154	0.7353	3119.24	1289.44	3119.24	2921.21	inositol monophosphatase domain containing 1
ENSG00000175193	PARL	1.2658	2.4047	4.2509e-16	1.0005e-14	1513.02	1.0441	2.0621	2.0715e-11	2.4234e-10	1293.57	0.2218	1.1661	0.1514	0.3607	1513.02	625.637	1513.02	1293.57	presenilin associated rhomboid like
ENSG00000011478	QPCTL	1.2655	2.4042	5.6385e-05	0.0003	432.243	0.3662	1.289	0.2474	0.3947	230.51	0.8993	1.8652	0.0042	0.0251	432.243	178.025	432.243	230.51	glutaminyl-peptide cyclotransferase like
ENSG00000174516	PELI3	1.2653	2.4037	0.0005	0.0022	242.186	0.4239	1.3415	0.2458	0.3928	134.473	0.8414	1.7918	0.0201	0.0848	242.186	99.8716	242.186	134.473	pellino E3 ubiquitin protein ligase family member 3
ENSG00000180628	PCGF5	1.2642	2.402	3.2212e-08	3.3072e-07	955.95	1.7853	3.4468	4.7069e-15	7.9126e-14	1368.96	-0.521	-1.435	0.0214	0.0895	1368.96	392.83	955.95	1368.96	polycomb group ring finger 5
ENSG00000068078	FGFR3	1.263	2.4	0.0016	0.0062	128.691	0.978	1.9698	0.0145	0.0384	106.255	0.285	1.2184	0.47	0.6986	128.691	52.6712	128.691	106.255	fibroblast growth factor receptor 3
ENSG00000183828	NUDT14	1.2625	2.3992	0.0006	0.0028	230.994	0.9829	1.9764	0.0079	0.0226	190.487	0.2797	1.2139	0.4457	0.6803	230.994	94.8296	230.994	190.487	nudix hydrolase 14
ENSG00000115977	AAK1	1.2612	2.3969	4.6151e-17	1.1972e-15	5450	0.515	1.429	0.0006	0.0024	3241.36	0.7462	1.6774	6.696e-07	1.2082e-05	5450	2264.45	5450	3241.36	AP2 associated kinase 1
ENSG00000082153	BZW1	1.2603	2.3955	4.1541e-14	8.1943e-13	7817.38	1.3562	2.56	4.1675e-16	7.7643e-15	8347.45	-0.0959	-1.0687	0.5648	0.7725	8347.45	3246.94	7817.38	8347.45	basic leucine zipper and W2 domains 1
ENSG00000142657	PGD	1.2591	2.3935	6.5715e-27	3.3035e-25	10215.4	0.9144	1.8848	6.3709e-15	1.0576e-13	8041.97	0.3447	1.2699	0.0032	0.0202	10215.4	4262.09	10215.4	8041.97	phosphogluconate dehydrogenase
ENSG00000164823	OSGIN2	1.2588	2.393	1.457e-10	2.0298e-09	800.015	1.5017	2.8318	1.6822e-14	2.6713e-13	941.854	-0.2429	-1.1834	0.2102	0.4414	941.854	330.555	800.015	941.854	oxidative stress induced growth inhibitor family member 2
ENSG00000152684	PELO	1.2552	2.3871	1.8097e-08	1.9354e-07	973.942	0.6809	1.6031	0.0023	0.0077	652.913	0.5744	1.489	0.0098	0.0486	973.942	405.541	973.942	652.913	pelota homolog (Drosophila)
ENSG00000165272	AQP3	1.2552	2.387	1.8011e-06	1.3851e-05	739.346	1.59	3.0105	1.3324e-09	1.251e-08	938.482	-0.3348	-1.2612	0.199	0.4282	938.482	307.928	739.346	938.482	aquaporin 3 (Gill blood group)
ENSG00000120306	CYSTM1	1.2551	2.3869	0.0001	0.0006	223.125	1.6682	3.1781	2.4054e-07	1.6685e-06	301.387	-0.4131	-1.3315	0.1953	0.4235	301.387	92.8804	223.125	301.387	cysteine rich transmembrane module containing 1
ENSG00000173726	TOMM20	1.2551	2.3868	4.0212e-19	1.2101e-17	7594.8	0.777	1.7135	3.2474e-08	2.5614e-07	5438.85	0.4781	1.3929	0.0007	0.0053	7594.8	3168.74	7594.8	5438.85	translocase of outer mitochondrial membrane 20
ENSG00000172270	BSG	1.2542	2.3854	1.6995e-18	4.8981e-17	12086.3	0.9226	1.8955	1.0927e-10	1.1686e-09	9601.71	0.3316	1.2584	0.0202	0.0853	12086.3	5055.48	12086.3	9601.71	basigin (Ok blood group)
ENSG00000179750	APOBEC3B	1.254	2.385	6.5289e-07	5.4429e-06	447.6	1.7364	3.3319	4.2902e-12	5.4091e-11	627.815	-0.4824	-1.397	0.0518	0.172	627.815	185.865	447.6	627.815	apolipoprotein B mRNA editing enzyme catalytic subunit 3B
ENSG00000158089	GALNT14	1.2537	2.3846	1.0341e-06	8.347e-06	1016.02	0.1179	1.0851	0.6484	0.7836	458.899	1.1359	2.1975	1.0103e-05	0.0001	1016.02	421.833	1016.02	458.899	polypeptide N-acetylgalactosaminyltransferase 14
ENSG00000184900	SUMO3	1.2515	2.381	1.548e-22	5.7929e-21	2731.1	1.4065	2.6509	3.8854e-28	1.625e-26	3040.64	-0.155	-1.1134	0.2226	0.4573	3040.64	1143.71	2731.1	3040.64	small ubiquitin-like modifier 3
ENSG00000006634	DBF4	1.2512	2.3803	2.3632e-07	2.1269e-06	864.515	1.6826	3.2101	3.1327e-12	3.9966e-11	1165.29	-0.4315	-1.3486	0.0721	0.218	1165.29	358.71	864.515	1165.29	DBF4 zinc finger
ENSG00000170275	CRTAP	1.2484	2.3757	2.8074e-26	1.3581e-24	3608.4	0.8587	1.8135	3.2905e-13	4.5704e-12	2753.56	0.3896	1.3101	0.0009	0.0068	3608.4	1517.27	3608.4	2753.56	cartilage associated protein
ENSG00000186088	GSAP	1.2466	2.3728	5.503e-07	4.6516e-06	450.339	0.8594	1.8143	0.0006	0.0022	340.417	0.3872	1.3078	0.1173	0.3036	450.339	186.582	450.339	340.417	gamma-secretase activating protein
ENSG00000119729	RHOQ	1.245	2.3702	5.3535e-11	7.844e-10	1016.19	1.3337	2.5204	1.9135e-12	2.4863e-11	1075.53	-0.0887	-1.0634	0.6371	0.8178	1075.53	424.366	1016.19	1075.53	ras homolog family member Q
ENSG00000132963	POMP	1.2445	2.3693	1.8209e-09	2.2381e-08	934.723	1.9989	3.997	2.703e-22	7.9862e-21	1573.54	-0.7545	-1.687	0.0002	0.0021	1573.54	389.86	934.723	1573.54	proteasome maturation protein
ENSG00000169398	PTK2	1.2431	2.367	0.0001	0.0007	88.9774	3.9135	15.0693	5.1118e-36	3.3402e-34	585.478	-2.6705	-6.3663	9.1222e-19	1.2015e-16	585.478	37.1975	88.9774	585.478	protein tyrosine kinase 2
ENSG00000256235	SMIM3	1.2424	2.3659	7.5203e-26	3.5436e-24	2978.06	0.4651	1.3804	9.2259e-05	0.0004	1738.3	0.7773	1.7139	4.7389e-11	2.017e-09	2978.06	1258.74	2978.06	1738.3	small integral membrane protein 3
ENSG00000198879	SFMBT2	1.242	2.3653	5.4462e-12	8.7885e-11	1085.76	0.1871	1.1385	0.3048	0.4608	521.077	1.0549	2.0776	5.5123e-09	1.6008e-07	1085.76	456.481	1085.76	521.077	Scm-like with four mbt domains 2
ENSG00000186591	UBE2H	1.242	2.3653	4.8993e-20	1.5627e-18	2910.64	0.6113	1.5276	6.9613e-06	3.8748e-05	1876.4	0.6307	1.5483	3.1298e-06	4.8474e-05	2910.64	1226.14	2910.64	1876.4	ubiquitin conjugating enzyme E2 H
ENSG00000041353	RAB27B	1.2413	2.3642	1.8442e-06	1.4137e-05	118.044	1.4343	2.7025	2.7682e-08	2.2074e-07	133.014	-0.1929	-1.1431	0.4369	0.6737	133.014	48.6818	118.044	133.014	RAB27B, member RAS oncogene family
ENSG00000164109	MAD2L1	1.2413	2.3642	9.6109e-08	9.1564e-07	942.935	1.6048	3.0416	4.6877e-12	5.8709e-11	1210.52	-0.3635	-1.2866	0.1152	0.3005	1210.52	393.894	942.935	1210.52	MAD2 mitotic arrest deficient-like 1 (yeast)
ENSG00000138080	EMILIN1	1.241	2.3636	3.6416e-06	2.643e-05	211.665	1.6931	3.2336	1.8154e-10	1.8841e-09	296.437	-0.4522	-1.3681	0.0827	0.24	296.437	90.7319	211.665	296.437	elastin microfibril interfacer 1
ENSG00000072110	ACTN1	1.241	2.3636	4.7664e-26	2.2855e-24	7187.69	1.0108	2.0151	8.2706e-18	1.7606e-16	6131.95	0.2301	1.1729	0.0497	0.167	7187.69	3037.98	7187.69	6131.95	actinin alpha 1
ENSG00000163874	ZC3H12A	1.2402	2.3622	9.3705e-10	1.1913e-08	580.077	0.4767	1.3916	0.02	0.0503	343.303	0.7634	1.6975	0.0002	0.0016	580.077	246.208	580.077	343.303	zinc finger CCCH-type containing 12A
ENSG00000153094	BCL2L11	1.2398	2.3616	8.9057e-07	7.2634e-06	294.831	2.6189	6.1428	5.2747e-26	1.95e-24	768.531	-1.3791	-2.6011	1.6806e-08	4.4063e-07	768.531	122.979	294.831	768.531	BCL2 like 11
ENSG00000001561	ENPP4	1.2385	2.3596	1.6291e-07	1.5016e-06	620.502	1.5086	2.8452	1.5552e-10	1.6284e-09	744.251	-0.27	-1.2058	0.2481	0.487	744.251	259.148	620.502	744.251	ectonucleotide pyrophosphatase/phosphodiesterase 4 (putative)
ENSG00000162676	GFI1	1.2383	2.3593	9.5854e-19	2.8108e-17	3971.83	0.1199	1.0866	0.395	0.5575	1825.03	1.1185	2.1712	1.6516e-15	1.4095e-13	3971.83	1679.93	3971.83	1825.03	growth factor independent 1 transcriptional repressor
ENSG00000163170	BOLA3	1.2379	2.3586	8.3129e-05	0.0005	243.848	1.9503	3.8644	4.0882e-10	4.0725e-09	403.644	-0.7123	-1.6385	0.0208	0.0874	403.644	101.866	243.848	403.644	bolA family member 3
ENSG00000267041	ZNF850	1.235	2.3539	6.848e-11	9.9337e-10	849.922	0.9353	1.9123	8.1889e-07	5.234e-06	687.6	0.2997	1.2309	0.1108	0.2927	849.922	358.088	849.922	687.6	zinc finger protein 850
ENSG00000226742	HSBP1L1	1.235	2.3538	0.0007	0.0032	242.844	0.0381	1.0268	0.9181	0.9672	103.605	1.1968	2.2923	0.0011	0.0083	242.844	100.54	242.844	103.605	heat shock factor binding protein 1 like 1
ENSG00000169756	LIMS1	1.2346	2.3531	3.3647e-20	1.0827e-18	2343.89	1.6022	3.0361	4.084e-33	2.2732e-31	3019.75	-0.3677	-1.2903	0.0056	0.0315	3019.75	991.319	2343.89	3019.75	LIM zinc finger domain containing 1
ENSG00000271503	CCL5	1.2345	2.353	6.3874e-13	1.1367e-11	561.967	-1.5509	-2.93	2.2095e-15	3.8463e-14	238.502	2.7854	6.8943	3.3499e-47	8.0047e-44	561.967	238.502	561.967	81.0267	C-C motif chemokine ligand 5
ENSG00000161944	ASGR2	1.2343	2.3527	0.0003	0.0017	132.095	1.8612	3.633	4.9563e-08	3.8172e-07	207.718	-0.6268	-1.5442	0.0615	0.1947	207.718	55.6029	132.095	207.718	asialoglycoprotein receptor 2
ENSG00000104856	RELB	1.2342	2.3525	5.1272e-08	5.0985e-07	308.306	0.8466	1.7983	0.0002	0.0009	239.075	0.3876	1.3082	0.0837	0.242	308.306	132.08	308.306	239.075	RELB proto-oncogene, NF-kB subunit
ENSG00000115602	IL1RL1	1.2332	2.3509	0.0008	0.0034	225.154	1.2004	2.298	0.0011	0.0039	220.424	0.0329	1.023	0.9279	0.9745	225.154	94.0336	225.154	220.424	interleukin 1 receptor like 1
ENSG00000023909	GCLM	1.233	2.3505	2.8014e-07	2.4977e-06	349.273	1.8837	3.6903	2.3376e-15	4.0599e-14	546.828	-0.6508	-1.57	0.0055	0.0309	546.828	146.137	349.273	546.828	glutamate-cysteine ligase modifier subunit
ENSG00000183048	SLC25A10	1.2326	2.35	6.8525e-06	4.737e-05	511.577	1.468	2.7664	7.8048e-08	5.8163e-07	606.318	-0.2354	-1.1772	0.3855	0.628	606.318	216.476	511.577	606.318	solute carrier family 25 member 10
ENSG00000158769	F11R	1.2311	2.3475	2.7503e-17	7.2033e-16	3818.05	0.7315	1.6604	5.267e-07	3.4718e-06	2692.68	0.4996	1.4138	0.0006	0.0048	3818.05	1619.75	3818.05	2692.68	F11 receptor
ENSG00000111052	LIN7A	1.2286	2.3433	6.3488e-08	6.2026e-07	1955.27	0.642	1.5605	0.0048	0.0145	1294.91	0.5865	1.5016	0.0097	0.0483	1955.27	825.676	1955.27	1294.91	lin-7 homolog A, crumbs cell polarity complex component
ENSG00000103253	HAGHL	1.228	2.3425	0.0003	0.0013	513.771	0.5963	1.5119	0.0775	0.1567	330.042	0.6317	1.5494	0.0601	0.192	513.771	216.876	513.771	330.042	hydroxyacylglutathione hydrolase-like
ENSG00000105281	SLC1A5	1.2266	2.3402	2.3378e-15	5.1834e-14	6384.87	0.8838	1.8452	1.161e-08	9.7442e-08	5036.86	0.3428	1.2682	0.0266	0.1053	6384.87	2722.8	6384.87	5036.86	solute carrier family 1 member 5
ENSG00000074695	LMAN1	1.2263	2.3396	3.3596e-18	9.4697e-17	5080.36	0.727	1.6552	2.6046e-07	1.7956e-06	3584.39	0.4993	1.4135	0.0004	0.0034	5080.36	2162.26	5080.36	3584.39	lectin, mannose binding 1
ENSG00000146094	DOK3	1.223	2.3343	5.2473e-11	7.7039e-10	1378.35	0.459	1.3746	0.0143	0.0378	812.117	0.764	1.6982	4.1024e-05	0.0005	1378.35	589.897	1378.35	812.117	docking protein 3
ENSG00000105612	DNASE2	1.2221	2.3329	6.7878e-10	8.7731e-09	1260.48	0.9132	1.8832	4.12e-06	2.3802e-05	1018.72	0.309	1.2388	0.1171	0.3033	1260.48	538.795	1260.48	1018.72	deoxyribonuclease 2, lysosomal
ENSG00000089195	TRMT6	1.2192	2.3281	6.7917e-12	1.0824e-10	931.42	0.8341	1.7828	2.8701e-06	1.6987e-05	711.509	0.385	1.3059	0.0292	0.1128	931.42	398.103	931.42	711.509	tRNA methyltransferase 6
ENSG00000177663	IL17RA	1.2184	2.327	5.8227e-25	2.5768e-23	11488.5	0.7923	1.7318	2.0148e-11	2.3582e-10	8551.32	0.4262	1.3437	0.0003	0.0027	11488.5	4932.06	11488.5	8551.32	interleukin 17 receptor A
ENSG00000150907	FOXO1	1.216	2.3229	7.8281e-05	0.0004	108.66	1.4506	2.7331	2.0549e-06	1.2416e-05	129.889	-0.2346	-1.1766	0.4303	0.6677	129.889	46.9429	108.66	129.889	forkhead box O1
ENSG00000114850	SSR3	1.2156	2.3224	1.1198e-13	2.1225e-12	5137.89	1.2349	2.3536	4.4787e-14	6.8218e-13	5198.53	-0.0192	-1.0134	0.9063	0.9643	5198.53	2200.37	5137.89	5198.53	signal sequence receptor subunit 3
ENSG00000070614	NDST1	1.214	2.3198	8.166e-17	2.0644e-15	4450.8	0.8349	1.7837	1.0498e-08	8.8635e-08	3424.18	0.3791	1.3006	0.0092	0.0461	4450.8	1915.67	4450.8	3424.18	N-deacetylase and N-sulfotransferase 1
ENSG00000171298	GAA	1.2139	2.3196	2.0164e-12	3.3998e-11	3866.32	0.4077	1.3266	0.0184	0.0471	2209.74	0.8062	1.7485	2.9959e-06	4.6791e-05	3866.32	1663.93	3866.32	2209.74	glucosidase alpha, acid
ENSG00000038002	AGA	1.2132	2.3186	9.966e-09	1.1009e-07	861.174	0.916	1.8869	1.5545e-05	8.1419e-05	697.981	0.2972	1.2288	0.158	0.3704	861.174	368.327	861.174	697.981	aspartylglucosaminidase
ENSG00000131759	RARA	1.2121	2.3167	3.1584e-09	3.7389e-08	1526.37	0.1853	1.1371	0.3681	0.5291	748.622	1.0268	2.0375	5.5128e-07	1.0156e-05	1526.37	657.65	1526.37	748.622	retinoic acid receptor alpha
ENSG00000131389	SLC6A6	1.2118	2.3163	7.6193e-21	2.5852e-19	2967.32	1.3074	2.475	4.5752e-24	1.5101e-22	3176.66	-0.0957	-1.0686	0.4567	0.6887	3176.66	1280.85	2967.32	3176.66	solute carrier family 6 member 6
ENSG00000137312	FLOT1	1.2109	2.3149	1.6848e-15	3.7855e-14	2372.2	0.6092	1.5254	6.5437e-05	0.0003	1562.43	0.6018	1.5176	7.3993e-05	0.0008	2372.2	1023.23	2372.2	1562.43	flotillin 1
ENSG00000169230	PRELID1	1.2107	2.3146	1.9015e-18	5.4514e-17	2750.37	1.0703	2.0998	9.4718e-15	1.5417e-13	2498.11	0.1405	1.1023	0.3069	0.5521	2750.37	1187.21	2750.37	2498.11	PRELI domain containing 1
ENSG00000081041	CXCL2	1.2097	2.3129	9.5324e-06	6.3951e-05	63.5111	1.7493	3.362	5.1993e-11	5.7995e-10	95.367	-0.5396	-1.4536	0.0303	0.1157	95.367	27.5696	63.5111	95.367	C-X-C motif chemokine ligand 2
ENSG00000185088	RPS27L	1.208	2.3102	5.1102e-15	1.0962e-13	2270.55	1.7389	3.3378	1.3207e-29	6.0515e-28	3278.54	-0.5308	-1.4448	0.0005	0.0044	3278.54	977.973	2270.55	3278.54	ribosomal protein S27 like
ENSG00000083937	CHMP2B	1.2076	2.3096	9.4136e-07	7.6434e-06	565.152	1.4575	2.7462	2.9135e-09	2.623e-08	667.691	-0.2498	-1.1891	0.305	0.5507	667.691	240.612	565.152	667.691	charged multivesicular body protein 2B
ENSG00000174021	GNG5	1.2068	2.3082	5.1296e-08	5.0985e-07	934.49	1.2857	2.438	6.2001e-09	5.3986e-08	981.988	-0.0789	-1.0562	0.7196	0.8684	981.988	399.952	934.49	981.988	G protein subunit gamma 5
ENSG00000109861	CTSC	1.2063	2.3075	7.2927e-28	3.8712e-26	6972.73	1.3951	2.63	8.852e-37	6.0838e-35	7945.27	-0.1887	-1.1398	0.0856	0.2457	7945.27	3015.01	6972.73	7945.27	cathepsin C
ENSG00000116750	UCHL5	1.2059	2.3068	4.6031e-07	3.9491e-06	892.809	1.2452	2.3705	1.8687e-07	1.3181e-06	913.611	-0.0393	-1.0276	0.8687	0.946	913.611	382.05	892.809	913.611	ubiquitin C-terminal hydrolase L5
ENSG00000186665	C17orf58	1.2046	2.3048	0.001	0.0043	202.915	1.2719	2.4148	0.0005	0.002	211.268	-0.0673	-1.0478	0.8525	0.9382	211.268	85.772	202.915	211.268	chromosome 17 open reading frame 58
ENSG00000179598	PLD6	1.2043	2.3043	0.0002	0.0012	422.983	0.7537	1.6861	0.0218	0.0542	307.543	0.4506	1.3666	0.1674	0.385	422.983	180.508	422.983	307.543	phospholipase D family member 6
ENSG00000143162	CREG1	1.2038	2.3035	2.5285e-19	7.6832e-18	5103.04	1.3214	2.4991	5.3981e-23	1.6785e-21	5529.11	-0.1176	-1.0849	0.3783	0.6219	5529.11	2207.22	5103.04	5529.11	cellular repressor of E1A stimulated genes 1
ENSG00000136161	RCBTB2	1.2038	2.3034	7.1533e-07	5.9295e-06	654.101	2.0741	4.2108	8.4498e-18	1.797e-16	1200.76	-0.8703	-1.8281	0.0003	0.0026	1200.76	281.183	654.101	1200.76	RCC1 and BTB domain containing protein 2
ENSG00000137193	PIM1	1.2037	2.3033	3.1109e-27	1.6045e-25	12629.8	0.6112	1.5276	4.1856e-08	3.2533e-07	8373.79	0.5924	1.5078	1.0188e-07	2.2305e-06	12629.8	5477.33	12629.8	8373.79	Pim-1 proto-oncogene, serine/threonine kinase
ENSG00000049759	NEDD4L	1.2035	2.303	2.8513e-05	0.0002	293.225	1.8174	3.5244	1.9176e-10	1.9838e-09	449.214	-0.6139	-1.5304	0.0296	0.1138	449.214	125.354	293.225	449.214	neural precursor cell expressed, developmentally down-regulated 4-like, E3 ubiquitin protein ligase
ENSG00000143401	ANP32E	1.2035	2.303	5.509e-12	8.8832e-11	2389.54	1.0527	2.0744	1.6604e-09	1.541e-08	2144.6	0.1508	1.1102	0.3861	0.6285	2389.54	1030.27	2389.54	2144.6	acidic nuclear phosphoprotein 32 family member E
ENSG00000178752	ERFE	1.2027	2.3017	0.0017	0.0068	121.956	4.2705	19.2998	5.5204e-30	2.5819e-28	1095.21	-3.0678	-8.3849	1.0521e-16	1.1503e-14	1095.21	52.8746	121.956	1095.21	erythroferrone
ENSG00000168234	TTC39C	1.2025	2.3013	5.5017e-08	5.4386e-07	578.707	1.1806	2.2667	9.233e-08	6.8198e-07	565.502	0.0219	1.0153	0.9204	0.9704	578.707	247.433	578.707	565.502	tetratricopeptide repeat domain 39C
ENSG00000176974	SHMT1	1.2005	2.2982	1.7357e-08	1.8581e-07	944.685	1.0357	2.0501	1.1655e-06	7.3005e-06	843.744	0.1648	1.121	0.4363	0.6732	944.685	409.24	944.685	843.744	serine hydroxymethyltransferase 1
ENSG00000113749	HRH2	1.1999	2.2973	9.0936e-12	1.4304e-10	1885.04	0.9096	1.8786	2.3981e-07	1.6639e-06	1542.93	0.2903	1.2229	0.0977	0.2692	1885.04	817.869	1885.04	1542.93	histamine receptor H2
ENSG00000214063	TSPAN4	1.1993	2.2963	5.5706e-08	5.5042e-07	402.556	0.5191	1.4331	0.0201	0.0506	251.312	0.6802	1.6024	0.002	0.0137	402.556	175.234	402.556	251.312	tetraspanin 4
ENSG00000171617	ENC1	1.1992	2.2961	4.3213e-11	6.4222e-10	708.8	1.0325	2.0456	1.4101e-08	1.1721e-07	631.491	0.1667	1.1225	0.3545	0.5987	708.8	307.333	708.8	631.491	ectodermal-neural cortex 1
ENSG00000271856	LINC01215	1.199	2.2959	0.0009	0.004	163.66	0.9353	1.9123	0.0101	0.0279	134.303	0.2637	1.2006	0.4626	0.6923	163.66	69.315	163.66	134.303	long intergenic non-protein coding RNA 1215
ENSG00000196735	HLA-DQA1	1.1988	2.2954	5.1458e-08	5.1123e-07	437.279	1.797	3.4749	1.8321e-16	3.503e-15	672.868	-0.5982	-1.5138	0.0055	0.0311	672.868	191.018	437.279	672.868	major histocompatibility complex, class II, DQ alpha 1
ENSG00000196072	BLOC1S2	1.198	2.2943	9.7265e-08	9.2503e-07	722.262	1.7054	3.2613	2.4405e-14	3.7916e-13	1024.44	-0.5074	-1.4215	0.0223	0.0921	1024.44	310.592	722.262	1024.44	biogenesis of lysosomal organelles complex 1 subunit 2
ENSG00000167981	ZNF597	1.1971	2.2928	0.0005	0.0021	351.196	1.0276	2.0386	0.0026	0.0085	310.628	0.1695	1.1247	0.6173	0.807	351.196	149.902	351.196	310.628	zinc finger protein 597
ENSG00000105520	PLPPR2	1.1959	2.2909	2.1757e-05	0.0001	494.882	0.3166	1.2454	0.2646	0.4146	268.639	0.8793	1.8395	0.0018	0.0125	494.882	215.058	494.882	268.639	phospholipid phosphatase related 2
ENSG00000131724	IL13RA1	1.1958	2.2907	7.4176e-13	1.3082e-11	2884.8	1.2583	2.3921	4.268e-14	6.5141e-13	3009.85	-0.0625	-1.0443	0.7065	0.8611	3009.85	1252.84	2884.8	3009.85	interleukin 13 receptor subunit alpha 1
ENSG00000180879	SSR4	1.1913	2.2835	4.0733e-16	9.6385e-15	5725.41	0.7934	1.7331	6.1406e-08	4.6609e-07	4343.77	0.3979	1.3176	0.0065	0.0352	5725.41	2502.12	5725.41	4343.77	signal sequence receptor subunit 4
ENSG00000150093	ITGB1	1.1892	2.2803	7.4622e-21	2.5359e-19	7318.86	1.4489	2.7301	3.157e-30	1.4951e-28	8758.63	-0.2597	-1.1973	0.0401	0.1426	8758.63	3199.77	7318.86	8758.63	integrin subunit beta 1
ENSG00000124279	FASTKD3	1.188	2.2783	0.0007	0.003	433.442	0.9612	1.9469	0.006	0.0176	367.349	0.2268	1.1702	0.5142	0.7346	433.442	185.964	433.442	367.349	FAST kinase domains 3
ENSG00000112237	CCNC	1.186	2.2753	5.0719e-07	4.3072e-06	1194.58	1.2578	2.3913	9.6775e-08	7.1178e-07	1250.09	-0.0718	-1.051	0.76	0.8897	1250.09	518.812	1194.58	1250.09	cyclin C
ENSG00000170873	MTSS1	1.1856	2.2746	3.1511e-07	2.7754e-06	316.309	2.8312	7.1166	1.4808e-35	9.3771e-34	1007.37	-1.6455	-3.1287	2.0141e-13	1.2631e-11	1007.37	139.232	316.309	1007.37	MTSS1, I-BAR domain containing
ENSG00000186918	ZNF395	1.1834	2.2711	2.8853e-11	4.3624e-10	5220.61	-0.8077	-1.7505	6.5859e-06	3.6849e-05	2290.97	1.9911	3.9755	9.1817e-29	3.2425e-26	5220.61	2290.97	5220.61	1304.69	zinc finger protein 395
ENSG00000181409	AATK	1.1821	2.2691	0.0022	0.0086	93.0209	1.4187	2.6735	0.0002	0.0009	110.521	-0.2366	-1.1782	0.5304	0.7467	110.521	40.3829	93.0209	110.521	apoptosis associated tyrosine kinase
ENSG00000104687	GSR	1.1814	2.268	8.4279e-21	2.8552e-19	2770.4	1.6665	3.1744	4.8265e-40	3.8043e-38	3880.99	-0.4851	-1.3997	0.0001	0.0011	3880.99	1219.82	2770.4	3880.99	glutathione-disulfide reductase
ENSG00000148180	GSN	1.1808	2.267	4.369e-05	0.0003	2526.21	1.6987	3.2461	3.9933e-09	3.5514e-08	3642.28	-0.5179	-1.4319	0.0723	0.2183	3642.28	1104.42	2526.21	3642.28	gelsolin
ENSG00000130396	AFDN	1.1798	2.2654	4.4725e-06	3.1929e-05	158.142	2.2491	4.7538	3.4296e-19	8.1987e-18	333.313	-1.0693	-2.0984	1.2314e-05	0.0002	333.313	68.7077	158.142	333.313	afadin, adherens junction formation factor
ENSG00000075785	RAB7A	1.1792	2.2645	3.3324e-13	6.0891e-12	1915.34	1.2111	2.3151	7.1791e-14	1.0647e-12	1958	-0.0318	-1.0223	0.8433	0.9345	1958	842.34	1915.34	1958	RAB7A, member RAS oncogene family
ENSG00000178996	SNX18	1.179	2.2642	9.4739e-20	2.9697e-18	2367.79	0.6039	1.5198	3.5091e-06	2.0499e-05	1588	0.5751	1.4898	8.8084e-06	0.0001	2367.79	1044.69	2367.79	1588	sorting nexin 18
ENSG00000168894	RNF181	1.1774	2.2617	2.3206e-12	3.8945e-11	1691.02	0.8346	1.7834	6.9092e-07	4.4847e-06	1330.66	0.3428	1.2682	0.0404	0.1433	1691.02	744.479	1691.02	1330.66	ring finger protein 181
ENSG00000129128	SPCS3	1.1755	2.2587	1.3666e-13	2.5681e-12	5978.84	1.143	2.2084	6.1653e-13	8.3624e-12	5836.86	0.0325	1.0228	0.8376	0.9321	5978.84	2634.56	5978.84	5836.86	signal peptidase complex subunit 3
ENSG00000117394	SLC2A1	1.1754	2.2586	0.0001	0.0007	2730.38	2.2418	4.7297	2.4922e-13	3.507e-12	5795.99	-1.0663	-2.0941	0.0005	0.0041	5795.99	1194.66	2730.38	5795.99	solute carrier family 2 member 1
ENSG00000163249	CCNYL1	1.1753	2.2584	0.0001	0.0006	447.254	1.0515	2.0727	0.0005	0.002	407.362	0.1238	1.0896	0.6813	0.8449	447.254	194.083	447.254	407.362	cyclin Y like 1
ENSG00000007237	GAS7	1.1753	2.2584	1.1201e-23	4.5421e-22	3033.66	0.7459	1.6771	2.1628e-10	2.2188e-09	2257.41	0.4294	1.3466	0.0002	0.0022	3033.66	1344.7	3033.66	2257.41	growth arrest specific 7
ENSG00000101558	VAPA	1.173	2.2548	3.0119e-16	7.1894e-15	4864.79	0.9003	1.8665	3.6135e-10	3.6156e-09	4015.9	0.2727	1.2081	0.0569	0.1841	4864.79	2147.43	4864.79	4015.9	VAMP associated protein A
ENSG00000169019	COMMD8	1.1727	2.2544	6.4794e-05	0.0004	441.206	1.6929	3.233	6.9677e-09	6.0297e-08	630.167	-0.5201	-1.4341	0.0732	0.2202	630.167	191.479	441.206	630.167	COMM domain containing 8
ENSG00000214189	ZNF788	1.1727	2.2543	7.0337e-08	6.8142e-07	1127.58	1.044	2.0619	1.5954e-06	9.7864e-06	1027.63	0.1287	1.0933	0.5522	0.7635	1127.58	494.909	1127.58	1027.63	zinc finger family member 788
ENSG00000105971	CAV2	1.1708	2.2513	0.0003	0.0016	422.189	0.5719	1.4865	0.0816	0.1635	276.428	0.5989	1.5145	0.0665	0.2057	422.189	183.707	422.189	276.428	caveolin 2
ENSG00000051382	PIK3CB	1.1686	2.248	1.2457e-10	1.7489e-09	2826.87	0.7094	1.6351	9.5971e-05	0.0004	2048.77	0.4592	1.3748	0.0113	0.0546	2826.87	1248.82	2826.87	2048.77	phosphatidylinositol-4,5-bisphosphate 3-kinase catalytic subunit beta
ENSG00000152439	ZNF773	1.168	2.247	2.3883e-05	0.0001	510.13	0.5357	1.4497	0.0538	0.1161	326.868	0.6323	1.55	0.022	0.091	510.13	224.268	510.13	326.868	zinc finger protein 773
ENSG00000175106	TVP23C	1.167	2.2455	0.0003	0.0015	550.256	0.1591	1.1166	0.6256	0.7651	269.266	1.0079	2.011	0.0019	0.013	550.256	240.027	550.256	269.266	trans-golgi network vesicle protein 23 homolog C
ENSG00000211584	SLC48A1	1.1668	2.2451	2.5572e-11	3.8852e-10	833.656	1.5693	2.9676	1.8502e-19	4.4849e-18	1103.06	-0.4025	-1.3218	0.0194	0.0827	1103.06	369.497	833.656	1103.06	solute carrier family 48 member 1
ENSG00000170802	FOXN2	1.1651	2.2425	5.6926e-09	6.5297e-08	3023.63	0.9696	1.9584	1.2507e-06	7.7886e-06	2632.39	0.1955	1.1451	0.3273	0.5731	3023.63	1338	3023.63	2632.39	forkhead box N2
ENSG00000180071	ANKRD18A	1.1636	2.2402	0.0015	0.0061	473.811	1.0755	2.1075	0.0034	0.0107	443.198	0.0881	1.0629	0.8095	0.917	473.811	205.769	473.811	443.198	ankyrin repeat domain 18A
ENSG00000226259	GTF2H2B	1.1618	2.2374	0.001	0.0044	214.833	1.4579	2.747	3.6238e-05	0.0002	261.359	-0.2961	-1.2278	0.3972	0.6383	261.359	93.1381	214.833	261.359	general transcription factor IIH subunit 2B (pseudogene)
ENSG00000166794	PPIB	1.1617	2.2372	3.7379e-23	1.4536e-21	12323.5	0.9656	1.9529	1.7654e-16	3.3812e-15	10758.4	0.1961	1.1456	0.0939	0.2623	12323.5	5501.39	12323.5	10758.4	peptidylprolyl isomerase B
ENSG00000134107	BHLHE40	1.1616	2.2371	2.4658e-21	8.7191e-20	2297.08	0.4874	1.4019	7.6963e-05	0.0004	1441.29	0.6742	1.5958	3.6433e-08	8.962e-07	2297.08	1027.53	2297.08	1441.29	basic helix-loop-helix family member e40
ENSG00000136156	ITM2B	1.1608	2.2358	1.9427e-17	5.1561e-16	3551.25	1.2781	2.4253	7.422e-21	1.9592e-19	3844.09	-0.1174	-1.0848	0.3879	0.6302	3844.09	1580.92	3551.25	3844.09	integral membrane protein 2B
ENSG00000103507	BCKDK	1.1581	2.2317	3.6607e-11	5.4853e-10	1725.65	0.5067	1.4208	0.0039	0.0122	1098.55	0.6515	1.5708	0.0002	0.0019	1725.65	772.429	1725.65	1098.55	branched chain ketoacid dehydrogenase kinase
ENSG00000173915	USMG5	1.1574	2.2305	1.7487e-07	1.6036e-06	1090.28	1.7514	3.3668	2.1328e-15	3.7243e-14	1646.78	-0.594	-1.5094	0.0069	0.0367	1646.78	484.441	1090.28	1646.78	up-regulated during skeletal muscle growth 5 homolog (mouse)
ENSG00000152454	ZNF256	1.1571	2.2301	0.0001	0.0007	358.076	0.7689	1.7039	0.0113	0.0308	271.233	0.3883	1.3088	0.1972	0.4259	358.076	157.568	358.076	271.233	zinc finger protein 256
ENSG00000113448	PDE4D	1.1565	2.2292	2.2978e-15	5.0997e-14	2015.41	0.3899	1.3103	0.0079	0.0226	1179.2	0.7667	1.7013	1.5247e-07	3.2242e-06	2015.41	899.192	2015.41	1179.2	phosphodiesterase 4D
ENSG00000085719	CPNE3	1.1549	2.2268	1.1902e-13	2.254e-12	1347.1	1.1307	2.1896	3.6195e-13	5.0058e-12	1320.47	0.0243	1.017	0.8751	0.9491	1347.1	600.995	1347.1	1320.47	copine 3
ENSG00000180921	FAM83H	1.1548	2.2265	2.1657e-05	0.0001	838.636	0.5608	1.4751	0.0397	0.0901	553.97	0.594	1.5094	0.0287	0.1112	838.636	373.635	838.636	553.97	family with sequence similarity 83 member H
ENSG00000196177	ACADSB	1.1546	2.2263	2.0072e-06	1.5285e-05	642.51	1.3766	2.5965	1.3359e-08	1.1137e-07	747.167	-0.2219	-1.1663	0.3565	0.6005	747.167	285.427	642.51	747.167	acyl-CoA dehydrogenase, short/branched chain
ENSG00000084234	APLP2	1.1517	2.2217	2.8628e-43	2.9884e-41	21082.1	0.9656	1.9528	6.4016e-31	3.1857e-29	18528.4	0.1861	1.1377	0.0256	0.1024	21082.1	9482.97	21082.1	18528.4	amyloid beta precursor like protein 2
ENSG00000145632	PLK2	1.1515	2.2215	3.6046e-06	2.6205e-05	221.156	1.7655	3.4	6.2952e-13	8.5233e-12	340.739	-0.614	-1.5305	0.0108	0.0528	340.739	99.1764	221.156	340.739	polo like kinase 2
ENSG00000146592	CREB5	1.1515	2.2214	0.0024	0.0093	79.3753	0.3482	1.273	0.3701	0.5313	44.0544	0.8032	1.745	0.0349	0.1289	79.3753	33.9855	79.3753	44.0544	cAMP responsive element binding protein 5
ENSG00000129173	E2F8	1.1508	2.2204	0.0002	0.0011	447.94	1.4073	2.6523	6.1516e-06	3.4557e-05	535.758	-0.2564	-1.1945	0.4073	0.6473	535.758	198.165	447.94	535.758	E2F transcription factor 8
ENSG00000243646	IL10RB	1.1502	2.2194	5.2505e-14	1.0246e-12	1780.84	0.7911	1.7304	2.3941e-07	1.6617e-06	1386.56	0.3591	1.2826	0.0184	0.0792	1780.84	799.71	1780.84	1386.56	interleukin 10 receptor subunit beta
ENSG00000011600	TYROBP	1.1496	2.2185	1.2274e-16	3.0326e-15	1901.58	0.9464	1.9271	9.6231e-12	1.1676e-10	1654.74	0.2032	1.1513	0.141	0.344	1901.58	857.137	1901.58	1654.74	TYRO protein tyrosine kinase binding protein
ENSG00000102032	RENBP	1.1494	2.2183	3.3151e-05	0.0002	395.387	1.2595	2.3941	5.1588e-06	2.9271e-05	430.458	-0.1101	-1.0793	0.6881	0.8493	430.458	177.842	395.387	430.458	renin binding protein
ENSG00000139428	MMAB	1.1487	2.2171	9.9717e-07	8.0814e-06	966.399	0.6234	1.5405	0.0081	0.023	670.448	0.5253	1.4392	0.025	0.1004	966.399	433.504	966.399	670.448	methylmalonic aciduria (cobalamin deficiency) cblB type
ENSG00000079277	MKNK1	1.1485	2.2169	1.3883e-14	2.8547e-13	2140.3	0.8604	1.8156	8.3994e-09	7.194e-08	1753.77	0.2881	1.221	0.0526	0.1739	2140.3	963.522	2140.3	1753.77	MAP kinase interacting serine/threonine kinase 1
ENSG00000161011	SQSTM1	1.1478	2.2158	1.3273e-18	3.8611e-17	6362.02	1.2014	2.2996	2.9891e-20	7.6486e-19	6610.48	-0.0535	-1.0378	0.6805	0.8447	6610.48	2868.81	6362.02	6610.48	sequestosome 1
ENSG00000104689	TNFRSF10A	1.1466	2.214	9.9363e-07	8.0557e-06	466.427	0.6455	1.5643	0.0062	0.0181	327.572	0.5011	1.4153	0.0318	0.1204	466.427	209.218	466.427	327.572	TNF receptor superfamily member 10a
ENSG00000132356	PRKAA1	1.1461	2.2132	2.6576e-12	4.4311e-11	1334.07	1.2015	2.2997	2.071e-13	2.94e-12	1382.66	-0.0553	-1.0391	0.7334	0.8759	1382.66	598.506	1334.07	1382.66	protein kinase AMP-activated catalytic subunit alpha 1
ENSG00000241553	ARPC4	1.146	2.2129	2.1616e-18	6.1807e-17	4826.8	1.3232	2.5021	4.8365e-24	1.5932e-22	5465.78	-0.1772	-1.1307	0.1744	0.3954	5465.78	2179.67	4826.8	5465.78	actin related protein 2/3 complex subunit 4
ENSG00000174307	PHLDA3	1.1456	2.2123	0.0011	0.0046	349.377	1.2865	2.4394	0.0002	0.001	386.163	-0.141	-1.1026	0.6854	0.8475	386.163	155.258	349.377	386.163	pleckstrin homology like domain family A member 3
ENSG00000116954	RRAGC	1.1426	2.2078	2.0696e-05	0.0001	557.399	1.4116	2.6603	1.333e-07	9.6253e-07	669.894	-0.269	-1.205	0.3119	0.557	669.894	248.423	557.399	669.894	Ras related GTP binding C
ENSG00000138069	RAB1A	1.1416	2.2062	1.248e-10	1.751e-09	1703.91	1.2325	2.3498	3.5216e-12	4.4801e-11	1809.58	-0.091	-1.0651	0.6061	0.8001	1809.58	766.532	1703.91	1809.58	RAB1A, member RAS oncogene family
ENSG00000105329	TGFB1	1.1409	2.2053	3.8516e-09	4.4984e-08	2452.19	0.4501	1.3661	0.0204	0.0513	1518.39	0.6909	1.6143	0.0004	0.0032	2452.19	1108.97	2452.19	1518.39	transforming growth factor beta 1
ENSG00000165678	GHITM	1.1403	2.2042	5.1081e-17	1.3173e-15	4365.44	1.568	2.9648	7.2618e-31	3.5979e-29	5869.6	-0.4277	-1.3451	0.0016	0.0111	5869.6	1973.82	4365.44	5869.6	growth hormone inducible transmembrane protein
ENSG00000169752	NRG4	1.1402	2.204	8.7976e-06	5.9405e-05	603.035	0.167	1.1228	0.5188	0.6743	303.588	0.9731	1.9631	0.0002	0.0016	603.035	270.005	603.035	303.588	neuregulin 4
ENSG00000241978	AKAP2	1.1385	2.2016	3.8703e-17	1.01e-15	2465.54	1.0375	2.0527	1.6941e-14	2.6875e-13	2297.05	0.101	1.0725	0.4529	0.6861	2465.54	1116.76	2465.54	2297.05	A-kinase anchoring protein 2
ENSG00000198042	MAK16	1.1363	2.1982	8.6544e-09	9.6629e-08	1323.08	0.8744	1.8333	9.6378e-06	5.229e-05	1098.58	0.2619	1.199	0.1831	0.4076	1323.08	596.574	1323.08	1098.58	MAK16 homolog
ENSG00000136810	TXN	1.1353	2.1966	2.3577e-14	4.7672e-13	2726.83	1.5343	2.8965	4.8058e-25	1.6616e-23	3596.13	-0.399	-1.3186	0.007	0.037	3596.13	1236.61	2726.83	3596.13	thioredoxin
ENSG00000145386	CCNA2	1.134	2.1946	1.1743e-10	1.6561e-09	1315.78	2.1547	4.4527	6.9367e-35	4.2036e-33	2675.36	-1.0207	-2.029	4.342e-09	1.2832e-07	2675.36	596.126	1315.78	2675.36	cyclin A2
ENSG00000069956	MAPK6	1.1338	2.1944	1.3023e-14	2.6881e-13	1837.49	1.4063	2.6506	9.1824e-22	2.6005e-20	2212.58	-0.2725	-1.2079	0.0617	0.1952	2212.58	832.176	1837.49	2212.58	mitogen-activated protein kinase 6
ENSG00000205269	TMEM170B	1.1337	2.1942	2.0916e-06	1.5861e-05	1288.56	1.2046	2.3048	4.5205e-07	3.0185e-06	1349.51	-0.0709	-1.0504	0.7656	0.8926	1349.51	581.13	1288.56	1349.51	transmembrane protein 170B
ENSG00000137692	DCUN1D5	1.1322	2.1919	1.5062e-06	1.1795e-05	669.429	1.2001	2.2975	3.2737e-07	2.2303e-06	700.808	-0.0679	-1.0482	0.7713	0.8955	700.808	302.992	669.429	700.808	defective in cullin neddylation 1 domain containing 5
ENSG00000171649	ZIK1	1.1319	2.1914	2.0315e-06	1.5448e-05	757.471	0.521	1.4349	0.0295	0.07	492.702	0.6109	1.5272	0.0103	0.0505	757.471	342.106	757.471	492.702	zinc finger protein interacting with K protein 1
ENSG00000168297	PXK	1.1315	2.1909	1.0879e-16	2.7218e-15	2810.08	0.8055	1.7477	3.7003e-09	3.3076e-08	2237.17	0.326	1.2536	0.0165	0.0732	2810.08	1277.01	2810.08	2237.17	PX domain containing serine/threonine kinase like
ENSG00000076053	RBM7	1.1309	2.19	5.3281e-06	3.7559e-05	726.92	0.8297	1.7773	0.0009	0.0031	584.366	0.3012	1.2322	0.2235	0.4583	726.92	326.643	726.92	584.366	RNA binding motif protein 7
ENSG00000178726	THBD	1.1303	2.189	1.2858e-05	8.4117e-05	274.947	1.4275	2.6898	2.9904e-08	2.3753e-07	345.282	-0.2972	-1.2288	0.2427	0.4814	345.282	127.08	274.947	345.282	thrombomodulin
ENSG00000107745	MICU1	1.13	2.1886	1.1442e-14	2.3774e-13	1641.67	0.9446	1.9246	1.1089e-10	1.1825e-09	1442.74	0.1854	1.1372	0.2024	0.4326	1641.67	748.244	1641.67	1442.74	mitochondrial calcium uptake 1
ENSG00000130150	MOSPD2	1.1289	2.187	0.0003	0.0013	465.43	0.94	1.9186	0.0024	0.0079	404.593	0.1889	1.1399	0.5397	0.7536	465.43	208.521	465.43	404.593	motile sperm domain containing 2
ENSG00000100567	PSMA3	1.128	2.1855	9.082e-10	1.1594e-08	1330.87	1.7893	3.4566	1.6801e-22	5.0366e-21	2104.18	-0.6613	-1.5816	0.0003	0.0026	2104.18	604.096	1330.87	2104.18	proteasome subunit alpha 3
ENSG00000128578	STRIP2	1.1275	2.1849	0.0012	0.0048	139.218	3.3454	10.1643	6.8769e-23	2.1236e-21	662.606	-2.2179	-4.6521	3.4479e-11	1.5097e-09	662.606	62.4905	139.218	662.606	striatin interacting protein 2
ENSG00000143753	DEGS1	1.1274	2.1847	3.7033e-10	4.8967e-09	1041.78	1.5793	2.9883	1.16e-18	2.6413e-17	1422.64	-0.4519	-1.3678	0.0111	0.0536	1422.64	472.751	1041.78	1422.64	delta 4-desaturase, sphingolipid 1
ENSG00000185989	RASA3	1.1264	2.1831	4.7897e-12	7.752e-11	1920.48	0.7972	1.7377	1.0342e-06	6.5122e-06	1529.71	0.3292	1.2563	0.0427	0.1491	1920.48	878.621	1920.48	1529.71	RAS p21 protein activator 3
ENSG00000276644	DACH1	1.1255	2.1818	2.0565e-08	2.1843e-07	726.236	-0.0069	-1.0048	0.9729	0.9972	330.199	1.1325	2.1923	2.218e-08	5.6945e-07	726.236	330.199	726.236	329.046	dachshund family transcription factor 1
ENSG00000172965	MIR4435-2HG	1.1243	2.18	1.4283e-07	1.33e-06	683.647	1.5171	2.8622	9.8862e-13	1.318e-11	898.461	-0.3928	-1.3129	0.0629	0.1976	898.461	311.592	683.647	898.461	MIR4435-2 host gene
ENSG00000086598	TMED2	1.1226	2.1774	5.7656e-15	1.2284e-13	5020.35	1.1129	2.1627	9.6199e-15	1.5628e-13	4978.86	0.0098	1.0068	0.9456	0.9811	5020.35	2295.98	5020.35	4978.86	transmembrane p24 trafficking protein 2
ENSG00000145332	KLHL8	1.1225	2.1772	6.6461e-09	7.552e-08	1426.92	0.8583	1.8129	9.3846e-06	5.0965e-05	1184.62	0.2642	1.201	0.1708	0.3903	1426.92	650.627	1426.92	1184.62	kelch like family member 8
ENSG00000101474	APMAP	1.1221	2.1766	4.8498e-20	1.5492e-18	4113.92	0.6451	1.5639	1.4419e-07	1.0365e-06	2954.33	0.4769	1.3918	9.5243e-05	0.001	4113.92	1887.82	4113.92	2954.33	adipocyte plasma membrane associated protein
ENSG00000276085	CCL3L3	1.1218	2.1762	3.8236e-06	2.7613e-05	201.314	0.2663	1.2027	0.2849	0.4381	111.991	0.8555	1.8094	0.0005	0.0039	201.314	93.0036	201.314	111.991	C-C motif chemokine ligand 3 like 3
ENSG00000159423	ALDH4A1	1.121	2.1749	4.7288e-07	4.0426e-06	635.665	1.3249	2.5051	2.3565e-09	2.1447e-08	735.964	-0.2039	-1.1518	0.3547	0.5988	735.964	291.944	635.665	735.964	aldehyde dehydrogenase 4 family member A1
ENSG00000102580	DNAJC3	1.1209	2.1748	1.823e-17	4.8503e-16	3942.67	1.2416	2.3645	4.0643e-21	1.0946e-19	4280.09	-0.1207	-1.0872	0.3579	0.602	4280.09	1805.68	3942.67	4280.09	DnaJ heat shock protein family (Hsp40) member C3
ENSG00000156642	NPTN	1.1196	2.1729	4.3511e-13	7.8712e-12	1203.98	1.2447	2.3697	6.7905e-16	1.2466e-14	1312.88	-0.1251	-1.0906	0.4136	0.6522	1312.88	552.317	1203.98	1312.88	neuroplastin
ENSG00000114902	SPCS1	1.1192	2.1722	9.2882e-10	1.1823e-08	1026.04	1.3268	2.5084	3.4034e-13	4.7213e-12	1182.33	-0.2076	-1.1548	0.2517	0.4914	1182.33	468.92	1026.04	1182.33	signal peptidase complex subunit 1
ENSG00000165424	ZCCHC24	1.119	2.1719	0.0012	0.005	306.068	0.6605	1.5806	0.0569	0.1215	222.303	0.4585	1.3741	0.1834	0.408	306.068	139.135	306.068	222.303	zinc finger CCHC-type containing 24
ENSG00000134242	PTPN22	1.1182	2.1707	1.0094e-07	9.5829e-07	1164.49	0.7718	1.7075	0.0002	0.001	909.89	0.3463	1.2713	0.0981	0.2699	1164.49	530.922	1164.49	909.89	protein tyrosine phosphatase, non-receptor type 22
ENSG00000033627	ATP6V0A1	1.1175	2.1698	6.119e-11	8.8999e-10	906.156	1.8164	3.5219	8.8497e-27	3.4278e-25	1482.84	-0.6988	-1.6232	3.229e-05	0.0004	1482.84	418.408	906.156	1482.84	ATPase H+ transporting V0 subunit a1
ENSG00000116663	FBXO6	1.117	2.169	0.0005	0.0023	153.995	1.2984	2.4595	4.9671e-05	0.0002	176.34	-0.1814	-1.134	0.5654	0.7731	176.34	70.6449	153.995	176.34	F-box protein 6
ENSG00000124275	MTRR	1.1157	2.167	5.5641e-11	8.1308e-10	1406.12	0.1873	1.1386	0.2753	0.4269	735.633	0.9284	1.9032	5.4143e-08	1.2631e-06	1406.12	645.548	1406.12	735.633	5-methyltetrahydrofolate-homocysteine methyltransferase reductase
ENSG00000127423	AUNIP	1.1154	2.1666	0.0005	0.0022	354.744	1.3921	2.6247	1.2214e-05	6.5108e-05	430.312	-0.2767	-1.2114	0.3815	0.6239	430.312	161.25	354.744	430.312	aurora kinase A and ninein interacting protein
ENSG00000197548	ATG7	1.1136	2.1639	9.8878e-17	2.4824e-15	2046.19	0.7945	1.7345	3.3234e-09	2.9777e-08	1640.54	0.3192	1.2476	0.0168	0.0743	2046.19	944.742	2046.19	1640.54	autophagy related 7
ENSG00000119705	SLIRP	1.1112	2.1602	1.6957e-06	1.3133e-05	794.599	1.5912	3.0129	5.9683e-12	7.4007e-11	1109.9	-0.48	-1.3947	0.0369	0.1343	1109.9	364.727	794.599	1109.9	SRA stem-loop interacting RNA binding protein
ENSG00000116815	CD58	1.111	2.1599	5.2892e-05	0.0003	264.164	2.2648	4.8057	6.6854e-17	1.3267e-15	585.015	-1.1538	-2.225	1.6727e-05	0.0002	585.015	119.343	264.164	585.015	CD58 molecule
ENSG00000166582	CENPV	1.1109	2.1598	1.1721e-05	7.7324e-05	480.564	0.9778	1.9695	0.0001	0.0005	439.683	0.1331	1.0966	0.5969	0.7943	480.564	221.763	480.564	439.683	centromere protein V
ENSG00000149115	TNKS1BP1	1.1108	2.1597	1.365e-06	1.0747e-05	1307.31	0.9811	1.9739	1.9903e-05	0.0001	1198.02	0.1298	1.0941	0.5712	0.7766	1307.31	602.789	1307.31	1198.02	tankyrase 1 binding protein 1
ENSG00000168389	MFSD2A	1.1106	2.1593	2.0163e-05	0.0001	334.537	1.1544	2.2259	8.9786e-06	4.8961e-05	346.794	-0.0438	-1.0308	0.8648	0.9443	346.794	154.532	334.537	346.794	major facilitator superfamily domain containing 2A
ENSG00000197852	FAM212B	1.1104	2.1591	5.2163e-05	0.0003	276.495	1.3263	2.5077	1.212e-06	7.5695e-06	320.444	-0.2159	-1.1614	0.4245	0.6626	320.444	126.644	276.495	320.444	family with sequence similarity 212 member B
ENSG00000179630	LACC1	1.1088	2.1567	0.0008	0.0034	353.973	2.8218	7.0705	6.6057e-18	1.4209e-16	1179.99	-1.713	-3.2784	1.3915e-07	2.9613e-06	1179.99	160.756	353.973	1179.99	laccase domain containing 1
ENSG00000134574	DDB2	1.1087	2.1566	2.7539e-12	4.5759e-11	1685.06	1.2775	2.4241	6.9952e-16	1.28e-14	1896.2	-0.1687	-1.1241	0.2839	0.5275	1896.2	778.894	1685.06	1896.2	damage specific DNA binding protein 2
ENSG00000246705	H2AFJ	1.1084	2.1561	1.5349e-08	1.6536e-07	523.407	1.0629	2.0891	5.6287e-08	4.3013e-07	510.672	0.0456	1.0321	0.8139	0.9194	523.407	243.425	523.407	510.672	H2A histone family member J
ENSG00000115756	HPCAL1	1.1079	2.1554	3.1523e-11	4.7496e-10	1930.95	0.0898	1.0642	0.5931	0.7378	951.795	1.0181	2.0252	1.2019e-09	3.9809e-08	1930.95	895.075	1930.95	951.795	hippocalcin like 1
ENSG00000159128	IFNGR2	1.1075	2.1547	6.5422e-17	1.6635e-15	3133.51	0.7663	1.7009	7.7769e-09	6.6965e-08	2474.61	0.3412	1.2668	0.0099	0.0488	3133.51	1452.52	3133.51	2474.61	interferon gamma receptor 2 (interferon gamma transducer 1)
ENSG00000137474	MYO7A	1.1072	2.1542	0.0013	0.0055	226.125	1.1415	2.2061	0.0009	0.0034	233.175	-0.0344	-1.0241	0.9199	0.9704	233.175	104.104	226.125	233.175	myosin VIIA
ENSG00000124333	VAMP7	1.1044	2.1501	7.8315e-09	8.8346e-08	1345.39	1.39	2.6208	3.2768e-13	4.5542e-12	1633.92	-0.2856	-1.2189	0.1328	0.3307	1633.92	619.856	1345.39	1633.92	vesicle associated membrane protein 7
ENSG00000172409	CLP1	1.1042	2.1499	1.2189e-06	9.723e-06	572.009	0.9865	1.9813	1.4567e-05	7.6745e-05	525.158	0.1178	1.0851	0.602	0.7976	572.009	263.726	572.009	525.158	cleavage and polyadenylation factor I subunit 1
ENSG00000140678	ITGAX	1.1034	2.1486	9.0886e-14	1.7287e-12	1816.92	-0.0115	-1.008	0.939	0.9794	847.013	1.1149	2.1658	7.2355e-14	4.8606e-12	1816.92	847.013	1816.92	840.089	integrin subunit alpha X
ENSG00000102879	CORO1A	1.1027	2.1476	1.4709e-13	2.7521e-12	11493.1	0.4746	1.3896	0.0015	0.0051	7429.74	0.6281	1.5456	2.5526e-05	0.0003	11493.1	5342.76	11493.1	7429.74	coronin 1A
ENSG00000196636	SDHAF3	1.1026	2.1474	0.0014	0.0058	227.321	1.1328	2.1928	0.001	0.0037	232.347	-0.0302	-1.0211	0.9298	0.9754	232.347	104.358	227.321	232.347	succinate dehydrogenase complex assembly factor 3
ENSG00000155744	FAM126B	1.1025	2.1473	5.7818e-08	5.6898e-07	1638.73	0.5537	1.4679	0.0066	0.0191	1113.78	0.5488	1.4629	0.0069	0.0367	1638.73	756.472	1638.73	1113.78	family with sequence similarity 126 member B
ENSG00000156869	FRRS1	1.1002	2.1439	0.0001	0.0007	440.389	2.2072	4.6179	1.3918e-14	2.2284e-13	955.385	-1.107	-2.154	0.0001	0.0011	955.385	202.429	440.389	955.385	ferric chelate reductase 1
ENSG00000177105	RHOG	1.0979	2.1404	6.2348e-12	9.9506e-11	1727.39	0.9011	1.8674	1.7102e-08	1.3999e-07	1509.16	0.1968	1.1462	0.2158	0.4486	1727.39	806.249	1727.39	1509.16	ras homolog family member G
ENSG00000184182	UBE2F	1.0973	2.1395	2.2501e-08	2.3761e-07	618.05	1.6053	3.0426	1.7614e-16	3.3765e-15	875.87	-0.508	-1.4221	0.0085	0.0435	875.87	286.167	618.05	875.87	ubiquitin conjugating enzyme E2 F (putative)
ENSG00000110921	MVK	1.0971	2.1392	0.0007	0.0029	483.942	0.462	1.3774	0.153	0.2717	310.551	0.6351	1.553	0.0484	0.1638	483.942	224.057	483.942	310.551	mevalonate kinase
ENSG00000119318	RAD23B	1.0968	2.1388	2.6224e-18	7.4303e-17	2579.74	1.4444	2.7215	9.2298e-31	4.5134e-29	3275.01	-0.3476	-1.2724	0.0053	0.0301	3275.01	1200.32	2579.74	3275.01	RAD23 homolog B, nucleotide excision repair protein
ENSG00000134684	YARS	1.0968	2.1388	1.1494e-21	4.1724e-20	4824.17	0.9139	1.8842	1.638e-15	2.8961e-14	4250.23	0.1829	1.1352	0.1097	0.2913	4824.17	2252.91	4824.17	4250.23	tyrosyl-tRNA synthetase
ENSG00000144840	RABL3	1.0968	2.1387	1.6247e-06	1.2627e-05	698.653	1.09	2.1288	1.8351e-06	1.1163e-05	692.029	0.0067	1.0047	0.9764	0.9957	698.653	323.02	698.653	692.029	RAB, member of RAS oncogene family like 3
ENSG00000010278	CD9	1.0949	2.136	6.0855e-06	4.2472e-05	752.012	0.6373	1.5554	0.0086	0.0244	546.106	0.4576	1.3733	0.0581	0.1872	752.012	349.386	752.012	546.106	CD9 molecule
ENSG00000071553	ATP6AP1	1.0949	2.136	7.4872e-17	1.8972e-15	4033.02	0.8427	1.7934	1.413e-10	1.4899e-09	3391.25	0.2522	1.191	0.0541	0.1775	4033.02	1887.99	4033.02	3391.25	ATPase H+ transporting accessory protein 1
ENSG00000117143	UAP1	1.0945	2.1354	3.9627e-09	4.6208e-08	879.902	0.9933	1.9908	9.1411e-08	6.7541e-07	818.239	0.1011	1.0726	0.5838	0.7854	879.902	409.531	879.902	818.239	UDP-N-acetylglucosamine pyrophosphorylase 1
ENSG00000137876	RSL24D1	1.0945	2.1354	2.621e-11	3.9793e-10	4513.18	0.7043	1.6293	1.8149e-05	9.3731e-05	3432.77	0.3902	1.3106	0.0173	0.076	4513.18	2102.79	4513.18	3432.77	ribosomal L24 domain containing 1
ENSG00000197405	C5AR1	1.0936	2.1341	4.4718e-08	4.5021e-07	374.8	1.4873	2.8036	6.1034e-14	9.1543e-13	493.357	-0.3937	-1.3138	0.0438	0.1517	493.357	175.081	374.8	493.357	complement C5a receptor 1
ENSG00000148926	ADM	1.0927	2.1328	5.4039e-08	5.3492e-07	456.988	0.861	1.8162	1.9187e-05	9.8727e-05	389.666	0.2318	1.1743	0.2444	0.4832	456.988	214.082	456.988	389.666	adrenomedullin
ENSG00000104131	EIF3J	1.0923	2.1322	2.0896e-06	1.5852e-05	1681.87	1.0418	2.0588	5.9931e-06	3.3717e-05	1617.57	0.0505	1.0356	0.8258	0.9262	1681.87	780.298	1681.87	1617.57	eukaryotic translation initiation factor 3 subunit J
ENSG00000196305	IARS	1.0916	2.1311	1.5446e-25	7.0646e-24	9560.74	0.8467	1.7983	5.5594e-16	1.0239e-14	8062.4	0.2449	1.185	0.0189	0.0809	9560.74	4478.26	9560.74	8062.4	isoleucyl-tRNA synthetase
ENSG00000160446	ZDHHC12	1.0903	2.1292	1.3434e-06	1.06e-05	1050.96	0.9633	1.9498	1.9516e-05	0.0001	966.412	0.127	1.092	0.5718	0.777	1050.96	493.072	1050.96	966.412	zinc finger DHHC-type containing 12
ENSG00000198018	ENTPD7	1.0897	2.1282	6.3904e-09	7.288e-08	1279.84	1.1613	2.2366	5.7652e-10	5.6433e-09	1348.47	-0.0717	-1.0509	0.7008	0.8577	1348.47	600.04	1279.84	1348.47	ectonucleoside triphosphate diphosphohydrolase 7
ENSG00000108829	LRRC59	1.089	2.1272	7.7735e-20	2.4473e-18	4526.96	1.3006	2.4633	1.0843e-27	4.4043e-26	5249.38	-0.2116	-1.158	0.0751	0.2242	5249.38	2127.01	4526.96	5249.38	leucine rich repeat containing 59
ENSG00000188313	PLSCR1	1.0882	2.1261	1.2287e-09	1.5415e-08	1043.19	1.0804	2.1146	1.5479e-09	1.4443e-08	1034.41	0.0079	1.0055	0.9648	0.9896	1043.19	486.923	1043.19	1034.41	phospholipid scramblase 1
ENSG00000196890	HIST3H2BB	1.088	2.1259	0.0001	0.0007	138.851	3.5292	11.545	2.8397e-37	1.9943e-35	773.301	-2.4411	-5.4307	2.1527e-19	3.1312e-17	773.301	64.2748	138.851	773.301	histone cluster 3 H2B family member b
ENSG00000218739	CEBPZOS	1.0879	2.1257	4.5713e-05	0.0003	649.483	0.7179	1.6448	0.0072	0.0209	498.383	0.37	1.2924	0.1644	0.3798	649.483	300.863	649.483	498.383	CEBPZ opposite strand
ENSG00000204899	MZT1	1.0874	2.1249	0.0003	0.0015	294.729	1.0537	2.0758	0.0005	0.0018	285.487	0.0337	1.0237	0.91	0.9656	294.729	135.987	294.729	285.487	mitotic spindle organizing protein 1
ENSG00000176018	LYSMD3	1.0867	2.1238	0.0006	0.0026	686.367	1.0542	2.0765	0.0008	0.0031	667.584	0.0325	1.0228	0.9177	0.9693	686.367	317.333	686.367	667.584	LysM domain containing 3
ENSG00000145391	SETD7	1.0867	2.1238	2.2092e-10	3.0048e-09	1068.42	0.9246	1.8982	6.7618e-08	5.0981e-07	952.249	0.1621	1.1189	0.3409	0.5864	1068.42	500.62	1068.42	952.249	SET domain containing lysine methyltransferase 7
ENSG00000101557	USP14	1.0851	2.1215	1.255e-07	1.1766e-06	1556.82	1.1172	2.1693	5.1453e-08	3.9546e-07	1585.96	-0.0321	-1.0225	0.8751	0.9491	1585.96	726.918	1556.82	1585.96	ubiquitin specific peptidase 14
ENSG00000171051	FPR1	1.0842	2.1202	9.6815e-08	9.2141e-07	471.583	1.1304	2.1893	2.5036e-08	2.0057e-07	490.712	-0.0462	-1.0326	0.8178	0.9214	490.712	222.37	471.583	490.712	formyl peptide receptor 1
ENSG00000005249	PRKAR2B	1.0837	2.1195	5.7407e-11	8.3719e-10	1579.88	1.4728	2.7756	4.1809e-19	9.9002e-18	2074.38	-0.3891	-1.3096	0.0177	0.0773	2074.38	743.833	1579.88	2074.38	protein kinase cAMP-dependent type II regulatory subunit beta
ENSG00000108219	TSPAN14	1.0837	2.1194	2.8176e-14	5.6345e-13	2232.92	1.1083	2.1559	6.821e-15	1.1273e-13	2275.38	-0.0246	-1.0172	0.862	0.9429	2275.38	1051.82	2232.92	2275.38	tetraspanin 14
ENSG00000175606	TMEM70	1.083	2.1185	1.8067e-05	0.0001	460.46	1.3767	2.5967	4.4624e-08	3.4545e-07	561.525	-0.2936	-1.2257	0.2398	0.478	561.525	214.214	460.46	561.525	transmembrane protein 70
ENSG00000004961	HCCS	1.0812	2.1158	0.0007	0.0032	339.61	1.1909	2.2829	0.0002	0.0008	364.938	-0.1096	-1.079	0.7298	0.8739	364.938	157.237	339.61	364.938	holocytochrome c synthase
ENSG00000137509	PRCP	1.0808	2.1153	4.9484e-14	9.6825e-13	1923.46	0.5719	1.4865	7.1398e-05	0.0003	1346.62	0.509	1.423	0.0004	0.0033	1923.46	905.078	1923.46	1346.62	prolylcarboxypeptidase
ENSG00000113013	HSPA9	1.0797	2.1135	2.2978e-24	9.6591e-23	9144.23	1.0111	2.0154	1.412e-21	3.9542e-20	8715.69	0.0686	1.0487	0.5168	0.7361	9144.23	4319.11	9144.23	8715.69	heat shock protein family A (Hsp70) member 9
ENSG00000165389	SPTSSA	1.0784	2.1117	0.0022	0.0085	250.744	0.6467	1.5655	0.0671	0.1391	183.577	0.4317	1.3488	0.2183	0.4517	250.744	116.054	250.744	183.577	serine palmitoyltransferase small subunit A
ENSG00000166886	NAB2	1.078	2.1111	1.0722e-07	1.014e-06	1418.67	0.1665	1.1224	0.4143	0.5766	752.95	0.9115	1.881	7.3526e-06	0.0001	1418.67	670.731	1418.67	752.95	NGFI-A binding protein 2
ENSG00000176658	MYO1D	1.0745	2.106	0.0024	0.0093	183.499	3.3866	10.4584	2.8274e-22	8.3101e-21	949.439	-2.3121	-4.9661	2.2341e-11	1.0155e-09	949.439	86.663	183.499	949.439	myosin ID
ENSG00000148572	NRBF2	1.0739	2.105	3.5115e-06	2.5553e-05	641.796	0.8179	1.7628	0.0004	0.0016	535.327	0.256	1.1941	0.2666	0.5087	641.796	302.065	641.796	535.327	nuclear receptor binding factor 2
ENSG00000129625	REEP5	1.0734	2.1043	1.2238e-07	1.1499e-06	802.501	1.5494	2.927	1.6738e-14	2.6609e-13	1112.13	-0.4761	-1.3909	0.0177	0.0771	1112.13	377.154	802.501	1112.13	receptor accessory protein 5
ENSG00000217555	CKLF	1.073	2.1039	6.4293e-07	5.3619e-06	1057.26	0.97	1.9588	6.7784e-06	3.786e-05	982.122	0.1031	1.0741	0.631	0.8151	1057.26	498.769	1057.26	982.122	chemokine like factor
ENSG00000160131	VMA21	1.0719	2.1021	3.142e-09	3.7215e-08	3056.5	1.154	2.2252	1.7453e-10	1.8164e-09	3229.13	-0.0821	-1.0586	0.6491	0.8253	3229.13	1445.09	3056.5	3229.13	VMA21 vacuolar H+-ATPase homolog (S. cerevisiae)
ENSG00000171155	C1GALT1C1	1.0716	2.1018	7.419e-06	5.0932e-05	515.251	1.4498	2.7318	1.1201e-09	1.0602e-08	671.457	-0.3783	-1.2998	0.1095	0.2911	671.457	243.484	515.251	671.457	C1GALT1 specific chaperone 1
ENSG00000236552	RPL13AP5	1.0688	2.0977	0.0013	0.0054	257.471	-0.1289	-1.0935	0.703	0.8248	121.589	1.1978	2.2938	0.0004	0.0032	257.471	121.589	257.471	110.587	ribosomal protein L13a pseudogene 5
ENSG00000148110	MFSD14B	1.0676	2.0959	7.4595e-13	1.3146e-11	1708.54	1.4506	2.7332	1.3703e-22	4.1518e-21	2227.17	-0.383	-1.304	0.0094	0.0472	2227.17	811.68	1708.54	2227.17	major facilitator superfamily domain containing 14B
ENSG00000140299	BNIP2	1.0663	2.094	2.3078e-13	4.2561e-12	4038.29	1.2775	2.4241	1.4673e-18	3.3143e-17	4666.87	-0.2112	-1.1576	0.1451	0.3507	4666.87	1919.56	4038.29	4666.87	BCL2 interacting protein 2
ENSG00000048392	RRM2B	1.0659	2.0935	5.5369e-07	4.6767e-06	1003.81	1.2622	2.3986	2.8276e-09	2.5476e-08	1147.04	-0.1963	-1.1457	0.3534	0.5975	1147.04	475.103	1003.81	1147.04	ribonucleotide reductase regulatory TP53 inducible subunit M2B
ENSG00000170855	TRIAP1	1.0647	2.0917	8.8048e-06	5.9425e-05	772.314	1.3666	2.5787	1.0588e-08	8.933e-08	950.24	-0.302	-1.2328	0.2041	0.4343	950.24	364.939	772.314	950.24	TP53 regulated inhibitor of apoptosis 1
ENSG00000156414	TDRD9	1.0647	2.0917	1.5686e-06	1.2235e-05	568.274	0.2177	1.1628	0.3314	0.4901	314.853	0.847	1.7988	0.0001	0.0014	568.274	270.47	568.274	314.853	tudor domain containing 9
ENSG00000138182	KIF20B	1.0638	2.0905	2.9242e-07	2.5986e-06	1557.19	1.5441	2.9163	8.518e-14	1.2567e-12	2170.75	-0.4803	-1.395	0.0199	0.0843	2170.75	738.237	1557.19	2170.75	kinesin family member 20B
ENSG00000100528	CNIH1	1.0636	2.0901	1.2048e-06	9.6145e-06	2017.73	0.5501	1.4642	0.0122	0.0329	1404.55	0.5134	1.4274	0.019	0.0811	2017.73	956.248	2017.73	1404.55	cornichon family AMPA receptor auxiliary protein 1
ENSG00000128595	CALU	1.0636	2.0901	8.1181e-12	1.2825e-10	2913.91	1.0928	2.1328	2.0742e-12	2.6873e-11	2967.68	-0.0292	-1.0204	0.8506	0.9371	2967.68	1387.07	2913.91	2967.68	calumenin
ENSG00000169714	CNBP	1.0614	2.087	1.965e-26	9.5691e-25	9166.63	0.9424	1.9217	3.5011e-21	9.4863e-20	8436.72	0.119	1.086	0.2318	0.468	9166.63	4385.98	9166.63	8436.72	CCHC-type zinc finger nucleic acid binding protein
ENSG00000153317	ASAP1	1.0612	2.0867	1.8407e-06	1.4116e-05	774.049	1.5642	2.9571	1.6485e-12	2.1543e-11	1097	-0.5029	-1.4171	0.0225	0.0926	1097	367.207	774.049	1097	ArfGAP with SH3 domain, ankyrin repeat and PH domain 1
ENSG00000154059	IMPACT	1.0611	2.0865	8.056e-09	9.0503e-08	1047.17	0.6349	1.5528	0.0006	0.0022	775.491	0.4262	1.3437	0.0202	0.0854	1047.17	498.254	1047.17	775.491	impact RWD domain protein
ENSG00000006831	ADIPOR2	1.0608	2.0861	2.8933e-13	5.3044e-12	2599.02	0.886	1.848	1.0943e-09	1.0374e-08	2298.64	0.1748	1.1288	0.2275	0.4631	2599.02	1240.3	2599.02	2298.64	adiponectin receptor 2
ENSG00000198843	SELT	1.0607	2.0859	1.3201e-08	1.4343e-07	2019.08	1.3058	2.4723	2.4139e-12	3.1131e-11	2386.69	-0.2452	-1.1852	0.187	0.413	2386.69	960.45	2019.08	2386.69	selenoprotein T
ENSG00000003056	M6PR	1.0599	2.0849	1.451e-22	5.4488e-21	7786.71	1.1114	2.1606	1.1149e-24	3.7682e-23	8069.55	-0.0515	-1.0363	0.6342	0.8163	8069.55	3730	7786.71	8069.55	mannose-6-phosphate receptor, cation dependent
ENSG00000181751	C5orf30	1.0597	2.0845	2.1676e-05	0.0001	645.692	0.4985	1.4127	0.0466	0.1029	434.625	0.5612	1.4755	0.0244	0.0986	645.692	306.441	645.692	434.625	chromosome 5 open reading frame 30
ENSG00000197860	SGTB	1.0593	2.084	6.0022e-05	0.0003	332.375	1.5165	2.8609	7.4043e-09	6.3854e-08	456.651	-0.4571	-1.3728	0.0788	0.2319	456.651	157.638	332.375	456.651	small glutamine rich tetratricopeptide repeat containing beta
ENSG00000119979	FAM45A	1.059	2.0835	1.3203e-11	2.0517e-10	1844.22	1.1522	2.2225	1.6645e-13	2.3825e-12	1962.66	-0.0932	-1.0667	0.5491	0.761	1962.66	880.252	1844.22	1962.66	family with sequence similarity 45 member A
ENSG00000111726	CMAS	1.0587	2.0831	5.45e-08	5.39e-07	680.225	1.448	2.7284	7.6932e-14	1.138e-12	889.972	-0.3893	-1.3098	0.0428	0.1493	889.972	324.234	680.225	889.972	cytidine monophosphate N-acetylneuraminic acid synthetase
ENSG00000134802	SLC43A3	1.0586	2.0829	5.117e-17	1.318e-15	2976.64	1.1492	2.2179	7.8394e-20	1.9484e-18	3172.36	-0.0907	-1.0649	0.4703	0.6987	3172.36	1427.58	2976.64	3172.36	solute carrier family 43 member 3
ENSG00000135821	GLUL	1.0577	2.0817	6.937e-25	3.0452e-23	36635.8	1.0809	2.1153	6.3799e-26	2.3424e-24	37238.3	-0.0232	-1.0162	0.8214	0.9235	37238.3	17581.2	36635.8	37238.3	glutamate-ammonia ligase
ENSG00000114013	CD86	1.0572	2.0808	1.2823e-06	1.0158e-05	593.629	0.7164	1.6431	0.0011	0.0038	466.887	0.3407	1.2664	0.1171	0.3032	593.629	282.865	593.629	466.887	CD86 molecule
ENSG00000204217	BMPR2	1.0557	2.0788	2.7288e-06	2.0298e-05	381.173	1.8357	3.5694	1.6396e-16	3.1565e-15	654.839	-0.7799	-1.7171	0.0004	0.0034	654.839	181.317	381.173	654.839	bone morphogenetic protein receptor type 2
ENSG00000183647	ZNF530	1.0536	2.0757	0.0006	0.0025	303.175	0.8079	1.7507	0.0082	0.0234	254.447	0.2457	1.1857	0.4184	0.6566	303.175	144.061	303.175	254.447	zinc finger protein 530
ENSG00000204370	SDHD	1.0518	2.0731	6.7479e-11	9.795e-10	2081.1	1.4017	2.6421	2.8039e-18	6.2458e-17	2649.81	-0.3499	-1.2744	0.029	0.112	2649.81	998.718	2081.1	2649.81	succinate dehydrogenase complex subunit D
ENSG00000109929	SC5D	1.0517	2.073	0.0005	0.0023	482.412	1.0875	2.1251	0.0003	0.0013	491.774	-0.0358	-1.0251	0.9053	0.9638	491.774	228.533	482.412	491.774	sterol-C5-desaturase
ENSG00000102317	RBM3	1.0509	2.0718	1.0136e-24	4.3963e-23	6809.6	1.1347	2.1958	1.3364e-28	5.8271e-27	7211.14	-0.0838	-1.0598	0.4114	0.651	7211.14	3280.49	6809.6	7211.14	RNA binding motif (RNP1, RRM) protein 3
ENSG00000090861	AARS	1.0506	2.0714	4.5672e-13	8.2417e-12	4175.13	0.8862	1.8484	1.0293e-09	9.7948e-09	3729.31	0.1644	1.1207	0.2565	0.4969	4175.13	2012.35	4175.13	3729.31	alanyl-tRNA synthetase
ENSG00000128791	TWSG1	1.0503	2.0709	1.7969e-07	1.6465e-06	828.409	0.9087	1.8774	6.3302e-06	3.5516e-05	745.693	0.1416	1.1031	0.4793	0.7058	828.409	395.813	828.409	745.693	twisted gastrulation BMP signaling modulator 1
ENSG00000109519	GRPEL1	1.0503	2.0709	2.3174e-10	3.1325e-09	1119.72	0.9235	1.8968	2.4937e-08	1.9984e-07	1023.75	0.1267	1.0918	0.4416	0.6772	1119.72	538.361	1119.72	1023.75	GrpE like 1, mitochondrial
ENSG00000106399	RPA3	1.0495	2.0698	0.0002	0.0009	464.559	1.6135	3.06	7.2473e-09	6.262e-08	685.401	-0.564	-1.4784	0.042	0.1472	685.401	220.485	464.559	685.401	replication protein A3
ENSG00000167604	NFKBID	1.047	2.0663	7.8594e-08	7.5636e-07	616.388	0.2694	1.2053	0.1718	0.2978	360.738	0.7776	1.7143	7.0522e-05	0.0008	616.388	298.794	616.388	360.738	NFKB inhibitor delta
ENSG00000079459	FDFT1	1.0469	2.0661	2.6772e-18	7.5756e-17	3451.23	1.0181	2.0252	2.0684e-17	4.2661e-16	3385.3	0.0288	1.0202	0.8093	0.917	3451.23	1669.07	3451.23	3385.3	farnesyl-diphosphate farnesyltransferase 1
ENSG00000084073	ZMPSTE24	1.0462	2.0651	1.6325e-05	0.0001	1013.03	1.5485	2.9251	1.5823e-10	1.6545e-09	1432.41	-0.5023	-1.4164	0.0373	0.1352	1432.41	484.327	1013.03	1432.41	zinc metallopeptidase STE24
ENSG00000183010	PYCR1	1.0451	2.0635	7.7982e-06	5.3267e-05	1044.52	0.3993	1.3189	0.0887	0.1748	666.926	0.6458	1.5646	0.0057	0.032	1044.52	504.422	1044.52	666.926	pyrroline-5-carboxylate reductase 1
ENSG00000102897	LYRM1	1.045	2.0634	7.2907e-06	5.0129e-05	762.371	0.7939	1.7338	0.0007	0.0025	636.078	0.2511	1.1901	0.2795	0.5226	762.371	365.021	762.371	636.078	LYR motif containing 1
ENSG00000117528	ABCD3	1.045	2.0634	2.2059e-06	1.6619e-05	819.779	1.8588	3.627	2.4955e-17	5.1143e-16	1440.16	-0.8138	-1.7578	0.0002	0.0019	1440.16	392.757	819.779	1440.16	ATP binding cassette subfamily D member 3
ENSG00000135521	LTV1	1.045	2.0634	2.6982e-08	2.8085e-07	1041.85	1.0194	2.027	5.6906e-08	4.3442e-07	1020.33	0.0257	1.0179	0.8908	0.9568	1041.85	500.865	1041.85	1020.33	LTV1 ribosome biogenesis factor
ENSG00000180509	KCNE1	1.0449	2.0633	0.0024	0.0093	323.162	-1.6032	-3.0382	1.0057e-05	5.4392e-05	154.043	2.6482	6.2687	2.3064e-13	1.4236e-11	323.162	154.043	323.162	49.4652	potassium voltage-gated channel subfamily E regulatory subunit 1
ENSG00000108828	VAT1	1.0441	2.0621	1.3503e-15	3.0752e-14	5380.26	0.4971	1.4114	0.0001	0.0006	3682.8	0.547	1.4611	2.8247e-05	0.0003	5380.26	2607.75	5380.26	3682.8	vesicle amine transport 1
ENSG00000116473	RAP1A	1.0439	2.0617	3.0955e-06	2.2785e-05	1177.14	1.0798	2.1137	1.3712e-06	8.4781e-06	1202.22	-0.0359	-1.0252	0.872	0.9475	1202.22	564.956	1177.14	1202.22	RAP1A, member of RAS oncogene family
ENSG00000142556	ZNF614	1.0438	2.0616	2.9342e-05	0.0002	762.723	1.0861	2.123	1.3427e-05	7.1152e-05	782.162	-0.0424	-1.0298	0.8647	0.9443	782.162	365.26	762.723	782.162	zinc finger protein 614
ENSG00000111231	GPN3	1.0436	2.0614	3.4842e-05	0.0002	487.354	1.1395	2.203	5.919e-06	3.3325e-05	519.216	-0.0959	-1.0687	0.7013	0.8578	519.216	233.691	487.354	519.216	GPN-loop GTPase 3
ENSG00000115415	STAT1	1.0407	2.0572	9.9022e-18	2.6937e-16	2915.38	1.2093	2.3122	1.7736e-23	5.6155e-22	3272.33	-0.1686	-1.1239	0.1622	0.3765	3272.33	1411.92	2915.38	3272.33	signal transducer and activator of transcription 1
ENSG00000106605	BLVRA	1.0406	2.057	0.0001	0.0008	208.52	2.979	7.8846	1.1313e-28	4.9424e-27	823.401	-1.9385	-3.833	2.482e-13	1.5208e-11	823.401	101.783	208.52	823.401	biliverdin reductase A
ENSG00000157107	FCHO2	1.0404	2.0568	6.9882e-05	0.0004	324.235	1.9489	3.8607	5.1257e-14	7.7498e-13	609.244	-0.9085	-1.8771	0.0004	0.0034	609.244	155.137	324.235	609.244	FCH domain only 2
ENSG00000136240	KDELR2	1.0404	2.0567	1.4962e-10	2.0804e-09	1552.3	0.9801	1.9726	1.5579e-09	1.4531e-08	1486.32	0.0602	1.0426	0.7093	0.8623	1552.3	750.97	1552.3	1486.32	KDEL endoplasmic reticulum protein retention receptor 2
ENSG00000108784	NAGLU	1.0402	2.0565	3.0545e-06	2.2521e-05	926.386	0.9088	1.8775	4.5518e-05	0.0002	848.866	0.1314	1.0954	0.5538	0.7648	926.386	450.108	926.386	848.866	N-acetyl-alpha-glucosaminidase
ENSG00000169692	AGPAT2	1.0399	2.056	1.2342e-07	1.1586e-06	1910.86	0.2468	1.1866	0.211	0.3492	1102.2	0.793	1.7327	5.6062e-05	0.0006	1910.86	928.083	1910.86	1102.2	1-acylglycerol-3-phosphate O-acyltransferase 2
ENSG00000279483	AC090498.1	1.0397	2.0558	1.1991e-07	1.1281e-06	1302.8	0.5017	1.4158	0.0109	0.0299	894.009	0.538	1.452	0.0061	0.0336	1302.8	630.489	1302.8	894.009
ENSG00000138095	LRPPRC	1.0394	2.0554	7.45e-14	1.427e-12	7688.15	0.9802	1.9727	1.7326e-12	2.2595e-11	7369.93	0.0593	1.0419	0.6692	0.8375	7688.15	3727.58	7688.15	7369.93	leucine rich pentatricopeptide repeat containing
ENSG00000131171	SH3BGRL	1.0386	2.0542	2.469e-08	2.5872e-07	2908.14	0.9848	1.979	1.2349e-07	8.9624e-07	2792.9	0.0538	1.038	0.7723	0.8963	2908.14	1405.92	2908.14	2792.9	SH3 domain binding glutamate rich protein like
ENSG00000126602	TRAP1	1.0384	2.054	7.9118e-10	1.0154e-08	1334.91	1.5005	2.8294	4.705e-19	1.1095e-17	1847.26	-0.4621	-1.3775	0.0058	0.0322	1847.26	650.216	1334.91	1847.26	TNF receptor associated protein 1
ENSG00000120889	TNFRSF10B	1.0382	2.0537	3.4995e-19	1.056e-17	4110.38	0.7222	1.6496	4.988e-10	4.9167e-09	3300.01	0.316	1.2449	0.0063	0.0344	4110.38	1998.45	4110.38	3300.01	TNF receptor superfamily member 10b
ENSG00000140859	KIFC3	1.0373	2.0524	0.0002	0.0008	589.935	0.0913	1.0654	0.7417	0.8533	305.185	0.946	1.9265	0.0006	0.0049	589.935	285.999	589.935	305.185	kinesin family member C3
ENSG00000132294	EFR3A	1.0369	2.0518	6.5813e-09	7.4861e-08	1640.8	1.154	2.2253	1.0064e-10	1.0824e-09	1774.13	-0.1171	-1.0846	0.5102	0.7317	1774.13	793.621	1640.8	1774.13	EFR3 homolog A
ENSG00000166896	ATP23	1.036	2.0505	0.001	0.0044	282.333	0.9585	1.9433	0.0024	0.0079	265.798	0.0775	1.0552	0.805	0.9152	282.333	135.38	282.333	265.798	ATP23 metallopeptidase and ATP synthase assembly factor homolog
ENSG00000276900	RP11-467L13.7	1.0356	2.05	0.0025	0.0096	335	-0.8498	-1.8023	0.0158	0.0411	159.716	1.8854	3.6946	7.2905e-08	1.6457e-06	335	159.716	335	87.4593
ENSG00000005020	SKAP2	1.035	2.0491	5.0024e-10	6.5312e-09	1170.03	1.526	2.8798	3.0731e-20	7.8546e-19	1640.83	-0.491	-1.4054	0.0029	0.0182	1640.83	566.92	1170.03	1640.83	src kinase associated phosphoprotein 2
ENSG00000185947	ZNF267	1.0339	2.0475	3.6348e-07	3.1682e-06	1370.66	1.0494	2.0696	2.3712e-07	1.6481e-06	1378.8	-0.0155	-1.0108	0.9391	0.9791	1378.8	663.049	1370.66	1378.8	zinc finger protein 267
ENSG00000135002	RFK	1.0333	2.0467	2.1661e-05	0.0001	434.05	1.8463	3.5957	1.9444e-14	3.0674e-13	761.979	-0.813	-1.7568	0.0007	0.0055	761.979	209.676	434.05	761.979	riboflavin kinase
ENSG00000188483	IER5L	1.0309	2.0434	0.0003	0.0014	245.755	0.893	1.857	0.0017	0.0058	223.534	0.1379	1.1003	0.6246	0.8111	245.755	119.508	245.755	223.534	immediate early response 5 like
ENSG00000137944	KYAT3	1.0303	2.0425	0.0002	0.0009	788.782	0.949	1.9306	0.0005	0.0021	741.462	0.0813	1.058	0.7661	0.8929	788.782	380.815	788.782	741.462	kynurenine aminotransferase 3
ENSG00000144566	RAB5A	1.0297	2.0416	2.8116e-08	2.9099e-07	1151.62	0.8679	1.825	2.884e-06	1.7064e-05	1024.56	0.1618	1.1187	0.3808	0.6235	1151.62	559.547	1151.62	1024.56	RAB5A, member RAS oncogene family
ENSG00000198818	SFT2D1	1.0295	2.0413	8.1367e-06	5.5457e-05	721.01	1.1492	2.2179	6.0363e-07	3.9477e-06	781.205	-0.1197	-1.0865	0.6014	0.7973	781.205	349.736	721.01	781.205	SFT2 domain containing 1
ENSG00000197249	SERPINA1	1.0278	2.0389	9.7195e-09	1.0755e-07	985.203	0.4962	1.4105	0.0059	0.0174	683.095	0.5316	1.4455	0.003	0.0189	985.203	482.438	985.203	683.095	serpin family A member 1
ENSG00000165672	PRDX3	1.0278	2.0389	2.4938e-10	3.3647e-09	3193.39	1.477	2.7837	8.203e-20	2.0343e-18	4355.99	-0.4492	-1.3653	0.0055	0.0309	4355.99	1557.63	3193.39	4355.99	peroxiredoxin 3
ENSG00000164032	H2AFZ	1.0258	2.036	4.7736e-15	1.0271e-13	5740.5	1.2775	2.4242	1.5687e-22	4.715e-21	6830.48	-0.2517	-1.1906	0.0539	0.1769	6830.48	2810.42	5740.5	6830.48	H2A histone family member Z
ENSG00000130202	NECTIN2	1.0253	2.0354	1.9152e-09	2.3461e-08	2196.7	0.3128	1.2421	0.0679	0.1406	1340.41	0.7125	1.6387	3.0545e-05	0.0004	2196.7	1078.07	2196.7	1340.41	nectin cell adhesion molecule 2
ENSG00000100504	PYGL	1.0252	2.0352	1.2157e-17	3.2824e-16	3949.66	0.4546	1.3704	0.0002	0.0007	2661.44	0.5705	1.4851	1.9399e-06	3.1836e-05	3949.66	1940.75	3949.66	2661.44	glycogen phosphorylase L
ENSG00000105849	TWISTNB	1.0243	2.034	1.2354e-08	1.3463e-07	2444.06	0.4053	1.3244	0.0246	0.0601	1584.13	0.619	1.5358	0.0006	0.0047	2444.06	1194.55	2444.06	1584.13	TWIST neighbor
ENSG00000129103	SUMF2	1.024	2.0336	2.7314e-12	4.542e-11	6150.61	0.2352	1.1771	0.109	0.207	3554.81	0.7888	1.7276	7.3865e-08	1.6607e-06	6150.61	3019.94	6150.61	3554.81	sulfatase modifying factor 2
ENSG00000101187	SLCO4A1	1.0226	2.0316	0.0002	0.0009	523.942	0.961	1.9466	0.0004	0.0017	502.805	0.0616	1.0437	0.8201	0.9226	523.942	256.051	523.942	502.805	solute carrier organic anion transporter family member 4A1
ENSG00000093072	CECR1	1.0226	2.0316	4.0571e-16	9.6107e-15	2953.83	0.5298	1.4437	2.6298e-05	0.0001	2100.23	0.4928	1.4072	8.6931e-05	0.0009	2953.83	1452.38	2953.83	2100.23	cat eye syndrome chromosome region, candidate 1
ENSG00000138071	ACTR2	1.0221	2.0309	5.6994e-14	1.1063e-12	8983.09	1.2611	2.3967	1.7314e-20	4.4862e-19	10597.6	-0.2389	-1.1801	0.0785	0.2313	10597.6	4410.05	8983.09	10597.6	ARP2 actin related protein 2 homolog
ENSG00000104626	ERI1	1.0217	2.0303	1.1768e-06	9.4077e-06	894.211	1.6423	3.1215	4.1909e-15	7.1142e-14	1375.45	-0.6205	-1.5374	0.0029	0.0184	1375.45	436.719	894.211	1375.45	exoribonuclease 1
ENSG00000186074	CD300LF	1.0213	2.0297	3.6557e-09	4.2887e-08	1301.61	0.8654	1.8219	5.7986e-07	3.801e-06	1170.69	0.1558	1.1141	0.366	0.6095	1301.61	640.529	1301.61	1170.69	CD300 molecule like family member f
ENSG00000024526	DEPDC1	1.0212	2.0295	0.0004	0.0021	334.942	2.166	4.4879	5.6079e-14	8.4505e-13	745.097	-1.1449	-2.2113	6.3357e-05	0.0007	745.097	162.245	334.942	745.097	DEP domain containing 1
ENSG00000115946	PNO1	1.0211	2.0295	7.6374e-06	5.225e-05	616.304	0.9802	1.9728	1.7125e-05	8.8889e-05	597.766	0.0409	1.0287	0.8569	0.9402	616.304	301.556	616.304	597.766	partner of NOB1 homolog
ENSG00000048544	MRPS10	1.0209	2.0291	4.1268e-05	0.0002	955.169	1.4563	2.7441	4.5019e-09	3.9798e-08	1288.06	-0.4355	-1.3523	0.0785	0.2313	1288.06	464.46	955.169	1288.06	mitochondrial ribosomal protein S10
ENSG00000196371	FUT4	1.0204	2.0284	8.6129e-25	3.7432e-23	6479.1	0.4139	1.3323	3.211e-05	0.0002	4252.45	0.6065	1.5226	1.0015e-09	3.391e-08	6479.1	3191.26	6479.1	4252.45	fucosyltransferase 4
ENSG00000127184	COX7C	1.02	2.0279	1.0402e-11	1.6291e-10	4355.06	1.0946	2.1355	2.8101e-13	3.9298e-12	4578.36	-0.0746	-1.0531	0.6181	0.8074	4578.36	2137.95	4355.06	4578.36	cytochrome c oxidase subunit 7C
ENSG00000134294	SLC38A2	1.0196	2.0273	6.4289e-09	7.328e-08	7460.18	0.6738	1.5953	0.0001	0.0006	5855.26	0.3458	1.2708	0.0488	0.1648	7460.18	3661.4	7460.18	5855.26	solute carrier family 38 member 2
ENSG00000104765	BNIP3L	1.0181	2.0252	1.0701e-09	1.3502e-08	3642.86	1.0054	2.0076	1.6877e-09	1.5635e-08	3606.43	0.0126	1.0088	0.9395	0.9791	3642.86	1790.96	3642.86	3606.43	BCL2 interacting protein 3 like
ENSG00000205571	SMN2	1.0177	2.0246	0.001	0.0043	507.949	0.8574	1.8118	0.0057	0.0169	453.694	0.1603	1.1175	0.6037	0.7987	507.949	247.363	507.949	453.694	survival of motor neuron 2, centromeric
ENSG00000123240	OPTN	1.0176	2.0246	0.0009	0.0039	189.258	3.1033	8.5937	5.9388e-25	2.044e-23	836.876	-2.0857	-4.2447	2.4578e-12	1.2728e-10	836.876	94.305	189.258	836.876	optineurin
ENSG00000112773	FAM46A	1.0175	2.0245	6.9618e-20	2.198e-18	4567.64	1.1903	2.282	1.0677e-26	4.0932e-25	5147.55	-0.1727	-1.1272	0.1195	0.3074	5147.55	2251.92	4567.64	5147.55	family with sequence similarity 46 member A
ENSG00000115339	GALNT3	1.017	2.0237	2.875e-05	0.0002	407.025	0.6794	1.6015	0.0053	0.016	319.899	0.3376	1.2637	0.1631	0.3777	407.025	199.171	407.025	319.899	polypeptide N-acetylgalactosaminyltransferase 3
ENSG00000166199	ALKBH3	1.017	2.0236	0.0002	0.0008	614.409	0.8333	1.7818	0.0019	0.0065	539.038	0.1836	1.1358	0.4925	0.717	614.409	300.664	614.409	539.038	alkB homolog 3, alpha-ketoglutaratedependent dioxygenase
ENSG00000171492	LRRC8D	1.0136	2.0189	6.0822e-12	9.74e-11	2342.64	1.1284	2.1862	1.7415e-14	2.7588e-13	2534.22	-0.1148	-1.0828	0.4336	0.6709	2534.22	1155.67	2342.64	2534.22	leucine rich repeat containing 8 family member D
ENSG00000188725	SMIM15	1.0133	2.0186	1.0322e-05	6.8761e-05	975.227	0.9848	1.9791	1.7955e-05	9.2835e-05	951.98	0.0285	1.02	0.9007	0.9612	975.227	477.922	975.227	951.98	small integral membrane protein 15
ENSG00000118855	MFSD1	1.0132	2.0184	6.5301e-14	1.2552e-12	5237.65	1.392	2.6244	5.9969e-25	2.0608e-23	6809.1	-0.3788	-1.3002	0.0049	0.0283	6809.1	2587.19	5237.65	6809.1	major facilitator superfamily domain containing 1
ENSG00000083817	ZNF416	1.0121	2.0169	0.0012	0.0049	331.184	0.7505	1.6824	0.0163	0.0423	275.212	0.2616	1.1988	0.3998	0.6409	331.184	162.079	331.184	275.212	zinc finger protein 416
ENSG00000103876	FAH	1.0117	2.0163	5.9679e-10	7.7362e-09	1623.53	0.708	1.6335	1.5128e-05	7.9458e-05	1316.76	0.3037	1.2343	0.0624	0.1966	1623.53	804.359	1623.53	1316.76	fumarylacetoacetate hydrolase
ENSG00000089159	PXN	1.0113	2.0157	2.11e-07	1.9157e-06	902.438	0.7695	1.7046	8.0072e-05	0.0004	766.798	0.2418	1.1825	0.2129	0.4448	902.438	448.31	902.438	766.798	paxillin
ENSG00000176595	KBTBD11	1.0111	2.0154	4.235e-16	9.9885e-15	3408.74	0.0977	1.0701	0.4351	0.5966	1806.91	0.9134	1.8835	2.4502e-13	1.5068e-11	3408.74	1689.36	3408.74	1806.91	kelch repeat and BTB domain containing 11
ENSG00000109084	TMEM97	1.0099	2.0138	2.688e-05	0.0002	720.962	0.9594	1.9445	6.5807e-05	0.0003	692.327	0.0505	1.0356	0.8329	0.9299	720.962	353.423	720.962	692.327	transmembrane protein 97
ENSG00000000419	DPM1	1.0091	2.0126	2.7078e-05	0.0002	599.969	1.3188	2.4946	3.7022e-08	2.8978e-07	740.572	-0.3098	-1.2395	0.1937	0.4215	740.572	294.305	599.969	740.572	dolichyl-phosphate mannosyltransferase subunit 1, catalytic
ENSG00000126522	ASL	1.0089	2.0124	2.4486e-07	2.1957e-06	1235.34	0.7537	1.6862	0.0001	0.0005	1037.25	0.2552	1.1935	0.1905	0.4174	1235.34	613.683	1235.34	1037.25	argininosuccinate lyase
ENSG00000137210	TMEM14B	1.0088	2.0123	1.7416e-09	2.1443e-08	1214.62	1.5121	2.8523	1.2086e-19	2.9646e-18	1717.01	-0.5033	-1.4174	0.0024	0.0159	1717.01	599.319	1214.62	1717.01	transmembrane protein 14B
ENSG00000175471	MCTP1	1.0085	2.0118	4.832e-10	6.3163e-09	2857.53	0.0956	1.0685	0.5571	0.7076	1509.98	0.9129	1.8829	1.8854e-08	4.9059e-07	2857.53	1413.3	2857.53	1509.98	multiple C2 and transmembrane domain containing 1
ENSG00000103196	CRISPLD2	1.0077	2.0107	4.636e-07	3.9727e-06	993.442	0.8518	1.8048	2.0423e-05	0.0001	892.763	0.1559	1.1141	0.4337	0.6709	993.442	492.218	993.442	892.763	cysteine rich secretory protein LCCL domain containing 2
ENSG00000134049	IER3IP1	1.0075	2.0105	6.1593e-05	0.0003	690.795	1.1298	2.1882	6.7814e-06	3.7868e-05	748.92	-0.1222	-1.0884	0.6249	0.8113	748.92	339.637	690.795	748.92	immediate early response 3 interacting protein 1
ENSG00000171236	LRG1	1.0067	2.0094	1.9444e-06	1.4863e-05	366.999	0.0316	1.0222	0.8837	0.947	185.474	0.9751	1.9658	5.2946e-06	7.7145e-05	366.999	182.2	366.999	185.474	leucine rich alpha-2-glycoprotein 1
ENSG00000203760	CENPW	1.0067	2.0093	0.0004	0.0019	275.834	1.4566	2.7445	2.4653e-07	1.7079e-06	378.103	-0.4499	-1.3659	0.1081	0.2888	378.103	135.581	275.834	378.103	centromere protein W
ENSG00000156110	ADK	1.0066	2.0092	5.0641e-07	4.3023e-06	988.296	1.2844	2.4358	1.282e-10	1.3587e-09	1196.69	-0.2778	-1.2123	0.1625	0.3769	1196.69	487.947	988.296	1196.69	adenosine kinase
ENSG00000112667	DNPH1	1.0037	2.0051	9.6718e-05	0.0005	529.779	0.8354	1.7843	0.0012	0.0042	473.568	0.1683	1.1238	0.5112	0.7323	529.779	264.026	529.779	473.568	2'-deoxynucleoside 5'-phosphate N-hydrolase 1
ENSG00000148834	GSTO1	1.0034	2.0047	2.1157e-10	2.8885e-09	2627.42	1.9099	3.7579	6.6434e-34	3.8107e-32	4931.08	-0.9065	-1.8745	7.6408e-09	2.1444e-07	4931.08	1305.12	2627.42	4931.08	glutathione S-transferase omega 1
ENSG00000152078	TMEM56	1.0029	2.004	0.0004	0.0019	147.942	4.0876	17.0019	2.0445e-50	2.7599e-48	1302.07	-3.0847	-8.4838	2.308e-30	9.1919e-28	1302.07	74.0612	147.942	1302.07	transmembrane protein 56
ENSG00000198833	UBE2J1	1.0029	2.004	8.4085e-16	1.9474e-14	3181.03	0.7568	1.6897	1.2897e-09	1.2124e-08	2675.27	0.2461	1.186	0.0477	0.162	3181.03	1581.25	3181.03	2675.27	ubiquitin conjugating enzyme E2 J1
ENSG00000155368	DBI	1.0022	2.0031	9.3052e-12	1.4616e-10	2669.01	1.1056	2.1519	5.0803e-14	7.6862e-13	2865.2	-0.1034	-1.0743	0.48	0.7065	2865.2	1327.68	2669.01	2865.2	diazepam binding inhibitor, acyl-CoA binding protein
ENSG00000120705	ETF1	1.0015	2.0021	5.8009e-17	1.4889e-15	3857.14	1.3899	2.6207	2.3897e-31	1.2079e-29	5046.7	-0.3885	-1.309	0.0011	0.0081	5046.7	1921.02	3857.14	5046.7	eukaryotic translation termination factor 1
ENSG00000197045	GMFB	1.0008	2.0011	0.0003	0.0014	1026.71	1.3508	2.5506	9.4647e-07	6.0001e-06	1305.3	-0.35	-1.2746	0.2028	0.4331	1305.3	505.585	1026.71	1305.3	glia maturation factor beta
ENSG00000116701	NCF2	1.0007	2.001	1.0457e-09	1.321e-08	1895.2	1.6097	3.0518	6.695e-23	2.0732e-21	2903.46	-0.6089	-1.5251	0.0002	0.0018	2903.46	946.472	1895.2	2903.46	neutrophil cytosolic factor 2
ENSG00000090863	GLG1	1.0006	2.0008	1.4222e-19	4.4199e-18	4877.83	0.8043	1.7463	3.5275e-13	4.8846e-12	4257.41	0.1963	1.1458	0.0751	0.2243	4877.83	2434.88	4877.83	4257.41	golgi glycoprotein 1
ENSG00000170846	AC093323.3	1.0001	2.0001	4.3394e-07	3.7434e-06	1708.79	0.0503	1.0355	0.8004	0.8927	880.309	0.9498	1.9316	1.7017e-06	2.8322e-05	1708.79	850.196	1708.79	880.309
ENSG00000152104	PTPN14	-1	-2	5.4039e-08	5.3492e-07	1634.92	-2.2955	-4.9092	2.4265e-34	1.4282e-32	1634.92	1.2954	2.4545	8.8814e-12	4.2936e-10	818.268	1634.92	818.268	331.52	protein tyrosine phosphatase, non-receptor type 14
ENSG00000114735	HEMK1	-1.0007	-2.001	4.5733e-09	5.3044e-08	2494.02	-1.5753	-2.98	4.1503e-20	1.0501e-18	2494.02	0.5746	1.4892	0.0009	0.0068	1239.26	2494.02	1239.26	833.123	HemK methyltransferase family member 1
ENSG00000068885	IFT80	-1.0009	-2.0012	5.3633e-06	3.7782e-05	1445.55	-1.3179	-2.493	2.2328e-09	2.037e-08	1445.55	0.317	1.2457	0.1538	0.3641	722.901	1445.55	722.901	576.533	intraflagellar transport 80
ENSG00000110400	NECTIN1	-1.0009	-2.0012	1.774e-06	1.3662e-05	569.975	-0.096	-1.0688	0.6408	0.7778	569.975	-0.9049	-1.8725	1.74e-05	0.0002	533.415	569.975	282.032	533.415	nectin cell adhesion molecule 1
ENSG00000230590	FTX	-1.0011	-2.0016	7.6217e-06	5.2159e-05	998.076	-1.4156	-2.6676	2.9506e-10	2.9841e-09	998.076	0.4144	1.3328	0.0683	0.2096	499.367	998.076	499.367	371.741	FTX transcript, XIST regulator (non-protein coding)
ENSG00000111331	OAS3	-1.0015	-2.0021	4.1296e-08	4.1846e-07	707.508	-0.1323	-1.096	0.4603	0.6208	707.508	-0.8692	-1.8267	2.2439e-06	3.6125e-05	644.981	707.508	346.865	644.981	2'-5'-oligoadenylate synthetase 3
ENSG00000197948	FCHSD1	-1.0018	-2.0025	1.5613e-06	1.2183e-05	965.102	-1.1128	-2.1627	9.5298e-08	7.0229e-07	965.102	0.111	1.08	0.5997	0.7965	473.995	965.102	473.995	443.176	FCH and double SH3 domains 1
ENSG00000185619	PCGF3	-1.0018	-2.0025	1.0249e-12	1.7817e-11	2425.97	-1.2383	-2.3592	1.437e-18	3.2524e-17	2425.97	0.2365	1.1781	0.0973	0.2684	1207.73	2425.97	1207.73	1025.44	polycomb group ring finger 3
ENSG00000135414	GDF11	-1.0019	-2.0026	9.6173e-06	6.4461e-05	890.94	-0.5152	-1.4292	0.0219	0.0545	890.94	-0.4866	-1.4012	0.0326	0.1226	621.948	890.94	441.307	621.948	growth differentiation factor 11
ENSG00000180357	ZNF609	-1.0022	-2.003	1.7344e-19	5.3598e-18	5690.97	-1.2399	-2.3618	6.5135e-29	2.8904e-27	5690.97	0.2377	1.1791	0.034	0.1263	2834.81	5690.97	2834.81	2406.68	zinc finger protein 609
ENSG00000196597	ZNF782	-1.0036	-2.005	0.0002	0.0012	429.007	-1.0139	-2.0194	0.0002	0.0009	429.007	0.0104	1.0072	0.9703	0.9927	211.361	429.007	211.361	210.981	zinc finger protein 782
ENSG00000123405	NFE2	-1.0051	-2.007	1.2248e-11	1.9049e-10	6671.41	-0.7397	-1.6698	5.8634e-07	3.8402e-06	6671.41	-0.2654	-1.202	0.0743	0.2227	3989.86	6671.41	3311.91	3989.86	nuclear factor, erythroid 2
ENSG00000075399	VPS9D1	-1.0052	-2.0072	0.0007	0.0032	265.866	-0.8095	-1.7526	0.0061	0.018	265.866	-0.1957	-1.1453	0.5172	0.7364	150.409	265.866	127.624	150.409	VPS9 domain containing 1
ENSG00000085265	FCN1	-1.007	-2.0097	3.8526e-14	7.6411e-13	1252.13	-0.5291	-1.443	5.6071e-05	0.0003	1252.13	-0.4779	-1.3927	0.0004	0.0034	867.455	1252.13	616.276	867.455	ficolin 1
ENSG00000078687	TNRC6C	-1.0076	-2.0106	2.4317e-05	0.0002	862.186	-1.1103	-2.159	3.2829e-06	1.9248e-05	862.186	0.1027	1.0738	0.6706	0.8384	426.974	862.186	426.974	397.528	trinucleotide repeat containing 6C
ENSG00000101695	RNF125	-1.0078	-2.0108	3.7665e-10	4.9772e-09	1031.66	-1.2751	-2.4202	3.0507e-15	5.2338e-14	1031.66	0.2673	1.2036	0.1057	0.284	514.727	1031.66	514.727	424.87	ring finger protein 125
ENSG00000132424	PNISR	-1.0084	-2.0117	2.2847e-13	4.217e-12	4847.16	-1.1998	-2.2971	2.8177e-18	6.2705e-17	4847.16	0.1914	1.1419	0.1672	0.3848	2412.63	4847.16	2412.63	2105.36	PNN interacting serine and arginine rich protein
ENSG00000165434	PGM2L1	-1.0102	-2.0141	9.9489e-05	0.0005	463.647	-0.2187	-1.1637	0.3931	0.5556	463.647	-0.7915	-1.7309	0.0024	0.0159	397.824	463.647	231.218	397.824	phosphoglucomutase 2 like 1
ENSG00000277209	RPPH1	-1.0115	-2.0161	1.242e-16	3.0619e-15	582806	-1.541	-2.91	1.8127e-36	1.209e-34	582806	0.5295	1.4434	1.4675e-05	0.0002	288555	582806	288555	199723	ribonuclease P RNA component H1
ENSG00000197162	ZNF785	-1.0129	-2.0179	0.0001	0.0006	839.304	-1.836	-3.5703	4.7596e-12	5.9575e-11	839.304	0.8232	1.7693	0.0022	0.0144	412.638	839.304	412.638	232.015	zinc finger protein 785
ENSG00000171634	BPTF	-1.0157	-2.0219	5.9748e-12	9.5919e-11	5885.83	-0.958	-1.9426	8.2726e-11	8.9831e-10	5885.83	-0.0577	-1.0408	0.697	0.855	3024.22	5885.83	2909.58	3024.22	bromodomain PHD finger transcription factor
ENSG00000226210	WASH7P	-1.0159	-2.0222	0.0003	0.0017	376.89	-0.8632	-1.8191	0.0023	0.0075	376.89	-0.1527	-1.1116	0.5958	0.7935	204.802	376.89	180.752	204.802	WAS protein family homolog 7 pseudogene
ENSG00000235750	KIAA0040	-1.0172	-2.024	1.7445e-05	0.0001	753.467	-0.808	-1.7508	0.0006	0.0023	753.467	-0.2092	-1.156	0.3817	0.6239	428.283	753.467	366.184	428.283
ENSG00000161010	C5orf45	-1.0175	-2.0244	9.3716e-05	0.0005	593.545	-1.7509	-3.3657	3.142e-11	3.5863e-10	593.545	0.7334	1.6626	0.0061	0.0336	291.697	593.545	291.697	174.451	MRN complex interacting protein
ENSG00000173064	HECTD4	-1.0184	-2.0257	2.8605e-14	5.7097e-13	4494.76	-0.6534	-1.5728	9.7906e-07	6.1927e-06	4494.76	-0.3651	-1.2879	0.0067	0.0358	2855.65	4494.76	2214.23	2855.65	HECT domain E3 ubiquitin protein ligase 4
ENSG00000211695	TRGV9	-1.0188	-2.0263	0.0017	0.0069	821.326	-1.617	-3.0674	7.4369e-07	4.8024e-06	821.326	0.5982	1.5138	0.0689	0.211	401.851	821.326	401.851	263.817	T cell receptor gamma variable 9
ENSG00000182858	ALG12	-1.0189	-2.0264	4.1389e-06	2.9762e-05	668.012	-1.1427	-2.2079	2.4586e-07	1.7038e-06	668.012	0.1237	1.0895	0.5832	0.7852	324.179	668.012	324.179	300.108	ALG12, alpha-1,6-mannosyltransferase
ENSG00000104957	CCDC130	-1.0192	-2.0267	5.9718e-07	5.0149e-06	943.918	-1.1537	-2.2248	1.6188e-08	1.3314e-07	943.918	0.1345	1.0977	0.5166	0.736	459.524	943.918	459.524	421.743	coiled-coil domain containing 130
ENSG00000163516	ANKZF1	-1.0196	-2.0274	8.6917e-09	9.6946e-08	1263.58	-0.8725	-1.8309	7.6698e-07	4.9329e-06	1263.58	-0.1471	-1.1073	0.412	0.6513	687.832	1263.58	620.39	687.832	ankyrin repeat and zinc finger domain containing 1
ENSG00000099904	ZDHHC8	-1.0199	-2.0277	2.2237e-05	0.0001	1143.27	-1.7947	-3.4695	1.3253e-13	1.914e-12	1143.27	0.7749	1.711	0.0015	0.0108	557.331	1143.27	557.331	325.305	zinc finger DHHC-type containing 8
ENSG00000158467	AHCYL2	-1.0216	-2.0302	1.2327e-06	9.8192e-06	594.682	-0.8664	-1.8231	3.5391e-05	0.0002	594.682	-0.1552	-1.1136	0.4688	0.6979	324.822	594.682	292.023	324.822	adenosylhomocysteinase like 2
ENSG00000162542	TMCO4	-1.0229	-2.032	3.8265e-05	0.0002	537.634	-1.3808	-2.6041	3.2325e-08	2.5505e-07	537.634	0.3579	1.2815	0.1592	0.372	260.553	537.634	260.553	204.21	transmembrane and coiled-coil domains 4
ENSG00000104852	SNRNP70	-1.0233	-2.0326	7.5867e-14	1.4494e-12	6398.74	-1.1164	-2.168	3.3774e-16	6.35e-15	6398.74	0.093	1.0666	0.4989	0.723	3133	6398.74	3133	2943.44	small nuclear ribonucleoprotein U1 subunit 70
ENSG00000273000	KB-1572G7.2	-1.0245	-2.0342	0.0004	0.0017	349.622	-0.8622	-1.8178	0.0025	0.0083	349.622	-0.1623	-1.1191	0.5775	0.7809	190.799	349.622	171.543	190.799
ENSG00000110172	CHORDC1	-1.0253	-2.0354	3.5375e-08	3.6115e-07	1220.68	-0.4692	-1.3843	0.011	0.0301	1220.68	-0.5562	-1.4704	0.003	0.0188	880.264	1220.68	603.338	880.264	cysteine and histidine rich domain containing 1
ENSG00000188033	ZNF490	-1.0255	-2.0356	5.7823e-05	0.0003	600.731	-0.67	-1.591	0.0082	0.0232	600.731	-0.3555	-1.2794	0.167	0.3844	375.911	600.731	290.739	375.911	zinc finger protein 490
ENSG00000143995	MEIS1	-1.0256	-2.0358	2.3277e-17	6.1408e-16	3892.9	-1.3785	-2.6001	6.6508e-30	3.0977e-28	3892.9	0.353	1.2772	0.004	0.0242	1909.68	3892.9	1909.68	1492.74	Meis homeobox 1
ENSG00000223705	NSUN5P1	-1.0266	-2.0372	4.3607e-08	4.3964e-07	1506.96	-1.5496	-2.9273	2.0901e-16	3.9794e-15	1506.96	0.5229	1.4369	0.0061	0.0337	737.574	1506.96	737.574	512.203	NOP2/Sun RNA methyltransferase family member 5 pseudogene 1
ENSG00000185158	LRRC37B	-1.0267	-2.0373	5.6725e-07	4.782e-06	782.621	-0.9996	-1.9994	1.0509e-06	6.6136e-06	782.621	-0.0271	-1.0189	0.8968	0.9599	390.541	782.621	381.817	390.541	leucine rich repeat containing 37B
ENSG00000124074	ENKD1	-1.0272	-2.038	0.0003	0.0015	581.144	-1.7805	-3.4356	6.038e-10	5.9e-09	581.144	0.7534	1.6857	0.0097	0.0481	279.599	581.144	279.599	166.129	enkurin domain containing 1
ENSG00000196981	WDR5B	-1.03	-2.0421	0.0016	0.0063	394.564	-0.5181	-1.4321	0.1091	0.2071	394.564	-0.5119	-1.4259	0.1184	0.3059	273.837	394.564	191.891	273.837	WD repeat domain 5B
ENSG00000068724	TTC7A	-1.0303	-2.0425	4.6696e-13	8.4196e-12	3652.99	-0.8671	-1.824	1.0383e-09	9.8678e-09	3652.99	-0.1632	-1.1198	0.2548	0.4948	1998.82	3652.99	1775.05	1998.82	tetratricopeptide repeat domain 7A
ENSG00000100359	SGSM3	-1.0315	-2.0441	3.6263e-10	4.8065e-09	1840.47	-1.0865	-2.1236	3.8708e-11	4.3696e-10	1840.47	0.055	1.0389	0.7411	0.8796	892.909	1840.47	892.909	863.212	small G protein signaling modulator 3
ENSG00000135720	DYNC1LI2	-1.0317	-2.0445	2.2619e-13	4.1785e-12	5395	-1.3648	-2.5754	3.4465e-22	1.0012e-20	5395	0.3331	1.2597	0.0188	0.0805	2639.21	5395	2639.21	2089.71	dynein cytoplasmic 1 light intermediate chain 2
ENSG00000167552	TUBA1A	-1.0328	-2.046	2.5838e-14	5.1908e-13	5855.28	-1.4443	-2.7214	2.106e-26	7.9392e-25	5855.28	0.4115	1.3301	0.0026	0.0169	2845.62	5855.28	2845.62	2143.08	tubulin alpha 1a
ENSG00000277053	GTF2IP1	-1.034	-2.0477	2.3402e-08	2.4689e-07	1423.89	-0.5453	-1.4593	0.003	0.0097	1423.89	-0.4887	-1.4032	0.0087	0.0443	972.862	1423.89	686.365	972.862	general transcription factor IIi pseudogene 1
ENSG00000182568	SATB1	-1.0361	-2.0507	8.4577e-23	3.2372e-21	5092.3	-1.1955	-2.2903	8.7134e-30	4.0169e-28	5092.3	0.1594	1.1168	0.135	0.3341	2479.17	5092.3	2479.17	2218.98	SATB homeobox 1
ENSG00000276043	UHRF1	-1.0368	-2.0516	7.2197e-16	1.6792e-14	5062.42	-0.8643	-1.8204	1.5858e-11	1.8716e-10	5062.42	-0.1725	-1.127	0.182	0.4067	2776.74	5062.42	2455.06	2776.74	ubiquitin like with PHD and ring finger domains 1
ENSG00000173801	JUP	-1.0382	-2.0537	5.4088e-06	3.8043e-05	1255.9	-0.6064	-1.5225	0.0076	0.0218	1255.9	-0.4318	-1.3489	0.0598	0.191	821.272	1255.9	604.805	821.272	junction plakoglobin
ENSG00000155085	AK9	-1.0383	-2.0538	0.0011	0.0047	335.267	-1.8603	-3.6307	9.7762e-09	8.2945e-08	335.267	0.8219	1.7678	0.0127	0.0596	163.402	335.267	163.402	90.0728	adenylate kinase 9
ENSG00000164306	PRIMPOL	-1.0384	-2.0539	6.1233e-05	0.0003	609.544	-0.8714	-1.8294	0.0007	0.0027	609.544	-0.167	-1.1227	0.5237	0.7415	331.114	609.544	297.731	331.114	primase and DNA directed polymerase
ENSG00000213366	GSTM2	-1.0385	-2.0541	0.002	0.0078	275.335	-1.5182	-2.8644	7.3932e-06	4.0949e-05	275.335	0.4797	1.3944	0.1642	0.3797	131.785	275.335	131.785	93.5998	glutathione S-transferase mu 2
ENSG00000274290	HIST1H2BE	-1.0396	-2.0557	4.8937e-13	8.8163e-12	2358.2	-0.0707	-1.0502	0.6192	0.7598	2358.2	-0.9689	-1.9573	1.8394e-11	8.4525e-10	2246.04	2358.2	1137.29	2246.04	histone cluster 1 H2B family member e
ENSG00000099949	LZTR1	-1.0401	-2.0564	4.5571e-11	6.7588e-10	1841.35	-1.1687	-2.2481	1.3948e-13	2.0104e-12	1841.35	0.1285	1.0932	0.4223	0.6605	889.449	1841.35	889.449	816.411	leucine zipper like transcription regulator 1
ENSG00000204348	DXO	-1.0411	-2.0577	1.3338e-05	8.6685e-05	512.175	-1.175	-2.2579	9.0986e-07	5.7843e-06	512.175	0.134	1.0973	0.5834	0.7853	246.634	512.175	246.634	224.845	decapping exoribonuclease
ENSG00000154016	GRAP	-1.0411	-2.0578	0.0004	0.0019	443.455	-1.252	-2.3818	2.1388e-05	0.0001	443.455	0.2109	1.1574	0.4808	0.7069	209.853	443.455	209.853	183.381	GRB2-related adaptor protein
ENSG00000115459	ELMOD3	-1.0416	-2.0586	5.7757e-05	0.0003	507.611	-1.0467	-2.0658	5.1595e-05	0.0002	507.611	0.005	1.0035	0.9848	0.999	245.272	507.611	245.272	243.772	ELMO domain containing 3
ENSG00000099864	PALM	-1.0425	-2.0597	0.0004	0.0019	672.219	-3.5369	-11.6065	1.9183e-29	8.7537e-28	672.219	2.4944	5.635	3.4356e-15	2.7236e-13	320.65	672.219	320.65	56.0554	paralemmin
ENSG00000247092	SNHG10	-1.0427	-2.0601	4.9955e-06	3.5408e-05	783.959	-1.2405	-2.3628	5.8676e-08	4.4672e-07	783.959	0.1978	1.1469	0.3944	0.6357	377.003	783.959	377.003	329.628	small nucleolar RNA host gene 10
ENSG00000136205	TNS3	-1.0436	-2.0614	1.817e-10	2.5012e-09	2716.47	-0.7714	-1.707	2.2618e-06	1.3564e-05	2716.47	-0.2722	-1.2076	0.0982	0.2701	1588.44	2716.47	1306.5	1588.44	tensin 3
ENSG00000133561	GIMAP6	-1.0438	-2.0617	3.4389e-06	2.5075e-05	1052.28	-0.5106	-1.4246	0.0223	0.0553	1052.28	-0.5333	-1.4472	0.0183	0.079	737.429	1052.28	504.444	737.429	GTPase, IMAP family member 6
ENSG00000134508	CABLES1	-1.044	-2.062	0.0011	0.0044	351.607	-0.9364	-1.9138	0.0032	0.0101	351.607	-0.1076	-1.0774	0.739	0.8784	182.304	351.607	166.701	182.304	Cdk5 and Abl enzyme substrate 1
ENSG00000213337	ANKRD39	-1.0446	-2.0628	6.4188e-05	0.0004	680.239	-1.1511	-2.2208	1.0597e-05	5.7129e-05	680.239	0.1065	1.0766	0.6876	0.849	326.851	680.239	326.851	303.676	ankyrin repeat domain 39
ENSG00000183666	GUSBP1	-1.0446	-2.0628	1.1097e-05	7.3523e-05	1195.55	-1.6428	-3.1227	6.287e-12	7.7702e-11	1195.55	0.5982	1.5138	0.0131	0.0613	572.37	1195.55	572.37	379.466	glucuronidase, beta pseudogene 1
ENSG00000279520	RP11-20I23.2	-1.045	-2.0633	0.002	0.0077	182.362	-1.195	-2.2894	0.0004	0.0016	182.362	0.15	1.1096	0.6661	0.8359	87.8462	182.362	87.8462	78.5786
ENSG00000198707	CEP290	-1.0451	-2.0635	7.0717e-06	4.8747e-05	986.392	-1.2217	-2.3323	1.546e-07	1.105e-06	986.392	0.1767	1.1303	0.4532	0.6862	479.278	986.392	479.278	420.019	centrosomal protein 290
ENSG00000185344	ATP6V0A2	-1.0456	-2.0642	7.3242e-15	1.5394e-13	2952.42	-0.8544	-1.808	1.7833e-10	1.8551e-09	2952.42	-0.1912	-1.1417	0.1585	0.3711	1629.13	2952.42	1429.82	1629.13	ATPase H+ transporting V0 subunit a2
ENSG00000066084	DIP2B	-1.0457	-2.0643	1.1837e-22	4.499e-21	6080.23	-0.6824	-1.6048	1.3758e-10	1.452e-09	6080.23	-0.3633	-1.2863	0.0007	0.0057	3786.32	6080.23	2940.47	3786.32	disco interacting protein 2 homolog B
ENSG00000079335	CDC14A	-1.0459	-2.0647	5.8158e-08	5.7168e-07	658.773	-1.1466	-2.2139	2.7938e-09	2.5192e-08	658.773	0.1007	1.0723	0.6107	0.8024	317.625	658.773	317.625	295.474	cell division cycle 14A
ENSG00000049089	COL9A2	-1.047	-2.0662	1.3108e-05	8.5518e-05	489.517	-1.6198	-3.0733	2.7922e-11	3.2066e-10	489.517	0.5728	1.4874	0.0211	0.0883	229.405	489.517	229.405	156.714	collagen type IX alpha 2 chain
ENSG00000068831	RASGRP2	-1.0475	-2.067	2.1931e-13	4.0583e-12	5042.05	-1.219	-2.3278	1.3984e-17	2.927e-16	5042.05	0.1715	1.1262	0.2329	0.4692	2424.19	5042.05	2424.19	2159.5	RAS guanyl releasing protein 2
ENSG00000157557	ETS2	-1.0478	-2.0674	2.3731e-20	7.6815e-19	5488.49	-1.3436	-2.5378	2.6411e-32	1.4109e-30	5488.49	0.2958	1.2275	0.0099	0.0488	2640.32	5488.49	2640.32	2157.37	ETS proto-oncogene 2, transcription factor
ENSG00000255152	MSH5-SAPCD1	-1.0482	-2.0679	0.0023	0.0088	391.152	-1.5512	-2.9306	7.2355e-06	4.0155e-05	391.152	0.503	1.4172	0.1506	0.3594	184.938	391.152	184.938	131.004	MSH5-SAPCD1 readthrough (NMD candidate)
ENSG00000138380	CARF	-1.0482	-2.068	0.0002	0.0011	419.977	-1.3901	-2.6209	1.0012e-06	6.3152e-06	419.977	0.3418	1.2674	0.2372	0.4752	203.963	419.977	203.963	158.102	calcium responsive transcription factor
ENSG00000013441	CLK1	-1.0513	-2.0724	1.4792e-11	2.2921e-10	2416.82	-0.6435	-1.5621	3.282e-05	0.0002	2416.82	-0.4078	-1.3267	0.0092	0.0465	1544.09	2416.82	1172.07	1544.09	CDC like kinase 1
ENSG00000172687	ZNF738	-1.052	-2.0735	0.001	0.0041	285.777	-1.0263	-2.0367	0.0013	0.0045	285.777	-0.0258	-1.018	0.9367	0.9784	138.822	285.777	137.346	138.822	zinc finger protein 738
ENSG00000069966	GNB5	-1.0531	-2.0749	3.5756e-06	2.6003e-05	430.857	-1.3811	-2.6047	1.6391e-09	1.5231e-08	430.857	0.328	1.2553	0.1631	0.3776	207.906	430.857	207.906	164.216	G protein subunit beta 5
ENSG00000258461	RP11-164J13.1	-1.0545	-2.0769	0.0007	0.0033	305.007	-1.7481	-3.3592	3.6378e-08	2.8494e-07	305.007	0.6936	1.6174	0.032	0.1208	143.992	305.007	143.992	89.1822
ENSG00000237943	PRKCQ-AS1	-1.0544	-2.0769	0.0003	0.0014	313.534	-0.5991	-1.5147	0.0377	0.0863	313.534	-0.4553	-1.3711	0.1225	0.3128	205.881	313.534	150.031	205.881	PRKCQ antisense RNA 1
ENSG00000106004	HOXA5	-1.0548	-2.0774	2.7442e-08	2.8482e-07	1027.01	-2.1582	-4.4634	1.457e-28	6.3164e-27	1027.01	1.1034	2.1486	2.4424e-08	6.2276e-07	491.472	1027.01	491.472	227.933	homeobox A5
ENSG00000182224	CYB5D1	-1.0576	-2.0815	0.0001	0.0006	377.912	-0.5827	-1.4977	0.0323	0.0756	377.912	-0.4749	-1.3898	0.0876	0.2498	250.936	377.912	180.088	250.936	cytochrome b5 domain containing 1
ENSG00000185187	SIGIRR	-1.0576	-2.0815	1.3215e-07	1.2348e-06	1059.81	-1.8725	-3.6617	3.2447e-20	8.2837e-19	1059.81	0.8149	1.7592	7.7829e-05	0.0008	501.763	1059.81	501.763	286.1	single Ig and TIR domain containing
ENSG00000181404	WASH1	-1.0581	-2.0822	0.0001	0.0007	474.334	-0.8803	-1.8407	0.0014	0.0049	474.334	-0.1778	-1.1312	0.5258	0.7431	255.635	474.334	222.086	255.635	WASH complex subunit 1
ENSG00000164077	MON1A	-1.0582	-2.0823	0.0006	0.0029	362.499	-0.8838	-1.8453	0.0042	0.013	362.499	-0.1743	-1.1284	0.579	0.7819	194.213	362.499	171.878	194.213	MON1 homolog A, secretory trafficking associated
ENSG00000114841	DNAH1	-1.0585	-2.0827	3.1411e-09	3.7215e-08	1364.71	-1.6537	-3.1464	4.5536e-20	1.1495e-18	1364.71	0.5952	1.5107	0.0011	0.0083	647.973	1364.71	647.973	431.325	dynein axonemal heavy chain 1
ENSG00000104518	GSDMD	-1.0587	-2.0831	1.6464e-11	2.5421e-10	3002.04	-1.1183	-2.1708	1.0984e-12	1.4574e-11	3002.04	0.0596	1.0421	0.7071	0.8612	1427.78	3002.04	1427.78	1377.67	gasdermin D
ENSG00000183722	LHFP	-1.0597	-2.0844	0.0016	0.0064	322.005	-1.6059	-3.0438	2.1487e-06	1.2938e-05	322.005	0.5462	1.4602	0.1126	0.2959	152.349	322.005	152.349	103.381	lipoma HMGIC fusion partner
ENSG00000107643	MAPK8	-1.0599	-2.0848	1.8202e-08	1.9447e-07	1744.77	-1.1365	-2.1984	1.5624e-09	1.4566e-08	1744.77	0.0765	1.0545	0.6873	0.849	838.766	1744.77	838.766	790.337	mitogen-activated protein kinase 8
ENSG00000105808	RASA4	-1.0605	-2.0856	1.4728e-06	1.1546e-05	1014.28	-2.3442	-5.0777	2.6766e-25	9.3986e-24	1014.28	1.2837	2.4346	1.8859e-08	4.9059e-07	477.582	1014.28	477.582	196.272	RAS p21 protein activator 4
ENSG00000134884	ARGLU1	-1.0605	-2.0857	7.6569e-19	2.2605e-17	3166.84	-1.2531	-2.3835	1.2965e-25	4.6174e-24	3166.84	0.1926	1.1428	0.113	0.2967	1516.18	3166.84	1516.18	1326.67	arginine and glutamate rich 1
ENSG00000177943	MAMDC4	-1.0611	-2.0866	0.0004	0.0019	421.693	-1.851	-3.6074	1.1859e-09	1.1186e-08	421.693	0.7898	1.7289	0.0106	0.0519	197.389	421.693	197.389	114.621	MAM domain containing 4
ENSG00000162616	DNAJB4	-1.0614	-2.0869	0.0005	0.0025	213.35	-0.2095	-1.1563	0.4859	0.6443	213.35	-0.8519	-1.8049	0.0059	0.0328	184.406	213.35	101.244	184.406	DnaJ heat shock protein family (Hsp40) member B4
ENSG00000243156	MICAL3	-1.0614	-2.087	1.6115e-08	1.7319e-07	1462.16	-0.3001	-1.2313	0.1071	0.2041	1462.16	-0.7613	-1.695	5.4423e-05	0.0006	1187.37	1462.16	693.802	1187.37	microtubule associated monooxygenase, calponin and LIM domain containing 3
ENSG00000181722	ZBTB20	-1.0615	-2.087	1.8872e-10	2.5895e-09	2209.81	-2.0018	-4.0051	1.7139e-32	9.2434e-31	2209.81	0.9404	1.919	3.429e-08	8.4723e-07	1057.68	2209.81	1057.68	548.218	zinc finger and BTB domain containing 20
ENSG00000106462	EZH2	-1.0624	-2.0885	4.3038e-07	3.7157e-06	627.128	-0.0263	-1.0184	0.8985	0.956	627.128	-1.0361	-2.0507	9.137e-07	1.6122e-05	616.277	627.128	301.28	616.277	enhancer of zeste 2 polycomb repressive complex 2 subunit
ENSG00000111670	GNPTAB	-1.0625	-2.0885	1.7844e-19	5.5063e-18	2973.88	0.1296	1.094	0.2641	0.4139	3253.48	-1.1921	-2.2848	5.1094e-24	1.1099e-21	3253.48	2973.88	1424.97	3253.48	N-acetylglucosamine-1-phosphate transferase alpha and beta subunits
ENSG00000188130	MAPK12	-1.0633	-2.0897	4.3187e-06	3.0923e-05	1329.67	-1.5959	-3.0228	6.5828e-12	8.1136e-11	1329.67	0.5326	1.4465	0.0231	0.0947	628.027	1329.67	628.027	436.227	mitogen-activated protein kinase 12
ENSG00000248124	RRN3P1	-1.0637	-2.0902	0.0008	0.0034	383.682	-0.983	-1.9766	0.0019	0.0063	383.682	-0.0806	-1.0575	0.8017	0.9139	192.148	383.682	184.267	192.148	RRN3 homolog, RNA polymerase I transcription factor pseudogene 1
ENSG00000127603	MACF1	-1.0637	-2.0903	1.7518e-32	1.1409e-30	31696.4	-1.2225	-2.3334	2.39e-42	2.1128e-40	31696.4	0.1587	1.1163	0.0774	0.2291	15142.3	31696.4	15142.3	13569	microtubule-actin crosslinking factor 1
ENSG00000197256	KANK2	-1.0641	-2.0909	4.229e-08	4.2754e-07	580.908	-0.09	-1.0644	0.6352	0.773	580.908	-0.9741	-1.9644	6.1747e-07	1.1214e-05	546.198	580.908	273.42	546.198	KN motif and ankyrin repeat domains 2
ENSG00000274211	SOCS7	-1.0645	-2.0915	1.7383e-12	2.9535e-11	2011.33	-1.1905	-2.2824	3.0881e-15	5.2939e-14	2011.33	0.126	1.0913	0.4106	0.6504	956.223	2011.33	956.223	878.595	suppressor of cytokine signaling 7
ENSG00000185485	SDHAP1	-1.0646	-2.0916	0.0007	0.0032	501.766	-1.1789	-2.2641	0.0002	0.0008	501.766	0.1144	1.0825	0.72	0.8687	235.565	501.766	235.565	219.17	succinate dehydrogenase complex flavoprotein subunit A pseudogene 1
ENSG00000117226	GBP3	-1.0646	-2.0916	0.0002	0.0008	372.526	-0.9906	-1.987	0.0004	0.0017	372.526	-0.074	-1.0526	0.7968	0.9114	185.675	372.526	178.542	185.675	guanylate binding protein 3
ENSG00000196730	DAPK1	-1.065	-2.0921	2.3393e-09	2.8212e-08	3059.7	-0.2034	-1.1514	0.2516	0.3996	3059.7	-0.8616	-1.8171	1.4079e-06	2.3884e-05	2655.08	3059.7	1453.61	2655.08	death associated protein kinase 1
ENSG00000213801	ZNF321P	-1.0654	-2.0927	0.0006	0.0028	197.989	-0.3994	-1.319	0.1918	0.3241	197.989	-0.666	-1.5866	0.0348	0.1287	149.668	197.989	95.5378	149.668	zinc finger protein 321, pseudogene
ENSG00000168301	KCTD6	-1.0664	-2.0942	0.0024	0.0091	111.315	-0.1908	-1.1414	0.5754	0.7231	111.315	-0.8757	-1.8348	0.0136	0.063	97.2527	111.315	53.0582	97.2527	potassium channel tetramerization domain containing 6
ENSG00000078177	N4BP2	-1.0669	-2.0949	4.0607e-11	6.0431e-10	3507.96	-1.0512	-2.0722	7.4401e-11	8.1379e-10	3507.96	-0.0157	-1.011	0.923	0.9716	1687.81	3507.96	1676.52	1687.81	NEDD4 binding protein 2
ENSG00000079462	PAFAH1B3	-1.0682	-2.0968	5.0881e-06	3.6041e-05	702.221	-0.8309	-1.7789	0.0004	0.0014	702.221	-0.2372	-1.1787	0.3165	0.5622	392.298	702.221	329.41	392.298	platelet activating factor acetylhydrolase 1b catalytic subunit 3
ENSG00000107140	TESK1	-1.0695	-2.0987	0.0001	0.0006	374.725	-0.9098	-1.8788	0.001	0.0035	374.725	-0.1597	-1.117	0.5703	0.7761	197.657	374.725	173.972	197.657	testis-specific kinase 1
ENSG00000213928	IRF9	-1.0711	-2.101	2.2485e-08	2.3756e-07	744.918	-0.7423	-1.6728	9.2503e-05	0.0004	744.918	-0.3288	-1.256	0.0906	0.2554	443.273	744.918	349.693	443.273	interferon regulatory factor 9
ENSG00000126822	PLEKHG3	-1.0717	-2.102	0.0006	0.0027	199.124	-0.6037	-1.5196	0.0498	0.1088	199.124	-0.468	-1.3832	0.14	0.3427	130.312	199.124	93.3543	130.312	pleckstrin homology and RhoGEF domain containing G3
ENSG00000184083	FAM120C	-1.0729	-2.1036	0.0003	0.0015	381.238	-1.0819	-2.1168	0.0003	0.0011	381.238	0.009	1.0063	0.9762	0.9957	178.896	381.238	178.896	178.709	family with sequence similarity 120C
ENSG00000127586	CHTF18	-1.0747	-2.1063	3.1771e-07	2.795e-06	1570.08	-1.0814	-2.1161	2.597e-07	1.791e-06	1570.08	0.0067	1.0047	0.9746	0.9948	738.165	1570.08	735.968	738.165	chromosome transmission fidelity factor 18
ENSG00000147394	ZNF185	-1.0755	-2.1074	1.2065e-05	7.9331e-05	56.9326	0.0123	1.0085	0.9552	0.9879	56.9326	-1.0878	-2.1254	1.7406e-05	0.0002	56.8835	56.9326	27.7298	56.8835	zinc finger protein 185 (LIM domain)
ENSG00000142599	RERE	-1.0784	-2.1117	7.6114e-10	9.7796e-09	1760.31	-1.1326	-2.1925	9.9886e-11	1.0753e-09	1760.31	0.0542	1.0383	0.7599	0.8897	833.29	1760.31	833.29	800.605	arginine-glutamic acid dipeptide repeats
ENSG00000178685	PARP10	-1.0791	-2.1128	1.2629e-09	1.5808e-08	2358.08	-1.4487	-2.7297	4.2272e-16	7.856e-15	2358.08	0.3696	1.292	0.0397	0.1417	1103.01	2358.08	1103.01	858.15	poly(ADP-ribose) polymerase family member 10
ENSG00000165115	KIF27	-1.0793	-2.113	0.0007	0.003	541.857	-1.7601	-3.3873	3.8165e-08	2.9821e-07	541.857	0.6808	1.6031	0.0354	0.1301	256.147	541.857	256.147	157.075	kinesin family member 27
ENSG00000132522	GPS2	-1.0804	-2.1147	3.3331e-08	3.4156e-07	811.784	-0.6445	-1.5632	0.0009	0.0032	811.784	-0.436	-1.3528	0.0275	0.108	516.838	811.784	379.009	516.838	G protein pathway suppressor 2
ENSG00000184307	ZDHHC23	-1.0816	-2.1163	0.0004	0.0019	328.127	-1.1929	-2.2861	9.9538e-05	0.0004	328.127	0.1113	1.0802	0.7218	0.8695	154.519	328.127	154.519	141.945	zinc finger DHHC-type containing 23
ENSG00000172543	CTSW	-1.0817	-2.1165	2.4507e-11	3.7337e-10	903.898	-1.6997	-3.2483	6.913e-25	2.3612e-23	903.898	0.618	1.5347	0.0003	0.0024	423.381	903.898	423.381	274.938	cathepsin W
ENSG00000175463	TBC1D10C	-1.0823	-2.1174	6.2551e-08	6.1169e-07	1484.4	-1.9741	-3.9288	1.743e-22	5.2183e-21	1484.4	0.8918	1.8554	1.3014e-05	0.0002	691.299	1484.4	691.299	373.675	TBC1 domain family member 10C
ENSG00000121966	CXCR4	-1.0823	-2.1174	5.976e-24	2.46e-22	9398.05	-1.4695	-2.7692	1.3741e-42	1.2391e-40	9398.05	0.3872	1.3078	0.0003	0.003	4431.91	9398.05	4431.91	3384.42	C-X-C motif chemokine receptor 4
ENSG00000068971	PPP2R5B	-1.0829	-2.1183	9.1954e-05	0.0005	286.342	-0.2501	-1.1893	0.3567	0.518	286.342	-0.8328	-1.7811	0.0029	0.0182	240.497	286.342	131.06	240.497	protein phosphatase 2 regulatory subunit B'beta
ENSG00000141376	BCAS3	-1.0833	-2.1188	2.9556e-07	2.6234e-06	844.399	-1.0729	-2.1037	3.6321e-07	2.4611e-06	844.399	-0.0103	-1.0072	0.9615	0.9885	398.705	844.399	393.002	398.705	BCAS3, microtubule associated cell migration factor
ENSG00000143578	CREB3L4	-1.0834	-2.119	6.0529e-07	5.0791e-06	954.359	-1.3293	-2.5129	1.0009e-09	9.5409e-09	954.359	0.246	1.1859	0.2651	0.5069	446.588	954.359	446.588	376.775	cAMP responsive element binding protein 3 like 4
ENSG00000282988	RP1-34B20.21	-1.0834	-2.119	1.2379e-20	4.1359e-19	14790.3	-0.4596	-1.3752	7.5171e-05	0.0003	14790.3	-0.6238	-1.5409	8.5318e-08	1.8952e-06	10747.3	14790.3	6956.86	10747.3
ENSG00000181104	F2R	-1.084	-2.1199	0.0002	0.001	660.052	-0.4835	-1.3982	0.0953	0.1853	660.052	-0.6005	-1.5162	0.0405	0.1435	470.341	660.052	311.956	470.341	coagulation factor II thrombin receptor
ENSG00000273136	NBPF26	-1.0872	-2.1245	1.5981e-08	1.7184e-07	915.562	-1.5816	-2.9929	3.7459e-16	6.9973e-15	915.562	0.4944	1.4087	0.0124	0.0587	430.194	915.562	430.194	303.485	neuroblastoma breakpoint family member 26
ENSG00000099849	RASSF7	-1.0905	-2.1295	0.0003	0.0016	708.109	-1.4697	-2.7697	1.4333e-06	8.8342e-06	708.109	0.3792	1.3006	0.2179	0.4511	324.678	708.109	324.678	251.391	Ras association domain family member 7
ENSG00000138468	SENP7	-1.0912	-2.1304	2.5653e-08	2.6792e-07	940.287	-0.8637	-1.8198	9.2992e-06	5.0562e-05	940.287	-0.2274	-1.1707	0.2518	0.4914	515.111	940.287	443.177	515.111	SUMO1/sentrin specific peptidase 7
ENSG00000145348	TBCK	-1.0915	-2.131	5.6092e-09	6.4443e-08	1838.63	-1.0736	-2.1046	9.4392e-09	8.0389e-08	1838.63	-0.018	-1.0125	0.9243	0.9723	870.078	1838.63	865.377	870.078	TBC1 domain containing kinase
ENSG00000115904	SOS1	-1.0932	-2.1335	4.9667e-08	4.9524e-07	1505.44	-0.554	-1.4682	0.0054	0.0163	1505.44	-0.5392	-1.4532	0.0074	0.0391	1023.87	1505.44	707.533	1023.87	SOS Ras/Rac guanine nucleotide exchange factor 1
ENSG00000137496	IL18BP	-1.0936	-2.1341	0.0008	0.0033	408.365	-0.8043	-1.7463	0.0128	0.0344	408.365	-0.2893	-1.2221	0.3775	0.6213	232.298	408.365	187.892	232.298	interleukin 18 binding protein
ENSG00000081189	MEF2C	-1.0937	-2.1342	5.0555e-10	6.5967e-09	561.65	-0.0902	-1.0645	0.5976	0.742	561.65	-1.0035	-2.0049	1.5232e-08	4.0441e-07	527.508	561.65	267.169	527.508	myocyte enhancer factor 2C
ENSG00000185090	MANEAL	-1.0963	-2.1381	0.0006	0.0028	350.808	-1.1603	-2.2351	0.0003	0.0012	350.808	0.064	1.0454	0.8441	0.9347	162.346	350.808	162.346	155.295	mannosidase endo-alpha like
ENSG00000165804	ZNF219	-1.0968	-2.1388	2.0118e-06	1.5309e-05	1248.73	-1.559	-2.9465	1.7173e-11	2.0206e-10	1248.73	0.4622	1.3777	0.0482	0.1633	576.003	1248.73	576.003	419.941	zinc finger protein 219
ENSG00000106404	CLDN15	-1.097	-2.139	1.5113e-05	9.7202e-05	541.164	-1.156	-2.2284	5.0314e-06	2.8599e-05	541.164	0.059	1.0418	0.819	0.9222	250.28	541.164	250.28	240.942	claudin 15
ENSG00000113758	DBN1	-1.0982	-2.1409	2.4899e-07	2.2309e-06	2207.68	-2.3432	-5.0744	1.4542e-27	5.875e-26	2207.68	1.245	2.3702	9.3056e-09	2.5856e-07	1021.83	2207.68	1021.83	429.83	drebrin 1
ENSG00000109458	GAB1	-1.0992	-2.1423	7.1904e-07	5.9512e-06	695.136	-0.3078	-1.2379	0.1595	0.2806	695.136	-0.7913	-1.7307	0.0004	0.0034	561.361	695.136	323.658	561.361	GRB2 associated binding protein 1
ENSG00000121570	DPPA4	-1.1015	-2.1457	1.5459e-10	2.1455e-09	3556.22	-2.6976	-6.4871	1.3841e-53	1.9748e-51	3556.22	1.5961	3.0233	1.2978e-19	1.9063e-17	1657.17	3556.22	1657.17	545.156	developmental pluripotency associated 4
ENSG00000058056	USP13	-1.1015	-2.1458	1.6903e-05	0.0001	404.97	-0.2774	-1.212	0.2703	0.4211	404.97	-0.8241	-1.7704	0.0014	0.01	333.804	404.97	188.563	333.804	ubiquitin specific peptidase 13 (isopeptidase T-3)
ENSG00000166428	PLD4	-1.1017	-2.1461	2.5489e-10	3.4306e-09	436.328	-1.2759	-2.4215	3.6421e-13	5.034e-12	436.328	0.1742	1.1283	0.3425	0.5878	199.254	436.328	199.254	178.196	phospholipase D family member 4
ENSG00000204520	MICA	-1.1028	-2.1477	0.0009	0.0037	263.098	-0.3513	-1.2757	0.2817	0.4344	263.098	-0.7515	-1.6835	0.0242	0.0981	205.238	263.098	121.436	205.238	MHC class I polypeptide-related sequence A
ENSG00000099326	MZF1	-1.1039	-2.1493	1.3783e-08	1.4923e-07	998.385	-1.2377	-2.3582	2.0109e-10	2.0747e-09	998.385	0.1338	1.0972	0.4992	0.7232	458.907	998.385	458.907	421.203	myeloid zinc finger 1
ENSG00000185905	C16orf54	-1.1042	-2.1498	8.8633e-16	2.0506e-14	5883.48	-2.2422	-4.7311	7.1619e-59	1.1785e-56	5883.48	1.1379	2.2007	3.3366e-16	3.2415e-14	2723.66	5883.48	2723.66	1235.48	chromosome 16 open reading frame 54
ENSG00000070371	CLTCL1	-1.1056	-2.1519	1.1464e-06	9.1952e-06	269.966	-1.1905	-2.2823	1.7415e-07	1.2334e-06	269.966	0.0848	1.0606	0.7211	0.8693	123.764	269.966	123.764	117.473	clathrin heavy chain like 1
ENSG00000132005	RFX1	-1.1063	-2.1529	0.0008	0.0034	474.09	-1.1493	-2.2181	0.0005	0.0018	474.09	0.043	1.0303	0.8971	0.96	213.965	474.09	213.965	210.507	regulatory factor X1
ENSG00000142065	ZFP14	-1.1076	-2.1549	0.0003	0.0015	604.052	-1.4761	-2.7819	1.682e-06	1.0281e-05	604.052	0.3684	1.2909	0.2372	0.4752	279.007	604.052	279.007	214.098	ZFP14 zinc finger protein
ENSG00000185024	BRF1	-1.1081	-2.1557	6.0895e-12	9.74e-11	2337.1	-1.4668	-2.7641	1.1231e-19	2.767e-18	2337.1	0.3587	1.2822	0.0282	0.1097	1077.24	2337.1	1077.24	842.024	BRF1, RNA polymerase III transcription initiation factor 90 kDa subunit
ENSG00000175130	MARCKSL1	-1.1085	-2.1563	4.2231e-10	5.5436e-09	2180.46	-1.4771	-2.7839	1.0469e-16	2.0522e-15	2180.46	0.3686	1.2911	0.0403	0.1431	1003.62	2180.46	1003.62	778.985	MARCKS like 1
ENSG00000187601	MAGEH1	-1.109	-2.1569	0.0011	0.0048	263.736	-1.3515	-2.5518	7.8443e-05	0.0004	263.736	0.2426	1.1831	0.4871	0.7117	120.164	263.736	120.164	101.136	MAGE family member H1
ENSG00000099284	H2AFY2	-1.1099	-2.1583	0.0001	0.0006	638.152	-0.9948	-1.9928	0.0005	0.002	638.152	-0.1151	-1.083	0.6914	0.8509	317.391	638.152	289.867	317.391	H2A histone family member Y2
ENSG00000118058	KMT2A	-1.11	-2.1585	1.5302e-16	3.7342e-15	5294.91	-1.3108	-2.4809	1.9883e-22	5.9368e-21	5294.91	0.2008	1.1494	0.1384	0.3401	2448.37	5294.91	2448.37	2130.06	lysine methyltransferase 2A
ENSG00000234420	ZNF37BP	-1.1105	-2.1592	6.3195e-10	8.1823e-09	1272.49	-1.0958	-2.1373	9.808e-10	9.3648e-09	1272.49	-0.0147	-1.0102	0.9357	0.978	593.467	1272.49	590.18	593.467	zinc finger protein 37B, pseudogene
ENSG00000141258	SGSM2	-1.1113	-2.1604	3.8459e-11	5.7509e-10	2182.59	-1.4934	-2.8156	8.4365e-19	1.9406e-17	2182.59	0.3822	1.3033	0.025	0.1005	1000.86	2182.59	1000.86	771.76	small G protein signaling modulator 2
ENSG00000263740	RN7SL4P	-1.1125	-2.1622	0.0009	0.004	13433.1	-1.5675	-2.9638	3.1973e-06	1.8804e-05	13433.1	0.455	1.3708	0.1762	0.3977	6105.27	13433.1	6105.27	4426.35	RNA, 7SL, cytoplasmic 4, pseudogene
ENSG00000122223	CD244	-1.1133	-2.1634	1.3907e-09	1.7318e-08	663.414	-1.971	-3.9203	2.4714e-25	8.7189e-24	663.414	0.8577	1.8121	1.0566e-05	0.0001	307.62	663.414	307.62	166.958	CD244 molecule
ENSG00000283293	RN7SK	-1.1137	-2.1639	4.5834e-21	1.5898e-19	2.21104e+06	-1.5406	-2.9091	8.3875e-39	6.3026e-37	2.21104e+06	0.4269	1.3444	0.0003	0.0028	1.01986e+06	2.21104e+06	1.01986e+06	758055	RNA, 7SK small nuclear
ENSG00000089351	GRAMD1A	-1.1153	-2.1663	1.8696e-11	2.8765e-10	1881.09	-1.5827	-2.9953	2.5602e-21	6.9872e-20	1881.09	0.4674	1.3827	0.0057	0.0319	860.2	1881.09	860.2	624.587	GRAM domain containing 1A
ENSG00000136436	CALCOCO2	-1.1199	-2.1733	1.0441e-25	4.8363e-24	5238.32	-1.2944	-2.4528	9.5992e-34	5.4508e-32	5238.32	0.1745	1.1286	0.1066	0.2861	2409.31	5238.32	2409.31	2131.07	calcium binding and coiled-coil domain 2
ENSG00000182841	RRP7BP	-1.1207	-2.1745	2.3368e-07	2.1049e-06	943.619	-1.5693	-2.9675	6.1761e-13	8.372e-12	943.619	0.4486	1.3647	0.0427	0.1491	430.025	943.619	430.025	315.943	ribosomal RNA processing 7 homolog B, pseudogene
ENSG00000105443	CYTH2	-1.1211	-2.1752	2.1431e-10	2.9223e-09	1758.08	-0.991	-1.9876	1.7992e-08	1.4681e-07	1758.08	-0.1301	-1.0944	0.4654	0.6948	881.545	1758.08	801.341	881.545	cytohesin 2
ENSG00000109103	UNC119	-1.1218	-2.1761	1.1458e-07	1.0799e-06	540.287	-0.5924	-1.5078	0.0045	0.0138	540.287	-0.5294	-1.4433	0.0135	0.0629	356.807	540.287	245.393	356.807	unc-119 lipid binding chaperone
ENSG00000114626	ABTB1	-1.122	-2.1764	1.4699e-05	9.4794e-05	467.1	-0.8658	-1.8223	0.0008	0.0028	467.1	-0.2562	-1.1943	0.3293	0.5748	255.158	467.1	212.355	255.158	ankyrin repeat and BTB domain containing 1
ENSG00000174501	ANKRD36C	-1.1222	-2.1767	2.0833e-10	2.8461e-09	3330.26	-1.594	-3.0189	2.1849e-19	5.2848e-18	3330.26	0.4719	1.3869	0.0081	0.0418	1530.81	3330.26	1530.81	1098.32	ankyrin repeat domain 36C
ENSG00000271430	RP3-368A4.5	-1.123	-2.178	0.0001	0.0007	519.659	-1.4778	-2.7852	4.9491e-07	3.2833e-06	519.659	0.3548	1.2788	0.234	0.4707	238.298	519.659	238.298	184.591
ENSG00000163659	TIPARP	-1.1248	-2.1808	9.6671e-16	2.2271e-14	2481.84	-1.0683	-2.097	2.0828e-14	3.2651e-13	2481.84	-0.0565	-1.04	0.6901	0.8506	1180.67	2481.84	1140.16	1180.67	TCDD inducible poly(ADP-ribose) polymerase
ENSG00000204371	EHMT2	-1.1253	-2.1814	9.919e-12	1.5557e-10	3535.73	-1.2925	-2.4494	5.4091e-15	9.0458e-14	3535.73	0.1672	1.1229	0.3155	0.5611	1607.56	3535.73	1607.56	1437.02	euchromatic histone lysine methyltransferase 2
ENSG00000215154	AC141586.5	-1.1267	-2.1836	0.0005	0.0024	398.272	-1.8252	-3.5435	2.7613e-08	2.2027e-07	398.272	0.6985	1.6228	0.0362	0.1322	180.18	398.272	180.18	110.15
ENSG00000162929	KIAA1841	-1.1285	-2.1863	0.0009	0.0039	320.879	-0.7825	-1.7201	0.0207	0.052	320.879	-0.346	-1.271	0.3146	0.5602	184.983	320.879	144.761	184.983
ENSG00000275221	HIST1H2AK	-1.1287	-2.1867	4.2282e-13	7.668e-12	2089.69	-0.9801	-1.9726	2.7008e-10	2.7401e-09	2089.69	-0.1486	-1.1085	0.3449	0.5897	1057.23	2089.69	949.854	1057.23	histone cluster 1 H2A family member k
ENSG00000120694	HSPH1	-1.1289	-2.1868	3.0489e-12	5.0469e-11	2210.61	-0.0486	-1.0342	0.7617	0.8678	2210.61	-1.0803	-2.1144	2.7152e-11	1.2047e-09	2138.94	2210.61	1012.17	2138.94	heat shock protein family H (Hsp110) member 1
ENSG00000107829	FBXW4	-1.1296	-2.188	2.2928e-08	2.42e-07	710.289	-1.0086	-2.0119	5.3643e-07	3.5318e-06	710.289	-0.121	-1.0875	0.5566	0.7666	350.904	710.289	319.51	350.904	F-box and WD repeat domain containing 4
ENSG00000184260	HIST2H2AC	-1.1312	-2.1904	8.6169e-19	2.5405e-17	4999.37	-1.3451	-2.5404	7.2332e-26	2.6427e-24	4999.37	0.2138	1.1598	0.0974	0.2688	2268.65	4999.37	2268.65	1961.38	histone cluster 2 H2A family member c
ENSG00000142089	IFITM3	-1.1313	-2.1905	0.0026	0.0097	31.1011	0.3344	1.2608	0.3154	0.4728	40.1638	-1.4656	-2.7618	0.0001	0.0011	40.1638	31.1011	14.0008	40.1638	interferon induced transmembrane protein 3
ENSG00000143409	FAM63A	-1.1322	-2.192	3.2774e-08	3.362e-07	937.992	-1.0819	-2.1168	1.1963e-07	8.7048e-07	937.992	-0.0503	-1.0355	0.8087	0.9169	440.784	937.992	423.155	440.784	family with sequence similarity 63 member A
ENSG00000135164	DMTF1	-1.1325	-2.1924	1.1469e-16	2.8532e-15	2398.37	-1.1896	-2.2808	2.9559e-18	6.5521e-17	2398.37	0.057	1.0403	0.6808	0.8448	1091.14	2398.37	1091.14	1049.32	cyclin D binding myb like transcription factor 1
ENSG00000178537	SLC25A20	-1.1342	-2.1949	3.1663e-09	3.7462e-08	887.772	-0.446	-1.3622	0.0183	0.0467	887.772	-0.6882	-1.6113	0.0004	0.0032	649.74	887.772	402.521	649.74	solute carrier family 25 member 20
ENSG00000233369	GTF2IP4	-1.1352	-2.1965	7.2456e-08	6.9946e-07	1313.26	-0.4801	-1.3949	0.0218	0.0542	1313.26	-0.6551	-1.5747	0.002	0.0134	939.447	1313.26	596.213	939.447	general transcription factor IIi pseudogene 4
ENSG00000136878	USP20	-1.1373	-2.1997	1.0625e-10	1.5004e-09	2362.96	-1.1182	-2.1708	2.0416e-10	2.1035e-09	2362.96	-0.0191	-1.0133	0.9145	0.9681	1084.14	2362.96	1064.14	1084.14	ubiquitin specific peptidase 20
ENSG00000004534	RBM6	-1.138	-2.2008	4.53e-23	1.7523e-21	4174.71	-1.2495	-2.3775	1.7711e-27	7.117e-26	4174.71	0.1114	1.0803	0.339	0.5849	1897.14	4174.71	1897.14	1753.08	RNA binding motif protein 6
ENSG00000200488	RN7SKP203	-1.1385	-2.2015	2.9698e-07	2.6349e-06	1353.92	-0.9672	-1.9551	1.2605e-05	6.7082e-05	1353.92	-0.1712	-1.126	0.4441	0.6794	688.24	1353.92	608.721	688.24	RNA, 7SK small nuclear pseudogene 203
ENSG00000145214	DGKQ	-1.1388	-2.2019	7.5538e-09	8.5389e-08	1237.28	-0.888	-1.8507	5.9705e-06	3.3606e-05	1237.28	-0.2507	-1.1898	0.2077	0.4382	665.365	1237.28	554.216	665.365	diacylglycerol kinase theta
ENSG00000010626	LRRC23	-1.1391	-2.2025	0.0018	0.0071	255.169	-1.5832	-2.9964	1.6439e-05	8.5601e-05	255.169	0.4441	1.3605	0.2351	0.4723	114.513	255.169	114.513	82.5634	leucine rich repeat containing 23
ENSG00000197965	MPZL1	-1.142	-2.2068	7.4802e-14	1.4303e-12	1782.84	-0.7232	-1.6509	1.8132e-06	1.1035e-05	1782.84	-0.4187	-1.3367	0.0066	0.0356	1078.27	1782.84	808.938	1078.27	myelin protein zero like 1
ENSG00000132530	XAF1	-1.1432	-2.2086	1.5245e-10	2.1171e-09	490.68	-1.242	-2.3652	3.9677e-12	5.0165e-11	490.68	0.0988	1.0709	0.5959	0.7935	223.255	490.68	223.255	206.446	XIAP associated factor 1
ENSG00000262877	RP11-1055B8.4	-1.146	-2.213	0.0007	0.0032	392.568	-1.9657	-3.906	1.0751e-08	9.0605e-08	392.568	0.8197	1.765	0.0187	0.0802	174.057	392.568	174.057	98.4532
ENSG00000231711	LINC00899	-1.1473	-2.2149	0.0001	0.0006	668.167	-1.5025	-2.8333	4.2432e-07	2.8528e-06	668.167	0.3552	1.2792	0.2371	0.4751	296.971	668.167	296.971	232.911	long intergenic non-protein coding RNA 899
ENSG00000238741	SCARNA7	-1.1478	-2.2157	3.0023e-15	6.5898e-14	7527.41	-1.4451	-2.7229	3.1583e-23	9.8886e-22	7527.41	0.2974	1.2289	0.042	0.1472	3395.18	7527.41	3395.18	2753.09	small Cajal body-specific RNA 7
ENSG00000160305	DIP2A	-1.1486	-2.2169	1.16e-16	2.8824e-15	2362.33	-1.4409	-2.7149	3.6031e-25	1.2593e-23	2362.33	0.2923	1.2246	0.0384	0.1382	1061.59	2362.33	1061.59	867.257	disco interacting protein 2 homolog A
ENSG00000134324	LPIN1	-1.1487	-2.2171	4.6662e-14	9.1466e-13	1743.28	-1.4666	-2.7638	8.9078e-22	2.5259e-20	1743.28	0.3179	1.2465	0.041	0.1449	783.627	1743.28	783.627	627.831	lipin 1
ENSG00000243302	RP11-274B21.2	-1.1491	-2.2177	0.0016	0.0066	238.612	-1.6652	-3.1716	6.3377e-06	3.5549e-05	238.612	0.5161	1.4301	0.1698	0.3889	105.383	238.612	105.383	73.4312
ENSG00000196123	KIAA0895L	-1.1497	-2.2187	1.3228e-05	8.6201e-05	764.554	-1.4177	-2.6716	8.3127e-08	6.1703e-07	764.554	0.268	1.2041	0.3171	0.5628	338.731	764.554	338.731	283	KIAA0895 like
ENSG00000086619	ERO1B	-1.15	-2.2192	0.0003	0.0012	408.227	-1.2967	-2.4567	3.7271e-05	0.0002	408.227	0.1467	1.107	0.6462	0.8236	184.553	408.227	184.553	163.906	endoplasmic reticulum oxidoreductase 1 beta
ENSG00000133624	ZNF767P	-1.1504	-2.2197	5.4524e-06	3.8323e-05	902.667	-1.5704	-2.9699	6.3562e-10	6.1949e-09	902.667	0.4201	1.338	0.1022	0.278	403.649	902.667	403.649	301.026	zinc finger family member 767, pseudogene
ENSG00000263264	CTB-133G6.1	-1.1527	-2.2233	2.5602e-09	3.0775e-08	1444.38	-1.7771	-3.4274	8.1409e-20	2.0211e-18	1444.38	0.6244	1.5416	0.0016	0.0111	640.95	1444.38	640.95	417.807
ENSG00000171291	ZNF439	-1.1531	-2.2239	3.3584e-10	4.4676e-09	1258.66	-1.9659	-3.9064	5.2765e-26	1.95e-24	1258.66	0.8127	1.7566	1.782e-05	0.0002	566.074	1258.66	566.074	320.187	zinc finger protein 439
ENSG00000146242	TPBG	-1.1531	-2.224	0.0002	0.0011	463.692	-1.2963	-2.4559	3.0792e-05	0.0002	463.692	0.1431	1.1043	0.6502	0.8261	204.786	463.692	204.786	186.776	trophoblast glycoprotein
ENSG00000158352	SHROOM4	-1.1535	-2.2246	0.0004	0.002	597.396	-2.746	-6.7084	3.6192e-16	6.7708e-15	597.396	1.5924	3.0155	2.8588e-06	4.5027e-05	266.46	597.396	266.46	86.6468	shroom family member 4
ENSG00000251791	SCARNA6	-1.1538	-2.225	1.0214e-08	1.126e-07	1056.79	-2.0163	-4.0456	7.0462e-23	2.17e-21	1056.79	0.8625	1.8182	3.3719e-05	0.0004	467.493	1056.79	467.493	258.766	small Cajal body-specific RNA 6
ENSG00000100154	TTC28	-1.1545	-2.2261	2.0857e-08	2.2143e-07	541.723	-1.1132	-2.1632	5.9059e-08	4.4948e-07	541.723	-0.0414	-1.0291	0.8448	0.9348	249.623	541.723	241.206	249.623	tetratricopeptide repeat domain 28
ENSG00000106665	CLIP2	-1.1548	-2.2265	2.8581e-14	5.7097e-13	2615.1	-1.4443	-2.7213	2.2948e-21	6.3088e-20	2615.1	0.2895	1.2223	0.0601	0.1919	1163.54	2615.1	1163.54	957.012	CAP-Gly domain containing linker protein 2
ENSG00000156521	TYSND1	-1.1551	-2.227	1.6312e-06	1.2673e-05	610.495	-0.8597	-1.8146	0.0003	0.0013	610.495	-0.2955	-1.2273	0.2259	0.4612	334.244	610.495	269.913	334.244	trypsin domain containing 1
ENSG00000122484	RPAP2	-1.1562	-2.2286	8.2557e-13	1.4514e-11	2117.68	-1.3289	-2.5121	2.0351e-16	3.8781e-15	2117.68	0.1727	1.1272	0.2915	0.5362	951.353	2117.68	951.353	840.402	RNA polymerase II associated protein 2
ENSG00000125538	IL1B	-1.1564	-2.2291	1.0477e-11	1.6397e-10	395.803	-0.7491	-1.6807	6.8317e-06	3.8121e-05	395.803	-0.4074	-1.3263	0.0206	0.0868	234.686	395.803	178.09	234.686	interleukin 1 beta
ENSG00000166140	ZFYVE19	-1.1575	-2.2307	6.7832e-07	5.6355e-06	557.695	-0.9714	-1.9607	2.75e-05	0.0001	557.695	-0.1861	-1.1377	0.4322	0.6695	282.847	557.695	249.443	282.847	zinc finger FYVE-type containing 19
ENSG00000141577	CEP131	-1.1575	-2.2308	9.5323e-05	0.0005	709.04	-1.2504	-2.3792	2.4782e-05	0.0001	709.04	0.0929	1.0665	0.7565	0.8878	310.095	709.04	310.095	294.469	centrosomal protein 131
ENSG00000266074	BAHCC1	-1.1577	-2.2311	7.0126e-15	1.478e-13	15365.5	-1.7811	-3.4369	5.7147e-33	3.1498e-31	15365.5	0.6234	1.5405	2.9484e-05	0.0004	6857.74	15365.5	6857.74	4450.95	BAH domain and coiled-coil containing 1
ENSG00000140948	ZCCHC14	-1.1592	-2.2334	6.2546e-05	0.0004	599.611	-0.7047	-1.6298	0.0143	0.0379	599.611	-0.4546	-1.3704	0.119	0.3065	366.358	599.611	267.083	366.358	zinc finger CCHC-type containing 14
ENSG00000156500	FAM122C	-1.1609	-2.2359	0.0025	0.0097	140.626	-0.0183	-1.0128	0.9611	0.9912	140.626	-1.1426	-2.2078	0.0031	0.0195	138.644	140.626	63.8701	138.644	family with sequence similarity 122C
ENSG00000254929	RP11-144G6.12	-1.1622	-2.238	0.0011	0.0047	297.905	-1.3612	-2.569	0.0001	0.0006	297.905	0.199	1.1479	0.5844	0.7859	132.078	297.905	132.078	113.745
ENSG00000061918	GUCY1B3	-1.1622	-2.238	0.0004	0.0019	151.862	-1.4162	-2.6688	1.9863e-05	0.0001	151.862	0.254	1.1925	0.4608	0.6913	67.2887	151.862	67.2887	55.8977	guanylate cyclase 1 soluble subunit beta
ENSG00000206149	HERC2P9	-1.1625	-2.2384	2.1767e-14	4.4217e-13	1347.45	-0.5991	-1.5147	6.7301e-05	0.0003	1347.45	-0.5634	-1.4778	0.0002	0.0023	888.125	1347.45	601.205	888.125	hect domain and RLD 2 pseudogene 9
ENSG00000179588	ZFPM1	-1.1639	-2.2406	0.0002	0.0009	404.465	0.008	1.0056	0.9791	1	407.447	-1.1719	-2.2531	0.0002	0.0017	407.447	404.465	175.899	407.447	zinc finger protein, FOG family member 1
ENSG00000142694	EVA1B	-1.1642	-2.241	1.069e-08	1.1738e-07	641.047	-1.8525	-3.6113	4.4741e-19	1.0583e-17	641.047	0.6884	1.6115	0.0012	0.0088	283.335	641.047	283.335	175.518	eva-1 homolog B
ENSG00000122507	BBS9	-1.1645	-2.2416	1.9563e-05	0.0001	534.154	-1.3248	-2.5049	1.2205e-06	7.6194e-06	534.154	0.1602	1.1174	0.564	0.7718	237.138	534.154	237.138	210.739	Bardet-Biedl syndrome 9
ENSG00000170776	AKAP13	-1.1678	-2.2467	6.3025e-36	4.8587e-34	7519.78	-1.1398	-2.2035	2.065e-34	1.2218e-32	7519.78	-0.028	-1.0196	0.7663	0.8932	3409.58	7519.78	3339.32	3409.58	A-kinase anchoring protein 13
ENSG00000172578	KLHL6	-1.1691	-2.2488	5.0243e-18	1.3999e-16	2067.76	-1.1123	-2.1618	1.5094e-16	2.9157e-15	2067.76	-0.0569	-1.0402	0.6788	0.8436	954.182	2067.76	916.976	954.182	kelch like family member 6
ENSG00000250903	GMDS-AS1	-1.1699	-2.2499	6.3885e-07	5.336e-06	671.924	-2.3035	-4.9366	1.5433e-21	4.3059e-20	671.924	1.1336	2.1941	4.0471e-06	6.0932e-05	297.836	671.924	297.836	134.212	GMDS antisense RNA 1 (head to head)
ENSG00000221838	AP4M1	-1.1702	-2.2504	4.3601e-06	3.1178e-05	471.769	-0.9614	-1.9472	0.0001	0.0006	471.769	-0.2088	-1.1557	0.4201	0.6581	240.259	471.769	206.552	240.259	adaptor related protein complex 4 mu 1 subunit
ENSG00000254911	SCARNA9	-1.1704	-2.2507	1.3181e-05	8.5943e-05	1287.11	-1.0687	-2.0976	6.7377e-05	0.0003	1287.11	-0.1016	-1.073	0.7067	0.8612	608.262	1287.11	572.609	608.262	small Cajal body-specific RNA 9
ENSG00000139182	CLSTN3	-1.1704	-2.2507	3.5575e-11	5.3343e-10	1511.45	-1.8848	-3.6931	5.5548e-26	2.0495e-24	1511.45	0.7144	1.6408	8.2606e-05	0.0009	664.616	1511.45	664.616	406.72	calsyntenin 3
ENSG00000166432	ZMAT1	-1.1712	-2.252	7.1321e-06	4.9117e-05	586.91	-2.721	-6.5932	1.5195e-23	4.8212e-22	586.91	1.5498	2.9277	2.0649e-08	5.3301e-07	260.928	586.91	260.928	87.3177	zinc finger matrin-type 1
ENSG00000117020	AKT3	-1.1722	-2.2535	7.6836e-06	5.255e-05	154.717	-0.8301	-1.7778	0.0012	0.0044	154.717	-0.3421	-1.2676	0.2091	0.4401	86.4835	154.717	70.557	86.4835	AKT serine/threonine kinase 3
ENSG00000061938	TNK2	-1.1751	-2.2581	2.0531e-11	3.1477e-10	1899.18	-1.407	-2.6519	1.1193e-15	2.0073e-14	1899.18	0.2319	1.1744	0.1921	0.4194	830.579	1899.18	830.579	712.722	tyrosine kinase non receptor 2
ENSG00000112039	FANCE	-1.1758	-2.2592	0.0003	0.0016	315.694	-0.6247	-1.5419	0.0534	0.1153	315.694	-0.5511	-1.4652	0.0948	0.2639	203.094	315.694	136.552	203.094	Fanconi anemia complementation group E
ENSG00000185880	TRIM69	-1.1781	-2.2627	0.0002	0.0009	290.59	-0.6258	-1.5431	0.043	0.0963	290.59	-0.5523	-1.4664	0.0811	0.2367	186.671	290.59	129.65	186.671	tripartite motif containing 69
ENSG00000172086	KRCC1	-1.1785	-2.2634	6.279e-05	0.0004	471.923	-0.5124	-1.4264	0.0787	0.1587	471.923	-0.6661	-1.5868	0.0246	0.0993	329.834	471.923	209.242	329.834	lysine rich coiled-coil 1
ENSG00000178188	SH2B1	-1.1828	-2.2702	2.5008e-10	3.3721e-09	1750.68	-1.3447	-2.5398	6.5081e-13	8.8009e-12	1750.68	0.1619	1.1188	0.3923	0.6345	762.792	1750.68	762.792	685.985	SH2B adaptor protein 1
ENSG00000254681	PKD1P5	-1.1852	-2.274	2.9966e-05	0.0002	266.779	-2.002	-4.0055	7.7609e-12	9.5135e-11	266.779	0.8168	1.7614	0.0067	0.0358	110.981	266.779	110.981	64.1822	polycystin 1, transient receptor potential channel interacting pseudogene 5
ENSG00000166503	RP11-382A20.3	-1.1853	-2.2742	4.7084e-07	4.03e-06	775.054	-0.2904	-1.223	0.2114	0.3496	775.054	-0.8949	-1.8595	0.0002	0.0015	634.124	775.054	340.508	634.124
ENSG00000267100	ILF3-AS1	-1.1879	-2.2782	2.4074e-08	2.5276e-07	750.759	-1.0401	-2.0564	9.1503e-07	5.8122e-06	750.759	-0.1478	-1.1079	0.4946	0.7187	362.333	750.759	325.669	362.333	ILF3 antisense RNA 1 (head to head)
ENSG00000146192	FGD2	-1.1888	-2.2797	5.9615e-08	5.8451e-07	902.446	-0.1605	-1.1177	0.4583	0.6189	902.446	-1.0283	-2.0396	2.9841e-06	4.6693e-05	806.566	902.446	387.677	806.566	FYVE, RhoGEF and PH domain containing 2
ENSG00000186314	PRELID2	-1.1893	-2.2804	1.2269e-05	8.0625e-05	598.543	-1.2831	-2.4335	2.3759e-06	1.4203e-05	598.543	0.0938	1.0671	0.7343	0.8762	261.404	598.543	261.404	243.673	PRELI domain containing 2
ENSG00000108773	KAT2A	-1.1907	-2.2827	1.828e-13	3.3971e-12	1428.32	-1.103	-2.148	7.8115e-12	9.56e-11	1428.32	-0.0878	-1.0627	0.5934	0.7919	663.168	1428.32	621.981	663.168	lysine acetyltransferase 2A
ENSG00000088970	KIZ	-1.1909	-2.2829	9.459e-08	9.0314e-07	463.312	-0.9675	-1.9554	1.2342e-05	6.5742e-05	463.312	-0.2234	-1.1675	0.3274	0.5731	235.277	463.312	200.111	235.277	kizuna centrosomal protein
ENSG00000075426	FOSL2	-1.1909	-2.283	5.0245e-33	3.342e-31	7009.02	-1.6172	-3.0678	5.3104e-59	8.8676e-57	7009.02	0.4263	1.3438	2.4094e-05	0.0003	3055.31	7009.02	3055.31	2278.84	FOS like 2, AP-1 transcription factor subunit
ENSG00000166046	TCP11L2	-1.1956	-2.2904	4.4139e-07	3.8033e-06	500.911	-0.2867	-1.2198	0.2174	0.3573	500.911	-0.9089	-1.8776	0.0001	0.0014	410.177	500.911	215.772	410.177	t-complex 11 like 2
ENSG00000162946	DISC1	-1.1957	-2.2906	1.0114e-15	2.3276e-14	1979.17	-1.7722	-3.4157	4.7168e-32	2.4671e-30	1979.17	0.5764	1.4911	0.0002	0.0016	862.998	1979.17	862.998	576.917	disrupted in schizophrenia 1
ENSG00000244257	PKD1P1	-1.1988	-2.2954	1.2675e-12	2.1774e-11	5116.12	-1.8741	-3.6659	1.9828e-28	8.5141e-27	5116.12	0.6754	1.597	7.3402e-05	0.0008	2215.41	5116.12	2215.41	1388.45	polycystin 1, transient receptor potential channel interacting pseudogene 1
ENSG00000262943	ALOX12P2	-1.2004	-2.2981	0.0007	0.0032	386.592	-2.2224	-4.6668	8.4096e-10	8.0981e-09	386.592	1.022	2.0308	0.0054	0.0304	165.97	386.592	165.97	81.0744	arachidonate 12-lipoxygenase pseudogene 2
ENSG00000137642	SORL1	-1.2006	-2.2983	1.3312e-35	1.0155e-33	11614.7	-1.354	-2.5563	8.3785e-45	8.508e-43	11614.7	0.1535	1.1122	0.114	0.2984	5041.86	11614.7	5041.86	4538.05	sortilin related receptor 1
ENSG00000145014	TMEM44	-1.2007	-2.2985	2.6499e-05	0.0002	350.138	-0.8957	-1.8605	0.0016	0.0054	350.138	-0.305	-1.2354	0.2935	0.5383	186.989	350.138	151.535	186.989	transmembrane protein 44
ENSG00000166147	FBN1	-1.2016	-2.3	0.0001	0.0008	464.205	0.3084	1.2384	0.3226	0.4806	577.133	-1.5101	-2.8483	1.8418e-06	3.0382e-05	577.133	464.205	197.799	577.133	fibrillin 1
ENSG00000169220	RGS14	-1.203	-2.3021	2.2217e-09	2.6869e-08	1616.84	-1.6825	-3.2099	8.3335e-17	1.645e-15	1616.84	0.4796	1.3943	0.0189	0.0809	692.314	1616.84	692.314	499.233	regulator of G-protein signaling 14
ENSG00000173548	SNX33	-1.2031	-2.3023	3.2044e-09	3.7871e-08	1199.45	-1.5816	-2.9931	9.2048e-15	1.5037e-13	1199.45	0.3786	1.3	0.0676	0.208	515.773	1199.45	515.773	397.208	sorting nexin 33
ENSG00000155363	MOV10	-1.2033	-2.3027	2.9766e-10	3.9792e-09	911.632	-0.5567	-1.4709	0.0032	0.01	911.632	-0.6466	-1.5655	0.0008	0.0062	618.427	911.632	389.912	618.427	Mov10 RISC complex RNA helicase
ENSG00000103657	HERC1	-1.2041	-2.3039	2.5173e-28	1.3661e-26	7342.2	-0.511	-1.425	2.4792e-06	1.4801e-05	7342.2	-0.6931	-1.6168	2.4175e-10	9.1696e-09	5148.72	7342.2	3177.99	5148.72	HECT and RLD domain containing E3 ubiquitin protein ligase family member 1
ENSG00000175040	CHST2	-1.2045	-2.3045	2.1316e-08	2.2609e-07	1419.54	-0.7318	-1.6607	0.0006	0.0024	1419.54	-0.4727	-1.3877	0.0289	0.1117	850.941	1419.54	607.544	850.941	carbohydrate sulfotransferase 2
ENSG00000157657	ZNF618	-1.2062	-2.3073	4.2232e-09	4.9113e-08	1080.41	-1.2487	-2.3763	1.1369e-09	1.0746e-08	1080.41	0.0426	1.0299	0.8382	0.9324	464.057	1080.41	464.057	452.715	zinc finger protein 618
ENSG00000130589	HELZ2	-1.2066	-2.3079	8.3115e-09	9.3182e-08	925.755	-0.6669	-1.5877	0.0013	0.0046	925.755	-0.5396	-1.4536	0.0106	0.052	580.369	925.755	391.301	580.369	helicase with zinc finger 2
ENSG00000277224	HIST1H2BF	-1.2068	-2.3082	4.7025e-22	1.7243e-20	5156.35	-0.2193	-1.1642	0.0772	0.1561	5156.35	-0.9875	-1.9828	3.2087e-15	2.5558e-13	4429.32	5156.35	2231.67	4429.32	histone cluster 1 H2B family member f
ENSG00000225032	RP11-228B15.4	-1.2079	-2.31	0.0016	0.0066	186.63	-2.0241	-4.0673	2.5186e-07	1.7411e-06	186.63	0.8162	1.7607	0.0421	0.1474	79.4116	186.63	79.4116	44.3318
ENSG00000258727	RP11-66N24.3	-1.2083	-2.3106	3.8619e-05	0.0002	337.542	-1.1052	-2.1512	0.0002	0.0007	337.542	-0.1031	-1.0741	0.7305	0.8744	155.052	337.542	143.906	155.052
ENSG00000115392	FANCL	-1.2085	-2.311	5.1851e-06	3.6657e-05	599.016	-1.1331	-2.1933	1.8236e-05	9.4116e-05	599.016	-0.0754	-1.0537	0.7792	0.9005	270.747	599.016	259.713	270.747	Fanconi anemia complementation group L
ENSG00000173611	SCAI	-1.21	-2.3134	2.0618e-07	1.875e-06	784.026	-1.3098	-2.4792	1.88e-08	1.5311e-07	784.026	0.0998	1.0716	0.6735	0.8405	339.678	784.026	339.678	313.74	suppressor of cancer cell invasion
ENSG00000175489	LRRC25	-1.2105	-2.3142	6.4461e-08	6.2924e-07	368.219	-0.38	-1.3013	0.0817	0.1637	368.219	-0.8306	-1.7784	0.0002	0.0023	282.531	368.219	152.301	282.531	leucine rich repeat containing 25
ENSG00000141570	CBX8	-1.2107	-2.3144	0.0005	0.0022	331.39	-1.1345	-2.1954	0.001	0.0036	331.39	-0.0761	-1.0542	0.8282	0.9276	148.358	331.39	139.04	148.358	chromobox 8
ENSG00000165702	GFI1B	-1.2127	-2.3177	2.2004e-06	1.6582e-05	434.613	1.4851	2.7993	2.1254e-09	1.9469e-08	1230.27	-2.6978	-6.488	3.1226e-26	8.7053e-24	1230.27	434.613	182.463	1230.27	growth factor independent 1B transcriptional repressor
ENSG00000047230	CTPS2	-1.2131	-2.3183	2.6985e-10	3.6296e-09	1029.25	-1.2341	-2.3524	1.2391e-10	1.3151e-09	1029.25	0.0211	1.0147	0.9142	0.968	443.042	1029.25	443.042	434.702	CTP synthase 2
ENSG00000132635	PCED1A	-1.214	-2.3197	3.067e-12	5.073e-11	1384.48	-1.9537	-3.8736	1.7989e-28	7.7539e-27	1384.48	0.7397	1.6698	3.8097e-05	0.0004	590.398	1384.48	590.398	354.713	PC-esterase domain containing 1A
ENSG00000185513	L3MBTL1	-1.2154	-2.322	1.955e-05	0.0001	473.95	-2.2868	-4.8798	4.7916e-15	8.037e-14	473.95	1.0714	2.1015	0.0003	0.0028	203.209	473.95	203.209	94.9157	l(3)mbt-like 1 (Drosophila)
ENSG00000135473	PAN2	-1.2156	-2.3224	1.6019e-17	4.2829e-16	1926.23	-0.9182	-1.8898	9.2614e-11	1.0013e-09	1926.23	-0.2974	-1.229	0.0396	0.1411	1017.04	1926.23	824.863	1017.04	PAN2 poly(A) specific ribonuclease subunit
ENSG00000102781	KATNAL1	-1.2165	-2.3239	8.9991e-09	1.0005e-07	618.104	-1.2826	-2.4328	1.3333e-09	1.2513e-08	618.104	0.0661	1.0469	0.7608	0.8901	266.588	618.104	266.588	252.721	katanin catalytic subunit A1 like 1
ENSG00000088448	ANKRD10	-1.2169	-2.3244	6.2325e-24	2.5607e-22	3409	-1.4991	-2.8267	2.835e-35	1.7654e-33	3409	0.2822	1.2161	0.0216	0.0899	1462.14	3409	1462.14	1203.99	ankyrin repeat domain 10
ENSG00000164674	SYTL3	-1.2171	-2.3248	0.0002	0.0008	123.567	-0.8162	-1.7608	0.0099	0.0276	123.567	-0.4008	-1.3203	0.2283	0.4642	68.8057	123.567	51.2085	68.8057	synaptotagmin like 3
ENSG00000260708	CTA-29F11.1	-1.2182	-2.3265	0.0015	0.006	147.052	-1.7825	-3.4402	4.8507e-06	2.7641e-05	147.052	0.5643	1.4787	0.1595	0.3725	60.4724	147.052	60.4724	41.1051
ENSG00000204282	TNRC6C-AS1	-1.2188	-2.3275	6.4097e-05	0.0004	454.456	-1.261	-2.3966	3.4719e-05	0.0002	454.456	0.0422	1.0297	0.8915	0.9574	190.022	454.456	190.022	186.584	TNRC6C antisense RNA 1
ENSG00000177842	ZNF620	-1.22	-2.3295	0.0003	0.0016	272.745	-0.7792	-1.7161	0.0207	0.052	272.745	-0.4409	-1.3574	0.2005	0.4303	157.531	272.745	114.348	157.531	zinc finger protein 620
ENSG00000259529	RP11-468E2.4	-1.2213	-2.3315	0.0018	0.0073	177.622	-0.5338	-1.4477	0.167	0.2913	177.622	-0.6875	-1.6104	0.0823	0.2395	121.65	177.622	71.9427	121.65
ENSG00000151474	FRMD4A	-1.2218	-2.3324	3.5142e-07	3.0705e-06	1259.15	-0.9954	-1.9936	3.1362e-05	0.0002	1259.15	-0.2264	-1.1699	0.3486	0.5932	629.806	1259.15	537.128	629.806	FERM domain containing 4A
ENSG00000174428	GTF2IRD2B	-1.2221	-2.3328	4.7001e-10	6.1549e-09	896.441	-1.2834	-2.4341	5.9169e-11	6.5513e-10	896.441	0.0613	1.0434	0.7596	0.8897	380.35	896.441	380.35	365.844	GTF2I repeat domain containing 2B
ENSG00000086061	DNAJA1	-1.2234	-2.3349	6.5022e-27	3.2762e-25	4116.05	-0.6472	-1.5661	1.018e-08	8.6076e-08	4116.05	-0.5762	-1.4909	5.0324e-07	9.353e-06	2624.87	4116.05	1763.98	2624.87	DnaJ heat shock protein family (Hsp40) member A1
ENSG00000165879	FRAT1	-1.2237	-2.3354	1.002e-12	1.7469e-11	940.273	-1.2732	-2.417	1.1265e-13	1.6394e-12	940.273	0.0496	1.0349	0.7783	0.9002	397.235	940.273	397.235	386.901	frequently rearranged in advanced T-cell lymphomas 1
ENSG00000111653	ING4	-1.2245	-2.3368	2.0301e-11	3.1147e-10	1101.38	-1.5649	-2.9585	1.582e-17	3.29e-16	1101.38	0.3403	1.266	0.0693	0.2121	470.093	1101.38	470.093	369.943	inhibitor of growth family member 4
ENSG00000187187	ZNF546	-1.2251	-2.3378	0.0012	0.0051	295.92	-0.9424	-1.9217	0.0125	0.0337	295.92	-0.2828	-1.2165	0.4606	0.6911	152.18	295.92	125.905	152.18	zinc finger protein 546
ENSG00000144852	NR1I2	-1.2255	-2.3383	0.002	0.0079	205.075	-2.4126	-5.3244	4.2095e-09	3.7331e-08	205.075	1.1871	2.277	0.0046	0.0267	85.3675	205.075	85.3675	36.5942	nuclear receptor subfamily 1 group I member 2
ENSG00000269837	IPO5P1	-1.2257	-2.3387	2.1577e-05	0.0001	418.983	-0.9552	-1.9388	0.0009	0.0032	418.983	-0.2705	-1.2062	0.3552	0.5992	214.493	418.983	176.994	214.493	importin 5 pseudogene 1
ENSG00000080823	MOK	-1.2275	-2.3416	7.9427e-05	0.0004	206.514	-2.0606	-4.1716	1.5392e-10	1.6134e-09	206.514	0.8331	1.7815	0.0121	0.0577	89.1128	206.514	89.1128	48.2022	MOK protein kinase
ENSG00000142102	PGGHG	-1.2296	-2.345	7.6201e-07	6.283e-06	609.183	-2.7814	-6.8753	1.2555e-26	4.7888e-25	609.183	1.5518	2.9319	4.7521e-09	1.3921e-07	257.527	609.183	257.527	86.8614	protein-glucosylgalactosylhydroxylysine glucosidase
ENSG00000213339	QTRT1	-1.2303	-2.3462	5.9568e-07	5.0042e-06	644.978	-1.0758	-2.108	1.159e-05	6.2134e-05	644.978	-0.1545	-1.113	0.5366	0.7514	303.36	644.978	267.929	303.36	queuine tRNA-ribosyltransferase catalytic subunit 1
ENSG00000163596	ICA1L	-1.2304	-2.3463	0.0008	0.0033	168.288	-0.5206	-1.4345	0.1469	0.2626	168.288	-0.7098	-1.6356	0.055	0.1794	116.158	168.288	70.1078	116.158	islet cell autoantigen 1 like
ENSG00000179743	FLJ37453	-1.2304	-2.3464	0.0009	0.0039	248.787	-1.2388	-2.3601	0.0008	0.0031	248.787	0.0084	1.0058	0.9823	0.998	103.238	248.787	102.583	103.238
ENSG00000143384	MCL1	-1.2307	-2.3468	1.4421e-47	1.7383e-45	22854.8	-1.6709	-3.1842	7.1318e-86	2.33e-83	22854.8	0.4402	1.3568	2.6157e-07	5.1717e-06	9733.03	22854.8	9733.03	7164.29	BCL2 family apoptosis regulator
ENSG00000087095	NLK	-1.2308	-2.3469	5.2931e-12	8.5477e-11	1255.77	-0.5861	-1.5012	0.0009	0.0033	1255.77	-0.6446	-1.5633	0.0003	0.003	835.404	1255.77	533.966	835.404	nemo like kinase
ENSG00000105204	DYRK1B	-1.2332	-2.3508	7.0011e-06	4.8299e-05	794.614	-0.8835	-1.8448	0.0012	0.0043	794.614	-0.3497	-1.2743	0.2058	0.4361	427.161	794.614	331.575	427.161	dual specificity tyrosine phosphorylation regulated kinase 1B
ENSG00000103852	TTC23	-1.2337	-2.3517	0.0023	0.0089	285.301	-1.5802	-2.9901	0.0001	0.0005	285.301	0.3465	1.2715	0.4007	0.6417	118.859	285.301	118.859	93.2409	tetratricopeptide repeat domain 23
ENSG00000197530	MIB2	-1.2349	-2.3537	6.0203e-10	7.7995e-09	1920.64	-2.0608	-4.1721	1.3556e-24	4.568e-23	1920.64	0.8258	1.7726	4.8611e-05	0.0006	805.543	1920.64	805.543	455.856	mindbomb E3 ubiquitin protein ligase 2
ENSG00000063761	ADCK1	-1.237	-2.3571	0.0004	0.0021	243.506	-0.3157	-1.2446	0.3623	0.5234	243.506	-0.9214	-1.8939	0.0094	0.0469	194.678	243.506	99.4345	194.678	aarF domain containing kinase 1
ENSG00000114374	USP9Y	-1.2376	-2.3581	1.611e-07	1.4862e-06	1463.98	-1.2211	-2.3312	2.2684e-07	1.5825e-06	1463.98	-0.0166	-1.0116	0.9445	0.9811	624.62	1463.98	621.005	624.62	ubiquitin specific peptidase 9, Y-linked
ENSG00000183506	PI4KAP2	-1.239	-2.3604	5.5679e-10	7.2392e-09	604.787	-1.4143	-2.6653	1.7121e-12	2.2348e-11	604.787	0.1752	1.1291	0.3961	0.6374	252.989	604.787	252.989	225.275	phosphatidylinositol 4-kinase alpha pseudogene 2
ENSG00000115129	TP53I3	-1.2396	-2.3614	5.8632e-06	4.1026e-05	340.32	0.2351	1.177	0.3769	0.5388	400.779	-1.4747	-2.7793	7.328e-08	1.652e-06	400.779	340.32	140.332	400.779	tumor protein p53 inducible protein 3
ENSG00000228903	RASA4CP	-1.2397	-2.3615	0.0002	0.0008	393.261	-2.7421	-6.6904	8.5577e-16	1.5533e-14	393.261	1.5024	2.8331	1.4184e-05	0.0002	162.145	393.261	162.145	56.1415	RAS p21 protein activator 4C, pseudogene
ENSG00000206530	CFAP44	-1.2398	-2.3616	0.0003	0.0014	531.222	-2.2049	-4.6106	2.1634e-10	2.2188e-09	531.222	0.9652	1.9523	0.006	0.0329	222.846	531.222	222.846	111.702	cilia and flagella associated protein 44
ENSG00000158457	TSPAN33	-1.2411	-2.3637	5.2462e-07	4.4466e-06	292.907	-0.736	-1.6656	0.0024	0.008	292.907	-0.505	-1.4192	0.0456	0.1565	174.206	292.907	124.057	174.206	tetraspanin 33
ENSG00000148343	MIGA2	-1.2412	-2.3639	6.0249e-09	6.8856e-08	1266.77	-0.5232	-1.4371	0.0134	0.0359	1266.77	-0.718	-1.6449	0.0008	0.0063	878.623	1266.77	526.868	878.623	mitoguardin 2
ENSG00000205746	RP11-1212A22.1	-1.2416	-2.3647	3.4018e-07	2.9759e-06	1956.36	-1.6502	-3.1387	1.3402e-11	1.5926e-10	1956.36	0.4085	1.3273	0.0961	0.2666	812.974	1956.36	812.974	615.885
ENSG00000185838	GNB1L	-1.2419	-2.3652	0.0002	0.0008	416.103	-1.7683	-3.4066	8.7556e-08	6.4855e-07	416.103	0.5264	1.4403	0.1168	0.303	171.614	416.103	171.614	119.576	G protein subunit beta 1 like
ENSG00000197321	SVIL	-1.2429	-2.3668	2.449e-14	4.9324e-13	1271.22	-1.9089	-3.7553	9.372e-31	4.573e-29	1271.22	0.666	1.5867	8.2805e-05	0.0009	534.573	1271.22	534.573	337.47	supervillin
ENSG00000138336	TET1	-1.2439	-2.3684	3.9119e-05	0.0002	456.597	-1.5021	-2.8326	7.3514e-07	4.7539e-06	456.597	0.2582	1.196	0.4028	0.6432	189.665	456.597	189.665	158.983	tet methylcytosine dioxygenase 1
ENSG00000047578	KIAA0556	-1.2441	-2.3687	9.6403e-11	1.3729e-09	2038.34	-1.4168	-2.6699	1.7445e-13	2.4922e-12	2038.34	0.1727	1.1271	0.3742	0.6175	852.625	2038.34	852.625	759.303
ENSG00000075651	PLD1	-1.2445	-2.3694	1.1713e-14	2.4315e-13	1577.85	-1.3701	-2.5848	1.992e-17	4.1159e-16	1577.85	0.1256	1.0909	0.4448	0.6797	663.071	1577.85	663.071	608.216	phospholipase D1
ENSG00000267322	SNHG22	-1.2453	-2.3707	6.5346e-08	6.3759e-07	588.503	-1.5172	-2.8624	5.6444e-11	6.2588e-10	588.503	0.2719	1.2074	0.2513	0.4908	247.822	588.503	247.822	203.711	small nucleolar RNA host gene 22
ENSG00000073350	LLGL2	-1.2458	-2.3714	3.6996e-06	2.6824e-05	468.782	-1.1813	-2.2678	1.071e-05	5.7677e-05	468.782	-0.0645	-1.0457	0.814	0.9194	204.675	468.782	193.275	204.675	LLGL2, scribble cell polarity complex component
ENSG00000166126	AMN	-1.2482	-2.3754	0.0004	0.0018	246.669	-2.8972	-7.4496	7.8872e-15	1.2981e-13	246.669	1.649	3.1361	1.4682e-05	0.0002	100.16	246.669	100.16	31.738	amnion associated transmembrane protein
ENSG00000132881	RSG1	-1.2483	-2.3757	0.0023	0.0089	195.511	-1.3949	-2.6296	0.0007	0.0025	195.511	0.1465	1.1069	0.7264	0.8726	79.5059	195.511	79.5059	72.3885	REM2 and RAB like small GTPase 1
ENSG00000242294	STAG3L5P	-1.2486	-2.3761	4.0003e-09	4.6621e-08	948.285	-1.3379	-2.5277	2.8532e-10	2.8882e-09	948.285	0.0893	1.0638	0.6793	0.844	397.334	948.285	397.334	373.036	stromal antigen 3-like 5 pseudogene
ENSG00000154217	PITPNC1	-1.2491	-2.3769	8.9112e-06	6.0098e-05	229.067	-0.2768	-1.2115	0.3109	0.4678	229.067	-0.9723	-1.9619	0.0006	0.005	187.702	229.067	96.565	187.702	phosphatidylinositol transfer protein, cytoplasmic 1
ENSG00000102901	CENPT	-1.2505	-2.3792	5.8357e-10	7.574e-09	1442.7	-1.2967	-2.4566	1.2813e-10	1.3586e-09	1442.7	0.0462	1.0325	0.8212	0.9234	597.875	1442.7	597.875	584.038	centromere protein T
ENSG00000239306	RBM14	-1.2521	-2.3819	2.0894e-19	6.4022e-18	3975.39	-1.1116	-2.1608	1.079e-15	1.9397e-14	3975.39	-0.1405	-1.1023	0.3159	0.5616	1835.23	3975.39	1657.04	1835.23	RNA binding motif protein 14
ENSG00000182179	UBA7	-1.2524	-2.3824	2.7922e-17	7.3044e-16	3822.58	-1.2819	-2.4316	4.6576e-18	1.0135e-16	3822.58	0.0294	1.0206	0.8438	0.9347	1590.16	3822.58	1590.16	1565.72	ubiquitin like modifier activating enzyme 7
ENSG00000148362	C9orf142	-1.2527	-2.3828	2.7767e-07	2.4781e-06	709.026	-1.2356	-2.3548	3.8013e-07	2.571e-06	709.026	-0.017	-1.0119	0.9452	0.9811	298.131	709.026	293.241	298.131	chromosome 9 open reading frame 142
ENSG00000183426	NPIPA1	-1.253	-2.3833	1.8261e-13	3.3964e-12	2107.38	-1.2916	-2.448	3.0665e-14	4.7445e-13	2107.38	0.0386	1.0271	0.8225	0.9244	880.65	2107.38	880.65	858.35	nuclear pore complex interacting protein family member A1
ENSG00000127328	RAB3IP	-1.2551	-2.3868	2.2673e-07	2.0457e-06	555.174	-0.4697	-1.3848	0.0492	0.1077	555.174	-0.7854	-1.7235	0.0013	0.0095	399.67	555.174	233.108	399.67	RAB3A interacting protein
ENSG00000177548	RABEP2	-1.2552	-2.387	3.3391e-10	4.4447e-09	1166.72	-1.3347	-2.5222	2.3395e-11	2.7143e-10	1166.72	0.0795	1.0566	0.6954	0.8537	481.576	1166.72	481.576	459.479	rabaptin, RAB GTPase binding effector protein 2
ENSG00000215158	RP11-1023L17.1	-1.2557	-2.3879	1.5253e-11	2.3618e-10	1307.36	-1.9838	-3.9555	7.1169e-26	2.6087e-24	1307.36	0.7281	1.6565	0.0001	0.0015	545.427	1307.36	545.427	327.907
ENSG00000156299	TIAM1	-1.2568	-2.3897	2.2189e-07	2.0062e-06	1139.24	-0.9314	-1.9071	0.0001	0.0005	1139.24	-0.3254	-1.253	0.1829	0.4075	594.607	1139.24	470.874	594.607	T-cell lymphoma invasion and metastasis 1
ENSG00000202538	RNU4-2	-1.2574	-2.3906	0.0003	0.0013	363.405	-1.8303	-3.5561	1.4792e-07	1.0613e-06	363.405	0.5729	1.4875	0.1054	0.2836	148.758	363.405	148.758	99.0933	RNA, U4 small nuclear 2
ENSG00000123636	BAZ2B	-1.2589	-2.3932	3.2815e-27	1.6845e-25	5138.85	-1.4408	-2.7147	4.48e-35	2.7594e-33	5138.85	0.1819	1.1344	0.1231	0.3135	2149.58	5138.85	2149.58	1889.01	bromodomain adjacent to zinc finger domain 2B
ENSG00000142330	CAPN10	-1.2592	-2.3937	5.3021e-11	7.7791e-10	1245.87	-1.5076	-2.8434	4.6074e-15	7.7686e-14	1245.87	0.2484	1.1879	0.2042	0.4343	512.697	1245.87	512.697	435.377	calpain 10
ENSG00000269220	LINC00528	-1.2597	-2.3944	0.0004	0.0017	112.654	-0.6378	-1.5559	0.0643	0.1341	112.654	-0.6219	-1.5389	0.0853	0.2453	71.7307	112.654	45.4906	71.7307	long intergenic non-protein coding RNA 528
ENSG00000144560	VGLL4	-1.2597	-2.3945	1.023e-10	1.4474e-09	1406.35	-0.9885	-1.9841	3.4522e-07	2.3448e-06	1406.35	-0.2712	-1.2068	0.1682	0.3865	705.457	1406.35	578.868	705.457	vestigial like family member 4
ENSG00000166398	KIAA0355	-1.2624	-2.3989	1.0893e-06	8.7562e-06	621.603	-1.1103	-2.1589	1.6634e-05	8.6543e-05	621.603	-0.1521	-1.1112	0.5625	0.7707	285.503	621.603	254.612	285.503
ENSG00000163660	CCNL1	-1.2637	-2.4011	9.829e-28	5.1672e-26	6528.28	-1.6195	-3.0727	2.8711e-44	2.8387e-42	6528.28	0.3558	1.2797	0.0024	0.0157	2722.99	6528.28	2722.99	2119.48	cyclin L1
ENSG00000277925	Telomerase-vert	-1.2641	-2.4017	2.5053e-21	8.8445e-20	4071.26	-1.7813	-3.4374	2.4576e-40	1.9786e-38	4071.26	0.5173	1.4312	0.0001	0.0014	1686.64	4071.26	1686.64	1179.3
ENSG00000167393	PPP2R3B	-1.2645	-2.4025	2.6352e-07	2.3563e-06	759.367	-1.7537	-3.3722	1.3641e-12	1.7952e-11	759.367	0.4892	1.4036	0.0518	0.172	312.023	759.367	312.023	222.362	protein phosphatase 2 regulatory subunit B''beta
ENSG00000204682	CASC10	-1.2676	-2.4077	0.0001	0.0007	347.156	-1.6566	-3.1527	7.6789e-07	4.9374e-06	347.156	0.389	1.3095	0.2547	0.4948	140.528	347.156	140.528	108.202	cancer susceptibility candidate 10
ENSG00000143416	SELENBP1	-1.2677	-2.4078	3.159e-07	2.7813e-06	187.261	0.8437	1.7946	0.0003	0.001	337.673	-2.1114	-4.3211	9.9293e-18	1.1949e-15	337.673	187.261	73.6183	337.673	selenium binding protein 1
ENSG00000261490	RP11-448G15.3	-1.2678	-2.408	0.0002	0.0008	198.606	-1.5486	-2.9253	4.7632e-06	2.7205e-05	198.606	0.2808	1.2148	0.4211	0.6591	81.0679	198.606	81.0679	66.5981
ENSG00000026036	RTEL1-TNFRSF6B	-1.2679	-2.4081	1.6752e-06	1.2993e-05	528.607	-1.1142	-2.1647	2.3538e-05	0.0001	528.607	-0.1537	-1.1124	0.5676	0.7748	242.659	528.607	216.806	242.659	RTEL1-TNFRSF6B readthrough (NMD candidate)
ENSG00000133316	WDR74	-1.2688	-2.4097	1.0899e-14	2.2668e-13	2622.28	-1.5603	-2.9492	2.4298e-21	6.6394e-20	2622.28	0.2915	1.2239	0.0798	0.2337	1077.71	2622.28	1077.71	883.904	WD repeat domain 74
ENSG00000111785	RIC8B	-1.2695	-2.4107	7.9316e-06	5.411e-05	497.795	-1.1547	-2.2263	4.5348e-05	0.0002	497.795	-0.1148	-1.0828	0.6906	0.8506	221.694	497.795	205.752	221.694	RIC8 guanine nucleotide exchange factor B
ENSG00000264772	RP11-186B7.4	-1.27	-2.4116	1.2373e-10	1.7394e-09	1134.8	-1.3193	-2.4955	2.2157e-11	2.58e-10	1134.8	0.0493	1.0348	0.8058	0.9155	471.468	1134.8	471.468	452.127
ENSG00000196411	EPHB4	-1.2706	-2.4127	1.7952e-06	1.381e-05	1195.24	-0.7747	-1.7108	0.0034	0.0108	1195.24	-0.4959	-1.4102	0.0635	0.1991	695.076	1195.24	488.537	695.076	EPH receptor B4
ENSG00000206597	SNORA57	-1.272	-2.415	3.3516e-07	2.9354e-06	909.226	-1.8783	-3.6765	7.6876e-14	1.1379e-12	909.226	0.6063	1.5224	0.0173	0.0757	373.755	909.226	373.755	243.791	small nucleolar RNA, H/ACA box 57
ENSG00000243811	APOBEC3D	-1.2736	-2.4176	0.0002	0.0008	223.532	-0.4203	-1.3382	0.2039	0.3399	223.532	-0.8533	-1.8066	0.0122	0.0579	166.086	223.532	90.3399	166.086	apolipoprotein B mRNA editing enzyme catalytic subunit 3D
ENSG00000174996	KLC2	-1.2752	-2.4204	0.0002	0.0012	274.97	-1.5509	-2.9299	9.1522e-06	4.9835e-05	274.97	0.2756	1.2105	0.4402	0.676	110.364	274.97	110.364	91.856	kinesin light chain 2
ENSG00000164542	KIAA0895	-1.2756	-2.4209	0.0006	0.0026	176.009	-1.4436	-2.7201	0.0001	0.0005	176.009	0.1681	1.1236	0.6601	0.8317	71.9537	176.009	71.9537	63.2355
ENSG00000008277	ADAM22	-1.2757	-2.4211	0.0008	0.0034	208.192	-0.6916	-1.6151	0.0648	0.135	208.192	-0.584	-1.499	0.1279	0.3222	127.768	208.192	85.8864	127.768	ADAM metallopeptidase domain 22
ENSG00000197978	GOLGA6L9	-1.2772	-2.4237	0.0011	0.0047	193.495	-0.4651	-1.3804	0.2286	0.3716	193.495	-0.8121	-1.7558	0.0401	0.1426	139.407	193.495	79.7169	139.407	golgin A6 family-like 9
ENSG00000172530	BANP	-1.2774	-2.424	6.6823e-09	7.5852e-08	832.074	-1.5088	-2.8457	8.4122e-12	1.0245e-10	832.074	0.2314	1.174	0.304	0.5497	337.862	832.074	337.862	289.566	BTG3 associated nuclear protein
ENSG00000261884	CTC-479C5.12	-1.279	-2.4268	8.2152e-07	6.7456e-06	337.31	-0.8951	-1.8598	0.0005	0.0018	337.31	-0.3839	-1.3049	0.1469	0.3535	179.433	337.31	138.639	179.433
ENSG00000139631	CSAD	-1.2794	-2.4273	5.8544e-05	0.0003	337.572	-1.6855	-3.2165	1.4835e-07	1.0641e-06	337.572	0.4061	1.3251	0.2151	0.4476	138.241	337.572	138.241	103.113	cysteine sulfinic acid decarboxylase
ENSG00000272086	CTD-2186M15.3	-1.2805	-2.4292	0.0008	0.0033	170.231	-1.4535	-2.7386	0.0001	0.0006	170.231	0.173	1.1274	0.659	0.8312	67.7824	170.231	67.7824	60.4578
ENSG00000006025	OSBPL7	-1.2808	-2.4298	1.2702e-10	1.7787e-09	951.095	-1.4717	-2.7735	1.6491e-13	2.3634e-12	951.095	0.1909	1.1415	0.3487	0.5932	386.545	951.095	386.545	340.599	oxysterol binding protein like 7
ENSG00000184205	TSPYL2	-1.2813	-2.4305	6.032e-13	1.0769e-11	708.075	-1.5791	-2.9879	1.3915e-18	3.1527e-17	708.075	0.2979	1.2293	0.1083	0.2891	289.625	708.075	289.625	234.218	TSPY like 2
ENSG00000272447	RP11-182L21.6	-1.2824	-2.4325	8.2911e-07	6.7977e-06	485.668	-1.3776	-2.5984	1.199e-07	8.7219e-07	485.668	0.0952	1.0682	0.7206	0.8692	196.209	485.668	196.209	184.798
ENSG00000169683	LRRC45	-1.2829	-2.4333	4.8569e-07	4.1392e-06	979.967	-1.1242	-2.1797	9.7375e-06	5.278e-05	979.967	-0.1587	-1.1163	0.5372	0.7518	445.773	979.967	393.869	445.773	leucine rich repeat containing 45
ENSG00000197119	SLC25A29	-1.2835	-2.4343	6.5857e-21	2.252e-19	3550.14	-2.1089	-4.3137	1.752e-52	2.4532e-50	3550.14	0.8254	1.772	3.7387e-09	1.1147e-07	1449.88	3550.14	1449.88	819.024	solute carrier family 25 member 29
ENSG00000248643	RBM14-RBM4	-1.2836	-2.4344	9.4031e-12	1.4759e-10	740.053	-1.5244	-2.8766	8.0967e-16	1.472e-14	740.053	0.2408	1.1816	0.2165	0.4495	299.871	740.053	299.871	255.559	RBM14-RBM4 readthrough
ENSG00000162231	NXF1	-1.2842	-2.4354	4.3281e-23	1.6772e-21	2587.96	-1.4004	-2.6398	3.8628e-27	1.5331e-25	2587.96	0.1162	1.0839	0.3793	0.6226	1061.56	2587.96	1061.56	977.509	nuclear RNA export factor 1
ENSG00000270629	NBPF14	-1.2854	-2.4376	5.0895e-28	2.7215e-26	2274.86	-1.5866	-3.0035	2.435e-41	2.0482e-39	2274.86	0.3012	1.2322	0.0127	0.0595	930.22	2274.86	930.22	755.353	neuroblastoma breakpoint family member 14
ENSG00000110925	CSRNP2	-1.2855	-2.4377	8.942e-08	8.564e-07	766.977	-1.163	-2.2393	1.201e-06	7.5082e-06	766.977	-0.1225	-1.0886	0.6154	0.8063	340.329	766.977	312.612	340.329	cysteine and serine rich nuclear protein 2
ENSG00000096093	EFHC1	-1.2859	-2.4384	2.2462e-08	2.3743e-07	736.492	-1.4624	-2.7556	2.1674e-10	2.2219e-09	736.492	0.1764	1.1301	0.4527	0.686	299.956	736.492	299.956	265.429	EF-hand domain containing 1
ENSG00000164576	SAP30L	-1.2877	-2.4414	2.7065e-12	4.5041e-11	1124.91	-1.1508	-2.2203	3.4613e-10	3.4679e-09	1124.91	-0.1369	-1.0996	0.4646	0.6941	504.348	1124.91	460.088	504.348	SAP30 like
ENSG00000064687	ABCA7	-1.2889	-2.4435	2.0584e-14	4.1892e-13	1571.15	-0.1688	-1.1242	0.3093	0.4661	1571.15	-1.1201	-2.1736	3.5621e-11	1.5476e-09	1396.06	1571.15	634.306	1396.06	ATP binding cassette subfamily A member 7
ENSG00000196866	HIST1H2AD	-1.289	-2.4437	5.8172e-08	5.7168e-07	659.903	-0.7373	-1.667	0.0017	0.0058	659.903	-0.5517	-1.4659	0.0216	0.0899	394.404	659.903	272.864	394.404	histone cluster 1 H2A family member d
ENSG00000176155	CCDC57	-1.2894	-2.4442	1.4191e-15	3.2217e-14	1909.77	-1.6776	-3.1989	4.7903e-25	1.6588e-23	1909.77	0.3882	1.3088	0.0186	0.0799	774.454	1909.77	774.454	594.183	coiled-coil domain containing 57
ENSG00000196422	PPP1R26	-1.2926	-2.4496	8.5046e-11	1.2191e-09	1695.66	-1.771	-3.4129	8.6259e-19	1.9782e-17	1695.66	0.4784	1.3932	0.0181	0.0786	684.928	1695.66	684.928	492.497	protein phosphatase 1 regulatory subunit 26
ENSG00000026652	AGPAT4	-1.294	-2.4521	9.6434e-09	1.0685e-07	524.507	-0.5736	-1.4883	0.0096	0.0268	524.507	-0.7204	-1.6476	0.0016	0.0112	351.807	524.507	211.462	351.807	1-acylglycerol-3-phosphate O-acyltransferase 4
ENSG00000205583	STAG3L1	-1.2941	-2.4523	3.6518e-05	0.0002	566.207	-1.7235	-3.3024	4.4572e-08	3.4517e-07	566.207	0.4294	1.3467	0.1786	0.4014	227.221	566.207	227.221	168.206	stromal antigen 3-like 1 (pseudogene)
ENSG00000158373	HIST1H2BD	-1.2948	-2.4535	6.2679e-41	6.0241e-39	13882.4	-0.9741	-1.9644	5.3114e-24	1.7454e-22	13882.4	-0.3207	-1.249	0.0009	0.0072	7059.74	13882.4	5651.76	7059.74	histone cluster 1 H2B family member d
ENSG00000214029	ZNF891	-1.2951	-2.4539	3.4608e-06	2.5218e-05	673.186	-1.781	-3.4366	2.2575e-10	2.309e-09	673.186	0.4859	1.4005	0.0881	0.2508	272.905	673.186	272.905	193.451	zinc finger protein 891
ENSG00000188933	USP32P1	-1.2954	-2.4545	5.816e-08	5.7168e-07	885.336	-1.402	-2.6427	4.3315e-09	3.8383e-08	885.336	0.1066	1.0767	0.6604	0.8317	358.786	885.336	358.786	332.978	ubiquitin specific peptidase 32 pseudogene 1
ENSG00000143850	PLEKHA6	-1.2958	-2.4551	3.8502e-05	0.0002	607.54	-2.5785	-5.9731	1.1826e-15	2.1175e-14	607.54	1.2827	2.4329	8.3384e-05	0.0009	243.42	607.54	243.42	99.033	pleckstrin homology domain containing A6
ENSG00000274270	RP11-34F20.7	-1.296	-2.4554	0.0018	0.0071	142.178	-1.5132	-2.8544	0.0003	0.0012	142.178	0.2172	1.1625	0.6122	0.8035	54.4632	142.178	54.4632	48.1124
ENSG00000197872	FAM49A	-1.2964	-2.4562	5.4018e-08	5.3492e-07	335.548	-0.13	-1.0943	0.5731	0.721	335.548	-1.1664	-2.2445	1.2035e-06	2.0732e-05	307.039	335.548	133.605	307.039	family with sequence similarity 49 member A
ENSG00000072422	RHOBTB1	-1.2977	-2.4583	9.1653e-09	1.0176e-07	1138.72	-1.3269	-2.5086	4.0643e-09	3.61e-08	1138.72	0.0292	1.0205	0.8984	0.9603	459.683	1138.72	459.683	450.557	Rho related BTB domain containing 1
ENSG00000004139	SARM1	-1.299	-2.4606	5.7371e-09	6.5774e-08	1142.9	-2.0294	-4.0823	2.1971e-19	5.3085e-18	1142.9	0.7304	1.6591	0.0014	0.01	457.992	1142.9	457.992	276.638	sterile alpha and TIR motif containing 1
ENSG00000258472	RP11-192H23.4	-1.2996	-2.4616	0.0013	0.0052	253.936	-1.9752	-3.9317	1.318e-06	8.1848e-06	253.936	0.6755	1.5972	0.1037	0.2806	98.8711	253.936	98.8711	61.9381
ENSG00000213722	DDAH2	-1.2999	-2.4621	8.4123e-20	2.6407e-18	1360.83	-1.8847	-3.6926	1.4986e-38	1.1113e-36	1360.83	0.5848	1.4998	8.8693e-05	0.0009	544.936	1360.83	544.936	366.794	dimethylarginine dimethylaminohydrolase 2
ENSG00000184678	HIST2H2BE	-1.3	-2.4624	2.4534e-33	1.6708e-31	9884.89	-1.0284	-2.0398	1.4165e-21	3.9617e-20	9884.89	-0.2716	-1.2072	0.0124	0.0585	4838.72	9884.89	3997.47	4838.72	histone cluster 2 H2B family member e
ENSG00000164171	ITGA2	-1.3009	-2.4639	0.0007	0.0032	441.082	-1.4456	-2.7237	0.0002	0.0007	441.082	0.1447	1.1055	0.7104	0.863	177.22	441.082	177.22	159.531	integrin subunit alpha 2
ENSG00000128394	APOBEC3F	-1.3011	-2.4642	0.0006	0.0027	202.098	-0.7873	-1.7259	0.0353	0.0817	202.098	-0.5138	-1.4278	0.1803	0.4038	115.856	202.098	79.8175	115.856	apolipoprotein B mRNA editing enzyme catalytic subunit 3F
ENSG00000204131	NHSL2	-1.3028	-2.4671	1.6398e-08	1.7598e-07	486.466	-0.8129	-1.7568	0.0004	0.0014	486.466	-0.4899	-1.4043	0.0367	0.1337	275.932	486.466	195.306	275.932	NHS like 2
ENSG00000148488	ST8SIA6	-1.304	-2.4691	3.5433e-08	3.6157e-07	1260.58	-0.4251	-1.3427	0.07	0.1441	1260.58	-0.8788	-1.8389	0.0002	0.002	937.218	1260.58	508.749	937.218	ST8 alpha-N-acetyl-neuraminide alpha-2,8-sialyltransferase 6
ENSG00000212694	LINC01089	-1.3045	-2.4699	1.482e-08	1.5998e-07	593.964	-1.0093	-2.0129	9.9306e-06	5.3736e-05	593.964	-0.2952	-1.227	0.2076	0.4382	293.542	593.964	239.345	293.542	long intergenic non-protein coding RNA 1089
ENSG00000187609	EXD3	-1.305	-2.4709	2.8304e-05	0.0002	414.518	-2.1606	-4.471	1.0063e-11	1.2171e-10	414.518	0.8556	1.8095	0.0081	0.0419	163.616	414.518	163.616	89.8261	exonuclease 3'-5' domain containing 3
ENSG00000005187	ACSM3	-1.306	-2.4726	1.1263e-12	1.9455e-11	2632.64	-1.5153	-2.8586	1.6153e-16	3.1149e-15	2632.64	0.2093	1.1561	0.2591	0.5002	1064.5	2632.64	1064.5	915.909	acyl-CoA synthetase medium-chain family member 3
ENSG00000106125	FAM188B	-1.3065	-2.4734	0.0006	0.0027	243.338	-0.2368	-1.1784	0.5276	0.6821	243.338	-1.0697	-2.0989	0.0052	0.0297	205.88	243.338	96.0417	205.88	family with sequence similarity 188 member B
ENSG00000254634	SMG1P6	-1.3066	-2.4737	0.0006	0.0028	184.883	-0.7292	-1.6578	0.053	0.1145	184.883	-0.5774	-1.4922	0.1359	0.3357	110.211	184.883	72.7433	110.211	SMG1P6, nonsense mediated mRNA decay associated PI3K related kinasepseudogene 6
ENSG00000212232	SNORD17	-1.3069	-2.474	8.4682e-13	1.4863e-11	5073.31	-2.5746	-5.9569	2.1616e-44	2.1657e-42	5073.31	1.2677	2.4078	7.4211e-12	3.6618e-10	2041.55	5073.31	2041.55	842.811	small nucleolar RNA, C/D box 17
ENSG00000172671	ZFAND4	-1.3091	-2.4778	1.583e-06	1.2339e-05	366.061	-0.8283	-1.7756	0.0021	0.007	366.061	-0.4808	-1.3955	0.0825	0.2398	204.709	366.061	148.386	204.709	zinc finger AN1-type containing 4
ENSG00000131584	ACAP3	-1.3094	-2.4784	1.215e-12	2.0922e-11	2185.24	-1.5519	-2.9321	4.1701e-17	8.4009e-16	2185.24	0.2425	1.1831	0.1938	0.4215	872.183	2185.24	872.183	741.195	ArfGAP with coiled-coil, ankyrin repeat and PH domains 3
ENSG00000152990	ADGRA3	-1.3095	-2.4786	3.8638e-11	5.7737e-10	1186.04	-1.5137	-2.8554	2.4168e-14	3.76e-13	1186.04	0.2042	1.152	0.3121	0.5572	478.967	1186.04	478.967	412.304	adhesion G protein-coupled receptor A3
ENSG00000116205	TCEANC2	-1.3102	-2.4798	1.2332e-09	1.5453e-08	923.526	-1.1628	-2.2389	6.127e-08	4.6521e-07	923.526	-0.1475	-1.1076	0.5004	0.7238	410.332	923.526	371.059	410.332	transcription elongation factor A N-terminal and central domain containing 2
ENSG00000229474	PATL2	-1.3112	-2.4814	0.0007	0.003	118.12	-0.9717	-1.9611	0.0107	0.0294	118.12	-0.3395	-1.2653	0.3912	0.6335	59.1221	118.12	45.2231	59.1221	PAT1 homolog 2
ENSG00000041802	LSG1	-1.3115	-2.482	2.0154e-20	6.6218e-19	3064.01	-1.231	-2.3473	2.9244e-18	6.5003e-17	3064.01	-0.0805	-1.0574	0.574	0.7779	1302.6	3064.01	1229.63	1302.6	large 60S subunit nuclear export GTPase 1
ENSG00000198945	L3MBTL3	-1.3118	-2.4825	2.98e-09	3.5392e-08	582.522	-1.299	-2.4606	3.8838e-09	3.4606e-08	582.522	-0.0128	-1.0089	0.955	0.9856	235.096	582.522	233.099	235.096	l(3)mbt-like 3 (Drosophila)
ENSG00000172296	SPTLC3	-1.3129	-2.4845	1.799e-05	0.0001	651.82	-2.2281	-4.6853	7.0387e-13	9.4957e-12	651.82	0.9152	1.8859	0.0036	0.022	261.811	651.82	261.811	136.268	serine palmitoyltransferase long chain base subunit 3
ENSG00000160325	CACFD1	-1.3131	-2.4847	0.0022	0.0085	145.905	-1.221	-2.331	0.0042	0.013	145.905	-0.0921	-1.0659	0.8335	0.9302	61.1014	145.905	56.2153	61.1014	calcium channel flower domain containing 1
ENSG00000008311	AASS	-1.3141	-2.4864	0.0005	0.0021	422.798	-0.5236	-1.4375	0.1588	0.2797	422.798	-0.7905	-1.7297	0.0357	0.1311	293.893	422.798	168.042	293.893	aminoadipate-semialdehyde synthase
ENSG00000260693	AC026150.8	-1.3141	-2.4865	0.0009	0.0039	226.181	-2.4341	-5.4042	2.5173e-09	2.2827e-08	226.181	1.12	2.1734	0.0071	0.0377	89.3667	226.181	89.3667	39.8404
ENSG00000164684	ZNF704	-1.3149	-2.4878	1.5795e-06	1.2316e-05	707.268	-0.8609	-1.8161	0.0015	0.0053	707.268	-0.454	-1.3698	0.1001	0.274	388.035	707.268	280.508	388.035	zinc finger protein 704
ENSG00000110237	ARHGEF17	-1.3153	-2.4885	3.4596e-10	4.5939e-09	1149.13	-2.5833	-5.993	3.8437e-33	2.1448e-31	1149.13	1.268	2.4083	6.7376e-09	1.9219e-07	455.676	1149.13	455.676	189.281	Rho guanine nucleotide exchange factor 17
ENSG00000160888	IER2	-1.3166	-2.4909	1.5329e-20	5.0903e-19	5041.64	-2.2339	-4.7042	4.4759e-55	6.5096e-53	5041.64	0.9173	1.8886	1.9449e-10	7.4787e-09	2008.11	5041.64	2008.11	1064.2	immediate early response 2
ENSG00000101347	SAMHD1	-1.3177	-2.4927	2.3415e-24	9.8241e-23	2577.69	0.3659	1.2887	0.0039	0.0122	3324.68	-1.6836	-3.2123	1.1162e-38	1.0372e-35	3324.68	2577.69	1029.9	3324.68	SAM and HD domain containing deoxynucleoside triphosphate triphosphohydrolase 1
ENSG00000067369	TP53BP1	-1.3177	-2.4927	3.1772e-28	1.72e-26	5322.04	-1.6343	-3.1043	2.5641e-42	2.2579e-40	5322.04	0.3166	1.2453	0.009	0.0456	2128.14	5322.04	2128.14	1709	tumor protein p53 binding protein 1
ENSG00000279348	RP11-566E18.1	-1.3188	-2.4946	0.001	0.0042	256.231	-1.2115	-2.3157	0.0024	0.0079	256.231	-0.1074	-1.0772	0.7916	0.9079	108.452	256.231	100.775	108.452
ENSG00000124374	PAIP2B	-1.3227	-2.5013	0.0005	0.0024	347.209	-1.0185	-2.0259	0.0072	0.0209	347.209	-0.3041	-1.2347	0.4295	0.6669	168.97	347.209	135.471	168.97	poly(A) binding protein interacting protein 2B
ENSG00000128159	TUBGCP6	-1.3234	-2.5026	4.8789e-21	1.6816e-19	4571.18	-1.4739	-2.7778	1.0676e-25	3.8322e-24	4571.18	0.1505	1.11	0.2891	0.5336	1813.94	4571.18	1813.94	1640.35	tubulin gamma complex associated protein 6
ENSG00000250722	SEPP1	-1.3241	-2.5038	1.2267e-14	2.5409e-13	9790.85	-1.4716	-2.7732	1.0158e-17	2.1543e-16	9790.85	0.1475	1.1076	0.3917	0.634	3906.19	9790.85	3906.19	3518.8	selenoprotein P
ENSG00000015133	CCDC88C	-1.3247	-2.5049	1.3338e-22	5.0434e-21	3188.26	-1.6091	-3.0507	2.0715e-32	1.1119e-30	3188.26	0.2844	1.2179	0.0389	0.1394	1264.09	3188.26	1264.09	1042.51	coiled-coil domain containing 88C
ENSG00000233382	NKAPP1	-1.325	-2.5053	0.0019	0.0075	139.987	-1.2297	-2.3452	0.0038	0.0119	139.987	-0.0953	-1.0683	0.8274	0.9274	58.07	139.987	54.2031	58.07	NFKB activating protein pseudogene 1
ENSG00000254912	RP11-632K20.2	-1.3269	-2.5086	0.0008	0.0034	212.453	-1.7384	-3.3366	1.2728e-05	6.7685e-05	212.453	0.4115	1.3301	0.3118	0.557	83.4053	212.453	83.4053	61.7778
ENSG00000162032	SPSB3	-1.327	-2.5089	1.7386e-14	3.5517e-13	1571.01	-1.6274	-3.0895	7.2049e-21	1.9108e-19	1571.01	0.3003	1.2314	0.0892	0.2532	618.013	1571.01	618.013	504.712	splA/ryanodine receptor domain and SOCS box containing 3
ENSG00000160953	MUM1	-1.3299	-2.5139	9.2849e-13	1.6258e-11	1616.45	-1.5421	-2.9121	1.3676e-16	2.6555e-15	1616.45	0.2122	1.1584	0.2624	0.504	634.841	1616.45	634.841	551.978	melanoma associated antigen (mutated) 1
ENSG00000105369	CD79A	-1.3318	-2.5171	0.0011	0.0045	50.635	-2.3846	-5.2219	1.411e-07	1.0172e-06	50.635	1.0528	2.0746	0.0283	0.1101	18.2683	50.635	18.2683	8.6898	CD79a molecule
ENSG00000082196	C1QTNF3	-1.3322	-2.5178	0.0006	0.0028	293.696	-2.6437	-6.2493	4.5512e-11	5.1069e-10	293.696	1.3115	2.482	0.0013	0.0094	113.788	293.696	113.788	44.6068	C1q and tumor necrosis factor related protein 3
ENSG00000197976	AKAP17A	-1.3325	-2.5184	1.8873e-22	7.0263e-21	3205.74	-1.7521	-3.3686	2.8107e-37	1.98e-35	3205.74	0.4196	1.3376	0.0026	0.0169	1261.79	3205.74	1261.79	947.082	A-kinase anchoring protein 17A
ENSG00000247572	CKMT2-AS1	-1.333	-2.5193	0.0007	0.0032	250.719	-1.2622	-2.3986	0.0013	0.0047	250.719	-0.0708	-1.0503	0.8598	0.9417	102.428	250.719	96.0982	102.428	CKMT2 antisense RNA 1
ENSG00000253816	RP11-1415C14.3	-1.3341	-2.5212	9.2602e-11	1.3231e-09	1161.37	-1.6547	-3.1485	1.1934e-15	2.1352e-14	1161.37	0.3206	1.2488	0.1272	0.3211	458.522	1161.37	458.522	366.532
ENSG00000223547	ZNF844	-1.3388	-2.5293	2.6052e-14	5.2288e-13	849.927	-1.181	-2.2674	1.3544e-11	1.6078e-10	849.927	-0.1577	-1.1155	0.3812	0.6237	372.46	849.927	334.361	372.46	zinc finger protein 844
ENSG00000076604	TRAF4	-1.342	-2.535	1.3683e-08	1.483e-07	428.57	-0.6642	-1.5847	0.0042	0.0129	428.57	-0.6778	-1.5997	0.0047	0.0273	268.34	428.57	164.953	268.34	TNF receptor associated factor 4
ENSG00000259943	RP1-39G22.7	-1.3421	-2.5353	0.0001	0.0007	289.928	-1.4016	-2.6419	6.7553e-05	0.0003	289.928	0.0594	1.0421	0.8686	0.946	113.986	289.928	113.986	107.584
ENSG00000144445	KANSL1L	-1.3427	-2.5362	7.0354e-10	9.0877e-09	1116.22	-1.2832	-2.4337	3.4923e-09	3.1228e-08	1116.22	-0.0595	-1.0421	0.7874	0.9051	455.587	1116.22	441.183	455.587	KAT8 regulatory NSL complex subunit 1 like
ENSG00000150347	ARID5B	-1.3448	-2.5399	1.9536e-10	2.6773e-09	1091.65	-1.5279	-2.8836	5.1125e-13	6.9934e-12	1091.65	0.1831	1.1353	0.3948	0.636	427.036	1091.65	427.036	376.543	AT-rich interaction domain 5B
ENSG00000104946	TBC1D17	-1.3452	-2.5407	1.3932e-07	1.3e-06	585.29	-0.872	-1.8302	0.0006	0.0022	585.29	-0.4732	-1.3882	0.0671	0.2071	318.168	585.29	226.039	318.168	TBC1 domain family member 17
ENSG00000111788	RP11-22B23.1	-1.3454	-2.5409	6.1753e-06	4.3002e-05	657.464	-1.5257	-2.8792	3.0325e-07	2.0741e-06	657.464	0.1803	1.1331	0.5505	0.7619	252.907	657.464	252.907	225.346
ENSG00000168010	ATG16L2	-1.3461	-2.5422	1.1033e-22	4.2081e-21	4703.86	-2.353	-5.109	2.2386e-64	4.4267e-62	4703.86	1.0069	2.0096	6.9656e-13	3.9363e-11	1840.66	4703.86	1840.66	916.344	autophagy related 16 like 2
ENSG00000103489	XYLT1	-1.3461	-2.5423	1.3133e-28	7.2173e-27	3499.98	-1.3891	-2.6191	2.0517e-30	9.7991e-29	3499.98	0.0429	1.0302	0.7275	0.8732	1371.32	3499.98	1371.32	1334.18	xylosyltransferase 1
ENSG00000268403	CTD-2371O3.3	-1.3468	-2.5435	8.2859e-05	0.0005	387.966	-1.3154	-2.4887	0.0001	0.0005	387.966	-0.0314	-1.022	0.9279	0.9745	153.566	387.966	148.311	153.566
ENSG00000144026	ZNF514	-1.3468	-2.5435	2.1576e-09	2.6143e-08	705.766	-1.6991	-3.247	6.2361e-14	9.3471e-13	705.766	0.3523	1.2766	0.1283	0.3229	274.6	705.766	274.6	215.015	zinc finger protein 514
ENSG00000187189	TSPYL4	-1.3473	-2.5444	9.6288e-16	2.2206e-14	1355.28	-1.4901	-2.8091	7.1006e-19	1.6434e-17	1355.28	0.1428	1.104	0.4056	0.6455	529.937	1355.28	529.937	480.518	TSPY like 4
ENSG00000124587	PEX6	-1.3477	-2.545	1.9302e-12	3.2619e-11	1893.94	-1.6851	-3.2155	1.6762e-18	3.7712e-17	1893.94	0.3374	1.2635	0.0826	0.2398	734.828	1893.94	734.828	583.799	peroxisomal biogenesis factor 6
ENSG00000090238	YPEL3	-1.3501	-2.5494	1.6059e-11	2.4831e-10	787.002	-1.2696	-2.4109	2.0037e-10	2.0682e-09	787.002	-0.0806	-1.0574	0.6941	0.8526	324.471	787.002	305.692	324.471	yippee like 3
ENSG00000137965	IFI44	-1.3526	-2.5538	5.3185e-10	6.9191e-09	392.615	-0.1533	-1.1121	0.4656	0.6254	392.615	-1.1993	-2.2963	4.7832e-08	1.1365e-06	352.839	392.615	152.131	352.839	interferon induced protein 44
ENSG00000227827	RP11-958N24.2	-1.3536	-2.5554	6.0976e-07	5.1127e-06	199.276	-1.5655	-2.9599	1.1268e-08	9.4707e-08	199.276	0.212	1.1583	0.4615	0.6916	78.3947	199.276	78.3947	66.7129
ENSG00000124067	SLC12A4	-1.354	-2.5563	5.7262e-08	5.6426e-07	722.419	-0.7763	-1.7127	0.0017	0.0057	722.419	-0.5778	-1.4925	0.0217	0.0903	419.772	722.419	276.836	419.772	solute carrier family 12 member 4
ENSG00000185507	IRF7	-1.356	-2.5598	2.5163e-11	3.8278e-10	769.963	-1.6024	-3.0365	4.1297e-15	7.0154e-14	769.963	0.2464	1.1862	0.2393	0.4776	293.157	769.963	293.157	251.024	interferon regulatory factor 7
ENSG00000185220	PGBD2	-1.3562	-2.5601	3.251e-05	0.0002	410.737	-0.817	-1.7617	0.0115	0.0314	410.737	-0.5392	-1.4532	0.1016	0.2768	231.556	410.737	156.864	231.556	piggyBac transposable element derived 2
ENSG00000187650	VMAC	-1.3565	-2.5607	1.0588e-05	7.0382e-05	389.993	-1.2814	-2.4307	2.9806e-05	0.0001	389.993	-0.0752	-1.0535	0.8106	0.9175	158.852	389.993	150.015	158.852	vimentin-type intermediate filament associated coiled-coil protein
ENSG00000168005	C11orf84	-1.3566	-2.5607	9.4573e-06	6.3505e-05	684.484	-1.3383	-2.5285	1.2048e-05	6.4298e-05	684.484	-0.0183	-1.0127	0.953	0.9847	266.87	684.484	260.311	266.87	chromosome 11 open reading frame 84
ENSG00000165072	MAMDC2	-1.3567	-2.561	3.982e-13	7.2456e-12	875.692	-4.8661	-29.1638	3.671e-87	1.217e-84	875.692	3.5094	11.3876	8.0453e-45	1.4953e-41	339.045	875.692	339.045	28.9831	MAM domain containing 2
ENSG00000238105	GOLGA2P5	-1.3578	-2.563	1.3324e-05	8.6639e-05	393.308	-1.5999	-3.0313	3.1396e-07	2.1441e-06	393.308	0.2421	1.1827	0.4484	0.6825	152.714	393.308	152.714	127.681	golgin A2 pseudogene 5
ENSG00000166148	AVPR1A	-1.3586	-2.5644	3.1667e-06	2.327e-05	2158.9	-1.8313	-3.5586	3.6201e-10	3.6206e-09	2158.9	0.4727	1.3877	0.1072	0.2871	840.333	2158.9	840.333	601.273	arginine vasopressin receptor 1A
ENSG00000234771	SLC25A25-AS1	-1.3595	-2.5659	9.594e-06	6.4325e-05	387.63	-1.1391	-2.2025	0.0002	0.0008	387.63	-0.2203	-1.165	0.4802	0.7066	174.299	387.63	148.137	174.299	SLC25A25 antisense RNA 1
ENSG00000027075	PRKCH	-1.3597	-2.5663	3.2348e-09	3.821e-08	138.682	0.2302	1.173	0.268	0.4183	162.223	-1.5899	-3.0102	6.2401e-12	3.1439e-10	162.223	138.682	51.3604	162.223	protein kinase C eta
ENSG00000107736	CDH23	-1.361	-2.5685	0.0002	0.0011	122.93	-1.4997	-2.8278	4.7575e-05	0.0002	122.93	0.1387	1.1009	0.7183	0.8681	45.7523	122.93	45.7523	42.3079	cadherin related 23
ENSG00000105426	PTPRS	-1.3616	-2.5697	5.0587e-11	7.447e-10	1738.62	-3.3841	-10.4405	3.6608e-55	5.3588e-53	1738.62	2.0225	4.0629	2.253e-20	3.6588e-18	671.57	1738.62	671.57	164.271	protein tyrosine phosphatase, receptor type S
ENSG00000167775	CD320	-1.3636	-2.5733	0.0002	0.0009	317.237	-0.6425	-1.561	0.0747	0.152	317.237	-0.7212	-1.6485	0.0496	0.1668	201.138	317.237	117.905	201.138	CD320 molecule
ENSG00000127951	FGL2	-1.3641	-2.5742	5.2762e-16	1.2364e-14	1425.45	0.4651	1.3804	0.0047	0.0144	1969.94	-1.8292	-3.5534	1.585e-27	4.9096e-25	1969.94	1425.45	552.528	1969.94	fibrinogen like 2
ENSG00000130522	JUND	-1.3654	-2.5766	6.3785e-20	2.0168e-18	6545.69	-2.2068	-4.6165	7.4367e-49	9.1609e-47	6545.69	0.8414	1.7917	2.5881e-08	6.5578e-07	2521.2	6545.69	2521.2	1408.65	JunD proto-oncogene, AP-1 transcription factor subunit
ENSG00000159314	ARHGAP27	-1.3662	-2.5779	2.4507e-14	4.9324e-13	1595.79	-1.1625	-2.2385	7.136e-11	7.8204e-10	1595.79	-0.2036	-1.1516	0.2617	0.5031	709.718	1595.79	611.237	709.718	Rho GTPase activating protein 27
ENSG00000149639	SOGA1	-1.3668	-2.579	1.2378e-12	2.1297e-11	2684.87	-1.5566	-2.9416	6.3208e-16	1.1622e-14	2684.87	0.1898	1.1406	0.3286	0.5744	1029.55	2684.87	1029.55	907.587	suppressor of glucose, autophagy associated 1
ENSG00000173200	PARP15	-1.3669	-2.5791	2.8953e-05	0.0002	355.054	-0.6982	-1.6224	0.0306	0.0723	355.054	-0.6687	-1.5896	0.0426	0.1487	217.415	355.054	138.9	217.415	poly(ADP-ribose) polymerase family member 15
ENSG00000138443	ABI2	-1.3675	-2.5801	1.2046e-10	1.6944e-09	1400.27	-1.1941	-2.288	1.6794e-08	1.3772e-07	1400.27	-0.1734	-1.1277	0.4191	0.6572	609.423	1400.27	540.97	609.423	abl interactor 2
ENSG00000166532	RIMKLB	-1.3688	-2.5826	4.0391e-11	6.015e-10	747.581	-0.6593	-1.5793	0.0012	0.0044	747.581	-0.7095	-1.6353	0.0007	0.0056	472.28	747.581	290.558	472.28	ribosomal modification protein rimK like family member B
ENSG00000133069	TMCC2	-1.3689	-2.5827	1.744e-12	2.9587e-11	434.722	-1.2341	-2.3523	1.4894e-10	1.5646e-09	434.722	-0.1348	-1.0979	0.5049	0.7274	184.51	434.722	163.071	184.51	transmembrane and coiled-coil domain family 2
ENSG00000179583	CIITA	-1.3709	-2.5864	6.4528e-13	1.1474e-11	1113.96	-0.073	-1.0519	0.6964	0.8202	1113.96	-1.2979	-2.4587	1.1524e-11	5.4762e-10	1059.56	1113.96	421.69	1059.56	class II major histocompatibility complex transactivator
ENSG00000198089	SFI1	-1.3711	-2.5867	1.691e-14	3.4608e-13	1891.38	-1.5464	-2.9208	5.3597e-18	1.1595e-16	1891.38	0.1753	1.1292	0.3341	0.5796	722.735	1891.38	722.735	644.239	SFI1 centrin binding protein
ENSG00000272801	RP1-170O19.23	-1.3716	-2.5876	0.0004	0.0018	329.921	-2.7257	-6.6149	6.7048e-12	8.2503e-11	329.921	1.3541	2.5564	0.0008	0.0061	123.492	329.921	123.492	47.3836
ENSG00000155093	PTPRN2	-1.3733	-2.5906	0.0013	0.0052	103.586	-1.8627	-3.6369	1.7628e-05	9.127e-05	103.586	0.4894	1.4039	0.2763	0.5194	38.9616	103.586	38.9616	26.646	protein tyrosine phosphatase, receptor type N2
ENSG00000215769	RP13-104F24.2	-1.3733	-2.5906	5.337e-06	3.7609e-05	306.046	-0.8791	-1.8392	0.0032	0.01	306.046	-0.4942	-1.4085	0.1069	0.2866	165.298	306.046	117.35	165.298
ENSG00000118276	B4GALT6	-1.3741	-2.592	1.5959e-05	0.0001	300.778	-0.9366	-1.914	0.0029	0.0094	300.778	-0.4375	-1.3543	0.176	0.3974	155.798	300.778	118.428	155.798	beta-1,4-galactosyltransferase 6
ENSG00000185261	KIAA0825	-1.3767	-2.5968	0.0002	0.001	236.929	-1.8784	-3.6767	4.9696e-07	3.295e-06	236.929	0.5017	1.4159	0.1895	0.4161	89.4987	236.929	89.4987	62.0194
ENSG00000151136	BTBD11	-1.3775	-2.5981	1.0639e-13	2.0184e-12	1428.88	-2.0992	-4.2846	5.0597e-29	2.2676e-27	1428.88	0.7217	1.6491	0.0002	0.0016	544.013	1428.88	544.013	330.126	BTB domain containing 11
ENSG00000137070	IL11RA	-1.3779	-2.5989	1.2721e-05	8.3316e-05	539.308	-1.9185	-3.7804	1.6172e-09	1.5033e-08	539.308	0.5406	1.4546	0.094	0.2623	202.708	539.308	202.708	139.95	interleukin 11 receptor subunit alpha
ENSG00000091592	NLRP1	-1.3813	-2.6051	3.1256e-12	5.1582e-11	677.34	-2.0693	-4.1967	1.8046e-24	6.0537e-23	677.34	0.6879	1.611	0.001	0.0074	253.721	677.34	253.721	160.083	NLR family pyrin domain containing 1
ENSG00000184381	PLA2G6	-1.3845	-2.6108	5.1837e-10	6.7559e-09	885.089	-1.6367	-3.1095	2.4241e-13	3.4132e-12	885.089	0.2522	1.191	0.2685	0.5108	333.215	885.089	333.215	281.681	phospholipase A2 group VI
ENSG00000137628	DDX60	-1.3861	-2.6138	1.3405e-08	1.4535e-07	343.099	0.776	1.7124	0.0009	0.0032	590.347	-2.1621	-4.4758	6.0256e-19	8.1943e-17	590.347	343.099	131.046	590.347	DExD/H-box helicase 60
ENSG00000143515	ATP8B2	-1.3867	-2.6148	1.6304e-14	3.3399e-13	1817.86	-1.8274	-3.549	7.9877e-24	2.5946e-22	1817.86	0.4407	1.3573	0.0168	0.0741	686.255	1817.86	686.255	507.889	ATPase phospholipid transporting 8B2
ENSG00000164983	TMEM65	-1.3892	-2.6194	1.744e-10	2.4051e-09	1549.75	-2.0272	-4.0762	2.2968e-20	5.9308e-19	1549.75	0.638	1.5562	0.004	0.0242	593.242	1549.75	593.242	376.207	transmembrane protein 65
ENSG00000135596	MICAL1	-1.3892	-2.6194	6.4957e-17	1.6536e-15	1316.1	-0.5195	-1.4335	0.0015	0.0052	1316.1	-0.8697	-1.8273	2.1177e-07	4.2989e-06	916.499	1316.1	492.703	916.499	microtubule associated monooxygenase, calponin and LIM domain containing 1
ENSG00000135976	ANKRD36	-1.3893	-2.6195	1.9295e-20	6.3494e-19	4394.86	-1.7989	-3.4795	5.4033e-33	2.9928e-31	4394.86	0.4096	1.3283	0.0069	0.037	1675.71	4394.86	1675.71	1259.16	ankyrin repeat domain 36
ENSG00000124406	ATP8A1	-1.3934	-2.627	4.5672e-15	9.8655e-14	1528.88	-1.4544	-2.7404	2.6708e-16	5.0509e-15	1528.88	0.0609	1.0431	0.7362	0.877	586.349	1528.88	586.349	554.125	ATPase phospholipid transporting 8A1
ENSG00000124019	FAM124B	-1.3953	-2.6305	5.3719e-06	3.7831e-05	355.866	-0.4804	-1.3951	0.1109	0.21	355.866	-0.915	-1.8855	0.0031	0.0193	253.488	355.866	131.414	253.488	family with sequence similarity 124 member B
ENSG00000136044	APPL2	-1.3958	-2.6314	8.4725e-11	1.2153e-09	601.834	-0.7908	-1.7301	0.0002	0.0008	601.834	-0.605	-1.521	0.0056	0.0313	346.944	601.834	224.738	346.944	adaptor protein, phosphotyrosine interacting with PH domain and leucine zipper 2
ENSG00000255339	RP11-411B6.6	-1.3969	-2.6333	0.0002	0.0011	248.958	-2.2676	-4.8152	4.1844e-09	3.7138e-08	248.958	0.8707	1.8286	0.0271	0.1067	93.2463	248.958	93.2463	49.5059
ENSG00000134326	CMPK2	-1.3978	-2.6349	8.5581e-09	9.5655e-08	331.411	0.7962	1.7365	0.0006	0.0022	578.296	-2.194	-4.5757	1.1862e-19	1.7715e-17	578.296	331.411	124.806	578.296	cytidine/uridine monophosphate kinase 2
ENSG00000237441	RGL2	-1.3985	-2.6363	5.4709e-19	1.6351e-17	2334.77	-1.7549	-3.375	9.2929e-29	4.0916e-27	2334.77	0.3564	1.2802	0.0261	0.1036	877.572	2334.77	877.572	687.56	ral guanine nucleotide dissociation stimulator like 2
ENSG00000276966	HIST1H4E	-1.4028	-2.6442	2.7527e-37	2.2662e-35	11529	-0.8816	-1.8425	8.5408e-16	1.5515e-14	11529	-0.5212	-1.4351	2.3079e-06	3.7119e-05	6250.45	11529	4347.08	6250.45	histone cluster 1 H4 family member e
ENSG00000162241	SLC25A45	-1.403	-2.6446	1.2778e-06	1.0134e-05	241.652	-1.2803	-2.4288	8.6987e-06	4.7619e-05	241.652	-0.1228	-1.0888	0.6818	0.8454	98.0214	241.652	88.7398	98.0214	solute carrier family 25 member 45
ENSG00000169991	IFFO2	-1.4052	-2.6485	1.3959e-16	3.4219e-15	354.644	-0.5667	-1.4811	0.0005	0.0018	354.644	-0.8385	-1.7882	1.7138e-06	2.844e-05	239.175	354.644	129.456	239.175	intermediate filament family orphan 2
ENSG00000261226	RP11-830F9.7	-1.4064	-2.6507	0.0004	0.002	296.246	-1.9192	-3.782	1.8431e-06	1.1208e-05	296.246	0.5128	1.4268	0.21	0.4412	107.845	296.246	107.845	76.133
ENSG00000120093	HOXB3	-1.4066	-2.6511	5.0611e-13	9.088e-12	1484.52	-2.1074	-4.3091	9.6966e-27	3.7366e-25	1484.52	0.7008	1.6254	0.0005	0.0039	556.22	1484.52	556.22	342.234	homeobox B3
ENSG00000116001	TIA1	-1.4069	-2.6517	1.7231e-16	4.1815e-15	3027.92	-1.0287	-2.0401	1.447e-09	1.3546e-08	3027.92	-0.3782	-1.2998	0.0277	0.1083	1479.35	3027.92	1143.8	1479.35	TIA1 cytotoxic granule associated RNA binding protein
ENSG00000124006	OBSL1	-1.409	-2.6556	6.751e-15	1.4272e-13	3690.55	-2.4224	-5.3606	3.2971e-40	2.6357e-38	3690.55	1.0134	2.0186	3.562e-08	8.7877e-07	1378.15	3690.55	1378.15	682.878	obscurin like 1
ENSG00000197763	TXNRD3	-1.4107	-2.6587	3.37e-05	0.0002	225.641	-1.3265	-2.508	8.9804e-05	0.0004	225.641	-0.0842	-1.0601	0.8095	0.917	88.1701	225.641	83.9187	88.1701	thioredoxin reductase 3
ENSG00000184557	SOCS3	-1.413	-2.6629	3.4645e-22	1.2768e-20	2806.67	-2.4314	-5.3941	3.1401e-60	5.4036e-58	2806.67	1.0184	2.0257	1.4197e-11	6.5963e-10	1042.25	2806.67	1042.25	516.452	suppressor of cytokine signaling 3
ENSG00000197283	SYNGAP1	-1.4146	-2.6659	2.7118e-10	3.643e-09	986.407	-1.9312	-3.8139	1.2236e-17	2.5779e-16	986.407	0.5166	1.4306	0.0246	0.0993	363.393	986.407	363.393	255.985	synaptic Ras GTPase activating protein 1
ENSG00000116396	KCNC4	-1.4149	-2.6665	5.8111e-09	6.6482e-08	768.464	-2.3896	-5.24	6.5336e-22	1.8787e-20	768.464	0.9746	1.9652	0.0001	0.0012	286.512	768.464	286.512	144.377	potassium voltage-gated channel subfamily C member 4
ENSG00000177096	FAM109B	-1.4157	-2.6679	0.0001	0.0008	200.469	-1.1231	-2.1781	0.0024	0.0078	200.469	-0.2926	-1.2249	0.4416	0.6772	90.511	200.469	72.2078	90.511	family with sequence similarity 109 member B
ENSG00000244879	GABPB1-AS1	-1.4179	-2.6719	2.6166e-17	6.8697e-16	3125.59	-1.3901	-2.6209	9.6751e-17	1.9032e-15	3125.59	-0.0278	-1.0195	0.8694	0.9463	1188.76	3125.59	1170.01	1188.76	GABPB1 antisense RNA 1
ENSG00000159388	BTG2	-1.4179	-2.6719	7.9569e-22	2.9078e-20	2359.71	-0.6797	-1.6018	3.2779e-06	1.9228e-05	2359.71	-0.7382	-1.6681	6.9573e-07	1.2487e-05	1469.74	2359.71	872.821	1469.74	BTG anti-proliferation factor 2
ENSG00000202058	RN7SKP80	-1.4189	-2.6738	1.9351e-06	1.4803e-05	394.864	-1.0911	-2.1304	0.0002	0.0009	394.864	-0.3278	-1.2551	0.2791	0.5222	183.35	394.864	144.02	183.35	RNA, 7SK small nuclear pseudogene 80
ENSG00000162654	GBP4	-1.4189	-2.6739	7.9762e-07	6.5642e-06	157.573	0.5379	1.4519	0.0454	0.1008	228.882	-1.9568	-3.8821	9.1508e-12	4.4111e-10	228.882	157.573	61.4069	228.882	guanylate binding protein 4
ENSG00000157800	SLC37A3	-1.4226	-2.6807	0.0021	0.008	52.023	0.4594	1.375	0.2864	0.4397	72.0261	-1.882	-3.6858	4.4832e-05	0.0005	72.0261	52.023	17.7528	72.0261	solute carrier family 37 member 3
ENSG00000207166	SNORA68	-1.4228	-2.6811	0.0005	0.0023	345.441	-1.8892	-3.7043	4.3811e-06	2.5137e-05	345.441	0.4663	1.3816	0.2632	0.5049	127.929	345.441	127.929	89.6775	small nucleolar RNA, H/ACA box 68
ENSG00000183458	RP11-958N24.1	-1.4256	-2.6862	5.5638e-12	8.9583e-11	3414.08	-1.9127	-3.765	2.8986e-20	7.4338e-19	3414.08	0.4871	1.4016	0.0196	0.0831	1254.41	3414.08	1254.41	897.988
ENSG00000165046	LETM2	-1.4257	-2.6864	0.0017	0.0068	77.695	-0.9122	-1.882	0.0405	0.0917	77.695	-0.5134	-1.4274	0.2707	0.5134	40.3271	77.695	28.3152	40.3271	leucine zipper and EF-hand containing transmembrane protein 2
ENSG00000229619	MBNL1-AS1	-1.4269	-2.6886	0.0008	0.0034	141.002	-1.4373	-2.7081	0.0007	0.0027	141.002	0.0105	1.0073	0.9809	0.9976	51.1803	141.002	51.1803	50.533	MBNL1 antisense RNA 1
ENSG00000101916	TLR8	-1.4273	-2.6894	5.9686e-08	5.8472e-07	149.853	-0.2332	-1.1754	0.3463	0.5065	149.853	-1.1941	-2.288	8.311e-06	0.0001	127.1	149.853	54.6647	127.1	toll like receptor 8
ENSG00000215041	NEURL4	-1.4274	-2.6897	2.8819e-10	3.8597e-09	1361.84	-1.3912	-2.623	7.4463e-10	7.2199e-09	1361.84	-0.0362	-1.0254	0.8743	0.949	515.585	1361.84	498.362	515.585	neuralized E3 ubiquitin protein ligase 4
ENSG00000167106	FAM102A	-1.4278	-2.6903	8.5498e-06	5.7911e-05	392.561	-1.3362	-2.5248	2.9094e-05	0.0001	392.561	-0.0916	-1.0655	0.779	0.9005	153.406	392.561	141.475	153.406	family with sequence similarity 102 member A
ENSG00000189298	ZKSCAN3	-1.4278	-2.6904	3.8768e-07	3.3683e-06	698.49	-1.5571	-2.9426	3.1557e-08	2.4952e-07	698.49	0.1292	1.0937	0.6513	0.8269	256.745	698.49	256.745	234.907	zinc finger with KRAB and SCAN domains 3
ENSG00000261408	TEN1-CDK3	-1.4284	-2.6915	0.0002	0.0012	281.359	-1.2679	-2.4082	0.0011	0.0039	281.359	-0.1605	-1.1177	0.6848	0.8473	113.851	281.359	101.5	113.851	TEN1-CDK3 readthrough (NMD candidate)
ENSG00000125354	SEPT6	-1.4291	-2.6927	4.8916e-41	4.7222e-39	5203.59	-1.9021	-3.7375	1.8038e-70	4.2804e-68	5203.59	0.473	1.388	1.3957e-05	0.0002	1922.22	5203.59	1922.22	1388.77	septin 6
ENSG00000164308	ERAP2	-1.4311	-2.6965	7.4491e-16	1.7308e-14	489.419	-1.4976	-2.8238	3.8905e-17	7.8587e-16	489.419	0.0665	1.0472	0.7227	0.8701	184.079	489.419	184.079	172.935	endoplasmic reticulum aminopeptidase 2
ENSG00000203896	LIME1	-1.4324	-2.699	5.5027e-06	3.864e-05	312.994	-1.7415	-3.3439	4.0221e-08	3.1351e-07	312.994	0.3091	1.2389	0.3427	0.5878	111.875	312.994	111.875	91.4889	Lck interacting transmembrane adaptor 1
ENSG00000163346	PBXIP1	-1.4336	-2.7011	1.6671e-21	5.9625e-20	6972.48	-1.6453	-3.1281	8.6734e-28	3.5615e-26	6972.48	0.2117	1.1581	0.1622	0.3765	2561.67	6972.48	2561.67	2218.04	PBX homeobox interacting protein 1
ENSG00000238917	SNORD10	-1.4361	-2.7059	1.9291e-08	2.0551e-07	1350.19	-2.963	-7.7974	9.2783e-30	4.2686e-28	1350.19	1.5269	2.8816	7.3631e-09	2.0769e-07	496.584	1350.19	496.584	168.29	small nucleolar RNA, C/D box 10
ENSG00000183044	ABAT	-1.4381	-2.7096	6.6706e-06	4.6186e-05	290.21	-0.314	-1.2432	0.3142	0.4714	290.21	-1.1241	-2.1796	0.0005	0.004	232.108	290.21	105.168	232.108	4-aminobutyrate aminotransferase
ENSG00000175611	LINC00476	-1.4385	-2.7104	3.6537e-05	0.0002	244.388	-1.3515	-2.5518	9.8123e-05	0.0004	244.388	-0.087	-1.0621	0.8074	0.916	93.9885	244.388	88.0146	93.9885	long intergenic non-protein coding RNA 476
ENSG00000183242	WT1-AS	-1.439	-2.7114	2.5169e-05	0.0002	492.95	-1.8557	-3.6193	6.4531e-08	4.8849e-07	492.95	0.4167	1.3348	0.2318	0.468	177.669	492.95	177.669	133.487	WT1 antisense RNA
ENSG00000184897	H1FX	-1.4392	-2.7116	6.145e-27	3.1106e-25	4906.52	-1.2512	-2.3805	7.2357e-21	1.9154e-19	4906.52	-0.1879	-1.1391	0.1639	0.3791	2053.87	4906.52	1793.38	2053.87	H1 histone family member X
ENSG00000218565	RP11-12A2.1	-1.4392	-2.7117	3.4084e-05	0.0002	307.463	-2.6201	-6.1478	3.1203e-13	4.3421e-12	307.463	1.1809	2.2672	0.0013	0.0094	111.515	307.463	111.515	48.1608
ENSG00000162772	ATF3	-1.4401	-2.7135	1.7247e-15	3.8711e-14	470.75	-2.2495	-4.7551	3.9999e-32	2.1117e-30	470.75	0.8094	1.7524	5.212e-05	0.0006	174.125	470.75	174.125	98.8507	activating transcription factor 3
ENSG00000108984	MAP2K6	-1.4403	-2.7138	1.3033e-06	1.0306e-05	348.281	-1.2927	-2.4499	1.2546e-05	6.678e-05	348.281	-0.1476	-1.1077	0.6276	0.813	140.118	348.281	127.475	140.118	mitogen-activated protein kinase kinase 6
ENSG00000156345	CDK20	-1.4408	-2.7148	0.0008	0.0035	245.021	-2.417	-5.3404	3.6612e-08	2.8667e-07	245.021	0.9761	1.9672	0.0287	0.1114	87.5508	245.021	87.5508	43.3438	cyclin dependent kinase 20
ENSG00000153234	NR4A2	-1.4419	-2.7168	6.9735e-08	6.7633e-07	206.047	-0.9267	-1.901	0.0004	0.0015	206.047	-0.5152	-1.4291	0.0619	0.1955	106.727	206.047	70.9355	106.727	nuclear receptor subfamily 4 group A member 2
ENSG00000196782	MAML3	-1.4461	-2.7248	2.2672e-21	8.0692e-20	1497.04	-1.6877	-3.2215	2.675e-28	1.1356e-26	1497.04	0.2416	1.1823	0.1239	0.3149	545.942	1497.04	545.942	463.253	mastermind like transcriptional coactivator 3
ENSG00000144655	CSRNP1	-1.447	-2.7265	2.0307e-20	6.6621e-19	1961.12	-2.0286	-4.08	8.6574e-38	6.2353e-36	1961.12	0.5815	1.4964	0.0003	0.0027	709.198	1961.12	709.198	474.821	cysteine and serine rich nuclear protein 1
ENSG00000169660	HEXDC	-1.4473	-2.7269	1.5521e-08	1.6714e-07	986.174	-1.4274	-2.6896	2.3004e-08	1.8534e-07	986.174	-0.0199	-1.0139	0.9388	0.979	363.012	986.174	353.28	363.012	hexosaminidase D
ENSG00000137501	SYTL2	-1.4475	-2.7274	3.1163e-05	0.0002	194.167	-1.239	-2.3603	0.0003	0.0013	194.167	-0.2086	-1.1556	0.559	0.7681	81.1063	194.167	68.8233	81.1063	synaptotagmin like 2
ENSG00000228315	GUSBP11	-1.4482	-2.7286	4.7305e-16	1.1109e-14	1629.03	-1.9698	-3.9172	6.4156e-28	2.6489e-26	1629.03	0.5216	1.4356	0.0044	0.0258	590.953	1629.03	590.953	413.849	glucuronidase, beta pseudogene 11
ENSG00000154134	ROBO3	-1.4501	-2.7323	3.0056e-05	0.0002	115.452	-2.3992	-5.2752	1.0233e-10	1.0985e-09	115.452	0.9491	1.9307	0.0148	0.0671	39.8268	115.452	39.8268	20.4573	roundabout guidance receptor 3
ENSG00000101445	PPP1R16B	-1.4537	-2.7391	2.2481e-15	4.9996e-14	462.921	-2.12	-4.347	1.3742e-28	5.9691e-27	462.921	0.6663	1.587	0.0009	0.0069	164.354	462.921	164.354	105.372	protein phosphatase 1 regulatory subunit 16B
ENSG00000158552	ZFAND2B	-1.456	-2.7435	1.829e-16	4.4338e-15	893.03	-1.1489	-2.2174	5.2457e-11	5.8455e-10	893.03	-0.3071	-1.2372	0.0895	0.2535	401.032	893.03	322.336	401.032	zinc finger AN1-type containing 2B
ENSG00000189195	BTBD8	-1.459	-2.7492	0.0003	0.0013	242.239	-1.5681	-2.9651	8.8651e-05	0.0004	242.239	0.1091	1.0786	0.7895	0.9065	86.9912	242.239	86.9912	79.5418	BTB domain containing 8
ENSG00000178764	ZHX2	-1.4634	-2.7577	3.965e-07	3.4423e-06	613.226	-2.2706	-4.8254	9.2013e-15	1.5037e-13	613.226	0.8072	1.7498	0.0068	0.0363	221.107	613.226	221.107	124.804	zinc fingers and homeoboxes 2
ENSG00000169122	FAM110B	-1.4637	-2.7581	2.1142e-06	1.601e-05	692.25	-1.0533	-2.0752	0.0006	0.0023	692.25	-0.4104	-1.329	0.1871	0.4131	330.809	692.25	247.344	330.809	family with sequence similarity 110 member B
ENSG00000186469	GNG2	-1.4646	-2.7599	3.0707e-08	3.163e-07	406.748	1.0892	2.1276	1.921e-05	9.8828e-05	871.985	-2.5539	-5.8721	3.0895e-22	5.8726e-20	871.985	406.748	144.132	871.985	G protein subunit gamma 2
ENSG00000061273	HDAC7	-1.4689	-2.7681	2.2815e-12	3.8347e-11	1622.83	-0.2191	-1.164	0.2899	0.4437	1622.83	-1.2498	-2.378	2.5871e-09	7.9403e-08	1391.42	1622.83	575.885	1391.42	histone deacetylase 7
ENSG00000203965	EFCAB7	-1.4698	-2.7699	0.0005	0.0022	198.038	-1.1926	-2.2857	0.0043	0.0131	198.038	-0.2772	-1.2118	0.5163	0.7358	84.488	198.038	69.227	84.488	EF-hand calcium binding domain 7
ENSG00000176896	TCEANC	-1.4702	-2.7706	8.4406e-05	0.0005	151.37	-0.1837	-1.1358	0.6113	0.7535	151.37	-1.2864	-2.4393	0.0006	0.0051	133.274	151.37	52.7228	133.274	transcription elongation factor A N-terminal and central domain containing
ENSG00000228065	LINC01515	-1.4705	-2.7713	0.0013	0.0055	247.107	-1.1609	-2.236	0.0109	0.03	247.107	-0.3096	-1.2394	0.504	0.7268	108.522	247.107	87.1274	108.522	long intergenic non-protein coding RNA 1515
ENSG00000155792	DEPTOR	-1.4721	-2.7743	3.8844e-11	5.7966e-10	622.71	-1.5572	-2.9428	2.7764e-12	3.5561e-11	622.71	0.085	1.0607	0.7109	0.8633	218.51	622.71	218.51	209.611	DEP domain containing MTOR-interacting protein
ENSG00000280287	RP13-554M15.7	-1.4744	-2.7786	4.0237e-06	2.9e-05	326.608	-1.586	-3.0021	7.2144e-07	4.6721e-06	326.608	0.1116	1.0804	0.734	0.8762	115.031	326.608	115.031	107.361
ENSG00000090097	PCBP4	-1.4745	-2.7788	0.0005	0.0023	267.637	-2.2746	-4.8385	1.2683e-07	9.1903e-07	267.637	0.8001	1.7412	0.0675	0.2079	91.6512	267.637	91.6512	52.3242	poly(rC) binding protein 4
ENSG00000069020	MAST4	-1.4747	-2.7793	5.3843e-15	1.1494e-13	2703.78	-1.5655	-2.9599	1.0259e-16	2.0129e-15	2703.78	0.0908	1.065	0.6336	0.8163	967.048	2703.78	967.048	908.139	microtubule associated serine/threonine kinase family member 4
ENSG00000183889	AC138969.4	-1.4762	-2.7822	4.7337e-17	1.2265e-15	2693.03	-2.2491	-4.754	8.2155e-37	5.6637e-35	2693.03	0.7729	1.7087	1.6629e-05	0.0002	956.132	2693.03	956.132	562.62
ENSG00000102445	RUBCNL	-1.4763	-2.7823	6.5918e-05	0.0004	300.196	-2.1836	-4.5428	6.1381e-09	5.3528e-08	300.196	0.7073	1.6328	0.065	0.2025	105.813	300.196	105.813	63.8666	RUN and cysteine rich domain containing beclin 1 interacting protein like
ENSG00000188707	ZBED6CL	-1.4789	-2.7873	1.3725e-07	1.2813e-06	534.798	-2.2184	-4.6537	7.5252e-15	1.2401e-13	534.798	0.7395	1.6696	0.0111	0.0537	187.303	534.798	187.303	112.015	ZBED6 C-terminal like
ENSG00000274512	TBC1D3L	-1.4799	-2.7892	0.0002	0.0008	154.15	-2.4012	-5.2825	3.2685e-09	2.932e-08	154.15	0.9214	1.8939	0.0279	0.1089	54.241	154.15	54.241	27.6926	TBC1 domain family member 3L
ENSG00000165568	AKR1E2	-1.483	-2.7953	0.0012	0.0051	68.4486	-1.4581	-2.7475	0.0015	0.0051	68.4486	-0.0249	-1.0174	0.9589	0.9875	23.9183	68.4486	22.3539	23.9183	aldo-keto reductase family 1 member E2
ENSG00000074964	ARHGEF10L	-1.4839	-2.797	1.8128e-07	1.659e-06	215.757	-1.3752	-2.594	1.1425e-06	7.158e-06	215.757	-0.1087	-1.0782	0.714	0.8654	82.1334	215.757	76.4787	82.1334	Rho guanine nucleotide exchange factor 10 like
ENSG00000246922	UBAP1L	-1.4847	-2.7986	5.9458e-05	0.0003	488.386	-2.1506	-4.4403	8.1194e-09	6.9701e-08	488.386	0.6659	1.5866	0.078	0.2302	170.627	488.386	170.627	107.064	ubiquitin associated protein 1 like
ENSG00000110077	MS4A6A	-1.486	-2.801	1.0037e-18	2.9354e-17	1764.4	0.1677	1.1233	0.3097	0.4664	1982.85	-1.6537	-3.1463	9.2292e-23	1.7951e-20	1982.85	1764.4	626.016	1982.85	membrane spanning 4-domains A6A
ENSG00000168970	JMJD7-PLA2G4B	-1.4863	-2.8016	6.2156e-09	7.0997e-08	903.861	-1.6977	-3.2439	3.4175e-11	3.8851e-10	903.861	0.2115	1.1579	0.4164	0.6549	315.077	903.861	315.077	274.978	JMJD7-PLA2G4B readthrough
ENSG00000253203	GUSBP3	-1.4873	-2.8037	3.2271e-05	0.0002	424.178	-2.0172	-4.048	2.2139e-08	1.7888e-07	424.178	0.5299	1.4438	0.1481	0.3552	146.569	424.178	146.569	101.943	glucuronidase, beta pseudogene 3
ENSG00000205560	CPT1B	-1.4879	-2.8048	1.1882e-10	1.6735e-09	538.779	-1.6373	-3.1109	1.5427e-12	2.0195e-11	538.779	0.1494	1.1091	0.5317	0.7476	188.863	538.779	188.863	171.51	carnitine palmitoyltransferase 1B
ENSG00000183018	SPNS2	-1.4883	-2.8055	1.5068e-15	3.4031e-14	2563.9	-1.8665	-3.6465	1.9627e-23	6.1968e-22	2563.9	0.3782	1.2998	0.0456	0.1564	902.947	2563.9	902.947	698.948	sphingolipid transporter 2
ENSG00000119397	CNTRL	-1.4885	-2.8059	4.2425e-36	3.2939e-34	6295.07	-1.3298	-2.5137	2.6426e-29	1.1962e-27	6295.07	-0.1586	-1.1162	0.1851	0.4105	2500.36	6295.07	2242.53	2500.36	centriolin
ENSG00000175764	TTLL11	-1.4895	-2.8079	0.0011	0.0045	192.546	-1.4187	-2.6735	0.0018	0.0061	192.546	-0.0708	-1.0503	0.8786	0.9508	69.6312	192.546	65.3172	69.6312	tubulin tyrosine ligase like 11
ENSG00000176834	VSIG10	-1.4896	-2.8081	1.0707e-09	1.3502e-08	702.538	-1.4646	-2.7599	1.8437e-09	1.7006e-08	702.538	-0.025	-1.0174	0.9202	0.9704	252.434	702.538	249.077	252.434	V-set and immunoglobulin domain containing 10
ENSG00000018189	RUFY3	-1.491	-2.8108	4.1271e-13	7.491e-12	910.556	-1.5178	-2.8636	1.441e-13	2.0743e-12	910.556	0.0269	1.0188	0.8984	0.9603	325.627	910.556	325.627	315.096	RUN and FYVE domain containing 3
ENSG00000006062	MAP3K14	-1.492	-2.8129	6.9855e-08	6.7705e-07	279.192	-0.6251	-1.5423	0.0203	0.051	279.192	-0.867	-1.8238	0.002	0.0137	180.551	279.192	99.6733	180.551	mitogen-activated protein kinase kinase kinase 14
ENSG00000073605	GSDMB	-1.4924	-2.8135	8.7875e-06	5.9355e-05	391.944	-1.6001	-3.0316	1.8886e-06	1.1466e-05	391.944	0.1077	1.0775	0.7532	0.8858	137.956	391.944	137.956	127.136	gasdermin B
ENSG00000064547	LPAR2	-1.4927	-2.8141	1.9398e-09	2.3723e-08	523.582	-2.1708	-4.5029	1.1117e-17	2.3487e-16	523.582	0.6782	1.6001	0.0092	0.0464	185.3	523.582	185.3	114.384	lysophosphatidic acid receptor 2
ENSG00000009790	TRAF3IP3	-1.4932	-2.8151	4.8126e-22	1.7617e-20	2921.08	-2.1802	-4.5321	2.5441e-44	2.5265e-42	2921.08	0.687	1.6099	1.4249e-05	0.0002	1029.29	2921.08	1029.29	640.607	TRAF3 interacting protein 3
ENSG00000196912	ANKRD36B	-1.4934	-2.8155	5.742e-15	1.2246e-13	1473.64	-1.9121	-3.7636	2.7631e-23	8.6631e-22	1473.64	0.4187	1.3367	0.0325	0.122	519.434	1473.64	519.434	389.464	ankyrin repeat domain 36B
ENSG00000132359	RAP1GAP2	-1.4945	-2.8176	1.3199e-21	4.7677e-20	1588.86	-1.6824	-3.2095	7.8964e-27	3.0851e-25	1588.86	0.1879	1.1391	0.2426	0.4813	561.564	1588.86	561.564	493.077	RAP1 GTPase activating protein 2
ENSG00000235109	ZSCAN31	-1.497	-2.8225	8.0486e-05	0.0004	391.617	-0.7682	-1.7031	0.041	0.0926	391.617	-0.7288	-1.6573	0.0564	0.1828	227.628	391.617	135.864	227.628	zinc finger and SCAN domain containing 31
ENSG00000236438	FAM157A	-1.4974	-2.8233	7.6073e-05	0.0004	102.431	-1.5246	-2.8771	5.6943e-05	0.0003	102.431	0.0272	1.0191	0.9456	0.9811	35.831	102.431	35.831	34.7148	family with sequence similarity 157 member A
ENSG00000159588	CCDC17	-1.498	-2.8246	0.0002	0.0008	194.098	-1.9716	-3.922	9.3843e-07	5.9575e-06	194.098	0.4735	1.3885	0.2515	0.4913	66.6437	194.098	66.6437	47.4274	coiled-coil domain containing 17
[truncated: 1,225 more rows]

## Sheet: 3203_GO
Analysis Type:	PANTHER Overrepresentation Test (Released 20190517)
[truncated: 785 more rows]

## Sheet: 4284
3D vs uncultured: 4284 genes
[truncated: 4,288 more rows]

[truncated: 15 more sheets: 4284_GO, 5090, 5090_GO, 461, 461_GO, 16, 272_Veh, 272_Uncultured, 272_GO, 248, 248_GO, 365, 365_GO, 6, 6_GO]
